# Supplementary material for: Quantifying propagation of DNA methylation and hydroxymethylation with iDEMS
Source: Nat Cell Biol. 2023 Jan 12;25(1):183–93. doi: 10.1038/s41556-022-01048-x (PMC9859752; doi:10.1038/s41556-022-01048-x)
Supplement: Supplementary file 3 — Supplementary Table 1. One-way ANOVA results comparing parental ssDNA 5mdC measurements to the total gDNA average. Supplementary Table 2. Chromatographic timetable used for iDEMS. Supplementary Table 3. Summary of LC–MS parameters. Supplementary Table 4. Summary of compound-dependent parameters used in iDEMS. (*) Heavy labelled nucleotides feeding cell with (13C,d3-methyl)-l-methionine; (h) Isotope-labelled internal standard used for quantification. [file 41556_2022_1048_MOESM3_ESM.xlsx]

## Sheet: Supplementary Table 1
Parental ssDNA	Mean Diff.	95.00% CI of diff.	Below threshold?	Summary	Adjusted P Value
Total gDNA Average vs. Nascent	0.6477	0.1637 to 1.132	Yes	**	0.0069
Total gDNA Average vs. 30 min	0.6973	0.2134 to 1.181	Yes	**	0.0038
Total gDNA Average vs. 1 h	0.358	-0.1260 to 0.8420	No	ns	0.1999
Total gDNA Average vs. 2 h	0.1503	-0.3336 to 0.6343	No	ns	0.8969
Total gDNA Average vs. 4 h	0.1363	-0.3476 to 0.6203	No	ns	0.9314
Total gDNA Average vs. 6 h	0.101	-0.3830 to 0.5850	No	ns	0.9839
Total gDNA Average vs. 8 h	0.1583	-0.3256 to 0.6423	No	ns	0.8739
Supplementary Table 1. One-way ANOVA results comparing parental ssDNA 5mC measurements to the total gDNA average.

## Sheet: Supplementary Table 2
	Time	A	B	Flow
1	0.00 min	0.999	0.001	0.400 mL/min
2	4.00 min	0.999	0.001	0.400 mL/min
3	14.00 min	0.8	0.2	0.400 mL/min
4	14.50 min	0	1	0.400 mL/min
5	15.50 min	0	1	0.400 mL/min
6	16.00 min	0.999	0.001	0.400 mL/min
Stop time	20.00 min
Supplementary Table 2. Chromatographic timetable used for iDEMS.

## Sheet: Supplementary Table 3
Parameter	Details
Mode	Positive electrospray ionisation
Gas Temperature	130 °C
Gas flow	20 L/min
Nebulizer	55 psi
Sheath gas temperature	400 °C
Sheath gas flow	12 L/min
Capillary voltage	Positive 2000V, Negative 3000V
Ion Funnel Parameters	Positive Low Pressure RF	60
	Positive High Pressure RF	110
	Negative Low Pressure RF	60
	Negative High Pressure RF	110
Supplementary Table 3. Summary of LC-MS parameters.

## Sheet: Supplementary Table 4
Species	Precursor m/z	Product m/z	Collision energy	Dwell time	Cell accelerator voltage	Frag (V)
5hmdC Na	280.1	164.1	10	100	5	330
5hmdC Na h	284.1	168.1	10	80	5	330
5hm*dC Na	283.1	167.1	10	100	5	330
dC Na	250.1	134.1	8	80	5	330
dC Na h	262.1	141.1	8	80	5	330
5mdC Na	264.1	148.1	10	100	5	330
5m*dC Na	268.1	152.1	10	100	5	330
dG Na	290.1	174.1	10	80	5	330
dG Na h	305.1	184.1	10	80	5	330
Supplementary Table 4. Summary of compound dependent parameters used in iDEMS. (*) Heavy labelled nucleotides feeding cell with (13C,d3-methyl)-L-methionine; (h) Isotope-labelled internal standard used for quantification.
