# Supplementary material for: Quantifying propagation of DNA methylation and hydroxymethylation with iDEMS
Source: Nat Cell Biol. 2023 Jan 12;25(1):183–93. doi: 10.1038/s41556-022-01048-x (PMC9859752; doi:10.1038/s41556-022-01048-x)
Supplement: Source Data Fig. 1 — Statistical source data. [file 41556_2022_1048_MOESM4_ESM.xlsx]

## Sheet: Fig 1c
	dC		dG
	KST035 tech rep 1	KST035 tech rep 2	KST035 tech rep 1	KST035 tech rep 2
EdU+ dsDNA	910.77	935.4	987.72	988.64
EdU+ ssDNA	290.65	274.51	290.4	262.56
EdU- dsDNA	2.33	2.25	2.37	2.31
EdU- ssDNA	3.24	3.18	3.3	3.34

## Sheet: Fig 1d
	Percentage
	KST061	KST062	KST063
EdU+ dsDNA, 5mdC/dG	1.809	1.73	1.844
EdU+ ssDNA, 5mdC/dC(t)	0.875	0.718	0.769
