# Supplementary material for: Quantifying propagation of DNA methylation and hydroxymethylation with iDEMS
Source: Nat Cell Biol. 2023 Jan 12;25(1):183–93. doi: 10.1038/s41556-022-01048-x (PMC9859752; doi:10.1038/s41556-022-01048-x)
Supplement: Source Data Fig. 2 — Statistical source data. [file 41556_2022_1048_MOESM5_ESM.xlsx]

## Sheet: Fig 2b
	5mdC(t)/dG (%)
	KST061	KST062	KST063
Nascent	1.809	1.73	1.844
30 min	2.166	2.088	2.156
1 h	2.726	2.721	2.691
2 h	3.059	2.574	2.816
4 h	3.274	2.984	3.323
6 h	3.43	3.32	3.16
8 h	3.387	3.282	3.652

## Sheet: Fig 2c
	5mdC (t)/dC(t) (%)
	KST061	KST062	KST063
Nascent	0.875	0.717	0.768
30 min	1.257	1.15	1.216
1 h	2.01	1.849
2 h	2.783	2.506	2.512
4 h	3.204	2.689	3.243
6 h	3.591	2.789	3.095
8 h	2.923	3.052	3.298

## Sheet: Fig 2d
	5mdC (t)/dC(t) (%)
	KST061	KST062	KST063
Nascent	2.682	2.811	3.092
30 min	2.881	2.847	2.709
1 h	3.019	2.974	3.461
2 h	3.23	3.538	3.307
4 h	3.146	3.264	3.708
6 h	3.576	3.1	3.548
8 h	3.196	3.469	3.387

## Sheet: Fig 2e
	5hmdC(t)/dG (%)
	KST061	KST062	KST063
Nascent	0.077	0.06	0.061
30 min	0.093	0.058	0.063
1 h	0.082	0.068	0.058
2 h	0.079	0.064	0.065
4 h	0.126	0.088	0.079
6 h	0.136	0.098	0.09
8 h	0.142	0.09	0.11

## Sheet: Fig 2f
	5hmdC(t)/dC(t) (%)
	KST061	KST062	KST063
Nascent	0.009	0.008	0.015
30 min	0.019	0.009	0.012
1 h	0.011	0.028
2 h	0.024	0.027	0.03
4 h	0.038	0.031	0.031
6 h	0.047	0.035	0.036
8 h	0.047	0.046	0.041

## Sheet: Fig 2g
	5hmdC(t)/dC(t) (%)
	KST061	KST062	KST063
Nascent	0.095	0.113	0.121
30 min	0.144	0.093	0.086
1 h	0.149	0.105	0.113
2 h	0.178	0.128	0.118
4 h	0.183	0.126	0.218
6 h	0.162	0.11	0.142
8 h	0.186	0.129	0.119
