# Supplementary material for: Quantifying propagation of DNA methylation and hydroxymethylation with iDEMS
Source: Nat Cell Biol. 2023 Jan 12;25(1):183–93. doi: 10.1038/s41556-022-01048-x (PMC9859752; doi:10.1038/s41556-022-01048-x)
Supplement: Source Data Fig. 3 — Statistical source data. [file 41556_2022_1048_MOESM6_ESM.xlsx]

## Sheet: Fig 3b
	Light 5mdC/dG (%)			Heavy 5mdC/dG (%)
	KST045	KST046	KST047	KST045	KST046	KST047
Nascent	2.812	2.145	1.116	0.308	0.26	0.492
30 min	2.19	1.862	2.023	0.73	0.359	0.739
1 h	2.949	2.043	1.978	1.3	0.621	1.121
2 h	2.264	1.901	2.161	1.03	0.967	1.419
4 h	2.889	1.97	2.346	1.945	1.442	2.05
6 h	2.764	2.171	2.304	1.997	1.801	2.061
8 h	2.826	1.969	2.071	2.271	1.639	1.872

## Sheet: Fig 3c
	Light 5mdC/dG (%)			Heavy 5mdC/dG (%)
	KST050	KST051	KST052	KST050	KST051	KST052
Nascent	0.853	0.84	0.738	0.48	0.366	0.34
30 min	1.406	1.137	1.391	0.817	0.612	0.759
1 h	1.619	1.551	1.488	1.106	1.055	0.888
2 h	1.641	1.785	1.622	1.419	1.213	1.131
4 h	1.86	1.414	1.464	1.636	1.554	1.329
6 h	1.849	1.417	1.395	1.8	1.866	1.634
8 h	1.449	1.326	1.356	1.89	1.728	1.649
