# Supplementary material for: Quantifying propagation of DNA methylation and hydroxymethylation with iDEMS
Source: Nat Cell Biol. 2023 Jan 12;25(1):183–93. doi: 10.1038/s41556-022-01048-x (PMC9859752; doi:10.1038/s41556-022-01048-x)
Supplement: Source Data Fig. 4 — Statistical source data. [file 41556_2022_1048_MOESM7_ESM.xlsx]

## Sheet: Fig 4b
Genome							G1>G2/M							G1<G2/M
Probe	Chromosome	Start	End	G1	G2M		Probe	Chromosome	Start	End	G1	G2M		Probe	Chromosome	Start	End	G1	G2M
Chr1:3000827-3015068	1	3000827	3015068	67.2931	61.0093		Chr1:7922612-7952383	1	7922612	7952383	54.9374	32.0748		Chr1:4689320-4693581	1	4689320	4693581	65.897	81.4807
Chr1:3015069-3025351	1	3015069	3025351	68.1939	69.3978		Chr1:9601673-9607681	1	9601673	9607681	70.9294	48.6879		Chr1:10993932-10999742	1	10993932	10999742	38.1694	57.1774
Chr1:3025536-3037870	1	3025536	3037870	59.9731	53.8747		Chr1:19898833-19905224	1	19898833	19905224	75.5139	60.3919		Chr1:12038508-12041124	1	12038508	12041124	70.6833	92.8742
Chr1:3037938-3050025	1	3037938	3050025	62.3212	68.8632		Chr1:21369176-21379078	1	21369176	21379078	73.6767	58.6979		Chr1:33102579-33108602	1	33102579	33108602	61.5606	76.6311
Chr1:3050032-3056516	1	3050032	3056516	66.1162	74.531		Chr1:28336706-28347032	1	28336706	28347032	71.0886	53.5004		Chr1:40266563-40268814	1	40266563	40268814	26.3401	40.7008
Chr1:3056613-3061686	1	3056613	3061686	69.8959	72.5575		Chr1:32693235-32700372	1	32693235	32700372	75.087	63.6204		Chr1:52753991-52760563	1	52753991	52760563	67.4308	81.568
Chr1:3062485-3073789	1	3062485	3073789	64.4567	65.6808		Chr1:38627425-38628831	1	38627425	38628831	15.2102	6.68027		Chr1:54454716-54462493	1	54454716	54462493	69.0055	82.739
Chr1:3073819-3086834	1	3073819	3086834	59.8155	60.6926		Chr1:40945630-40951615	1	40945630	40951615	86.7095	71.0395		Chr1:58702895-58706298	1	58702895	58706298	66.9067	83.2968
Chr1:3086850-3098911	1	3086850	3098911	70.1022	62.1738		Chr1:41726243-41732930	1	41726243	41732930	83.0664	68.6863		Chr1:58800635-58803955	1	58800635	58803955	67.1985	82.0584
Chr1:3098991-3108563	1	3098991	3108563	62.5933	62.62		Chr1:48070722-48085483	1	48070722	48085483	59.0877	47.4647		Chr1:63307048-63309548	1	63307048	63309548	28.5076	56.32
Chr1:3108564-3117565	1	3108564	3117565	67.0747	66.7766		Chr1:52268849-52275682	1	52268849	52275682	70.124	55.8103		Chr1:72721107-72726303	1	72721107	72726303	57.7486	76.876
Chr1:3117566-3131521	1	3117566	3131521	46.2435	47.0749		Chr1:53076011-53084853	1	53076011	53084853	81.5735	68.6307		Chr1:86042292-86046103	1	86042292	86046103	29.4665	44.3829
Chr1:3131977-3143577	1	3131977	3143577	60.4902	63.2431		Chr1:56371134-56380536	1	56371134	56380536	78.1277	61.2019		Chr1:86257737-86261872	1	86257737	86261872	70.7996	82.5458
Chr1:3143600-3147865	1	3143600	3147865	69.0002	76.9191		Chr1:56955791-56960725	1	56955791	56960725	67.5064	50.2351		Chr1:86670506-86672661	1	86670506	86672661	28.5801	51.5888
Chr1:3147914-3155962	1	3147914	3155962	78.6159	71.6451		Chr1:57188027-57192006	1	57188027	57192006	88.5809	75.3175		Chr1:87428236-87435373	1	87428236	87435373	56.4518	73.3553
Chr1:3155993-3175628	1	3155993	3175628	54.9878	54.2321		Chr1:58303496-58306895	1	58303496	58306895	62.8129	51.5472		Chr1:87475469-87477603	1	87475469	87477603	24.6542	49.7768
Chr1:3175629-3185196	1	3175629	3185196	62.5113	55.5773		Chr1:59365946-59369715	1	59365946	59369715	70.2681	57.4406		Chr1:88737006-88742385	1	88737006	88742385	57.4752	72.308
Chr1:3185244-3197575	1	3185244	3197575	55.4211	51.9955		Chr1:59470181-59474141	1	59470181	59474141	51.4115	33.0159		Chr1:91602824-91606889	1	91602824	91606889	67.4837	85.7797
Chr1:3197723-3214604	1	3197723	3214604	73.2382	65.5052		Chr1:60419467-60431272	1	60419467	60431272	73.2101	60.3094		Chr1:93305937-93311786	1	93305937	93311786	47.3374	62.9786
Chr1:3214892-3223879	1	3214892	3223879	68.8761	66.6911		Chr1:75163970-75168691	1	75163970	75168691	52.6541	36.8554		Chr1:98095539-98098464	1	98095539	98098464	22.8199	41.7651
Chr1:3224054-3237122	1	3224054	3237122	68.9511	68.2256		Chr1:76191994-76199195	1	76191994	76199195	80.9425	63.9616		Chr1:128298628-128302124	1	128298628	128302124	69.3685	83.698
Chr1:3237224-3247474	1	3237224	3247474	72.2106	75.1031		Chr1:79708230-79711660	1	79708230	79711660	89.3539	71.472		Chr1:136882717-136887286	1	136882717	136887286	67.4945	80.9194
Chr1:3248665-3261069	1	3248665	3261069	66.164	62.1037		Chr1:81533125-81538865	1	81533125	81538865	72.0063	57.1239		Chr1:139455117-139457771	1	139455117	139457771	25.7153	34.5615
Chr1:3261201-3273510	1	3261201	3273510	64.6513	70.246		Chr1:89089578-89092364	1	89089578	89092364	60.7333	38.6866		Chr1:155417326-155421110	1	155417326	155421110	37.4644	55.8542
Chr1:3276749-3281583	1	3276749	3281583	77.193	77.4615		Chr1:89186904-89190889	1	89186904	89190889	72.1087	52.0425		Chr1:165485941-165493729	1	165485941	165493729	66.8148	79.5595
Chr1:3281848-3292010	1	3281848	3292010	65.4137	63.4251		Chr1:89529030-89533135	1	89529030	89533135	80.2502	63.3571		Chr1:165546335-165550928	1	165546335	165550928	67.6196	83.063
Chr1:3292011-3302305	1	3292011	3302305	75.424	71.8139		Chr1:91128705-91144206	1	91128705	91144206	73.4849	54.2069		Chr1:176810939-176813708	1	176810939	176813708	9.35412	16.7359
Chr1:3302306-3314790	1	3302306	3314790	71.8116	71.9012		Chr1:95820017-95838346	1	95820017	95838346	51.3565	35.5495		Chr1:181865060-181868898	1	181865060	181868898	43.8728	55.1972
Chr1:3314791-3330432	1	3314791	3330432	59.3525	62.2753		Chr1:97976999-97979993	1	97976999	97979993	33.5463	22.8163		Chr1:182005324-182011019	1	182005324	182011019	30.0149	46.2962
Chr1:3331586-3343224	1	3331586	3343224	61.4008	61.6148		Chr1:98457740-98461780	1	98457740	98461780	86.7045	71.1265		Chr1:189190929-189194260	1	189190929	189194260	63.6967	80.6389
Chr1:3343547-3361060	1	3343547	3361060	59.2434	54.442		Chr1:99192142-99207776	1	99192142	99207776	53.9538	38.8282		Chr1:191657036-191663098	1	191657036	191663098	28.4098	45.8656
Chr1:3361071-3371842	1	3361071	3371842	67.0766	65.6366		Chr1:101926087-101936916	1	101926087	101936916	80.8991	52.3617		Chr2:9883145-9884764	2	9883145	9884764	7.62054	28.6703
Chr1:3371843-3385104	1	3371843	3385104	74.488	71.0918		Chr1:103405806-103414274	1	103405806	103414274	75.7155	58.5258		Chr2:12419115-12421942	2	12419115	12421942	24.5722	37.4745
Chr1:3385118-3397937	1	3385118	3397937	66.7486	51.7192		Chr1:104780309-104791727	1	104780309	104791727	81.026	63.8091		Chr2:24919820-24924780	2	24919820	24924780	33.5449	54.1291
Chr1:3398296-3405288	1	3398296	3405288	68.1369	66.937		Chr1:110794275-110805700	1	110794275	110805700	83.2821	74.654		Chr2:26064514-26068327	2	26064514	26068327	57.2588	75.3301
Chr1:3405309-3421839	1	3405309	3421839	71.1788	65.8154		Chr1:110948123-110964071	1	110948123	110964071	71.8598	56.466		Chr2:27307856-27312234	2	27307856	27312234	69.1275	88.2991
Chr1:3421840-3432619	1	3421840	3432619	76.9059	67.2947		Chr1:120132029-120137472	1	120132029	120137472	70.2553	56.2724		Chr2:28700121-28702314	2	28700121	28702314	33.4184	53.124
Chr1:3432786-3445883	1	3432786	3445883	72.0771	70.3673		Chr1:122596729-122609212	1	122596729	122609212	65.7581	53.9539		Chr2:29041408-29044884	2	29041408	29044884	62.0655	77.7885
Chr1:3445884-3458261	1	3445884	3458261	65.4083	52.3226		Chr1:124088808-124102444	1	124088808	124102444	64.8782	52.8683		Chr2:29931578-29935432	2	29931578	29935432	31.8681	44.5792
Chr1:3458262-3470924	1	3458262	3470924	65.7537	65.6885		Chr1:126490910-126493822	1	126490910	126493822	44.6368	25.099		Chr2:30769007-30771604	2	30769007	30771604	19.1326	42.8181
Chr1:3470979-3484018	1	3470979	3484018	68.4145	66.8189		Chr1:131787341-131797356	1	131787341	131797356	72.3891	58.2422		Chr2:30964284-30967215	2	30964284	30967215	34.8829	54.3426
Chr1:3484089-3496348	1	3484089	3496348	66.655	67.8275		Chr1:133890119-133893595	1	133890119	133893595	61.1139	40.9807		Chr2:31149649-31152423	2	31149649	31152423	12.6361	40.882
Chr1:3496349-3510017	1	3496349	3510017	66.5712	65.396		Chr1:136339821-136345080	1	136339821	136345080	59.2438	43.4472		Chr2:33453994-33456524	2	33453994	33456524	41.0005	58.0545
Chr1:3510055-3524247	1	3510055	3524247	66.7339	61.0815		Chr1:138513096-138517466	1	138513096	138517466	84.6049	69.8971		Chr2:35200865-35201876	2	35200865	35201876	3.86586	12.6748
Chr1:3524481-3531803	1	3524481	3531803	68.3168	58.421		Chr1:138619655-138621097	1	138619655	138621097	20.548	12.3478		Chr2:35444494-35447624	2	35444494	35447624	5.46232	17.8896
Chr1:3531813-3533574	1	3531813	3533574	74.7189	72.2023		Chr1:139086718-139093026	1	139086718	139093026	79.8713	71.0177		Chr2:35890795-35896901	2	35890795	35896901	67.0931	84.4133
Chr1:3533575-3546153	1	3533575	3546153	74.0986	67.2914		Chr1:145038961-145050098	1	145038961	145050098	68.532	56.4377		Chr2:47994410-48002361	2	47994410	48002361	41.7929	61.0249
Chr1:3546175-3552774	1	3546175	3552774	56.3973	53.985		Chr1:145484909-145494484	1	145484909	145494484	74.2391	61.3563		Chr2:59248123-59254635	2	59248123	59254635	53.6218	66.2391
Chr1:3552775-3560795	1	3552775	3560795	82.2315	73.4096		Chr1:148949599-148960805	1	148949599	148960805	61.8894	50.743		Chr2:59703115-59707744	2	59703115	59707744	61.1205	76.9341
Chr1:3560796-3570745	1	3560796	3570745	65.6037	68.927		Chr1:149376132-149385735	1	149376132	149385735	67.7079	53.7065		Chr2:60415559-60421627	2	60415559	60421627	46.6263	61.2852
Chr1:3570746-3583099	1	3570746	3583099	76.5289	69.9544		Chr1:153163827-153167673	1	153163827	153167673	77.8456	60.9597		Chr2:72068188-72071351	2	72068188	72071351	70.6532	80.0303
Chr1:3583806-3593325	1	3583806	3593325	71.6399	70.3543		Chr1:154321495-154329139	1	154321495	154329139	81.2184	69.0101		Chr2:73529655-73532137	2	73529655	73532137	32.1105	47.0156
Chr1:3593376-3607743	1	3593376	3607743	74.1744	69.4651		Chr1:158298711-158304072	1	158298711	158304072	79.5492	62.0141		Chr2:76713157-76714839	2	76713157	76714839	75.5292	91.7297
Chr1:3607744-3618639	1	3607744	3618639	62.4709	64.5595		Chr1:158304073-158309432	1	158304073	158309432	82.958	72.9787		Chr2:76752633-76756476	2	76752633	76756476	75.1191	89.5393
Chr1:3618640-3628691	1	3618640	3628691	80.1418	73.527		Chr1:158865542-158875967	1	158865542	158875967	73.3232	60.561		Chr2:90685082-90689795	2	90685082	90689795	67.7775	80.2158
Chr1:3628756-3641278	1	3628756	3641278	67.253	62.0359		Chr1:166256523-166261874	1	166256523	166261874	81.1905	64.8674		Chr2:91766597-91772852	2	91766597	91772852	56.5189	67.2909
Chr1:3641279-3653906	1	3641279	3653906	68.6291	66.1703		Chr1:177259036-177265552	1	177259036	177265552	65.9219	47.4841		Chr2:93977550-93982220	2	93977550	93982220	59.0221	80.5672
Chr1:3653907-3669309	1	3653907	3669309	73.4138	61.9646		Chr1:180157639-180162243	1	180157639	180162243	79.7722	60.2819		Chr2:100059143-100072792	2	100059143	100072792	51.01	64.2315
Chr1:3670044-3671144	1	3670044	3671144	9.72222	4.93762		Chr1:183535465-183546364	1	183535465	183546364	86.0827	73.3101		Chr2:110018034-110022365	2	110018034	110022365	36.3168	51.8799
Chr1:3671145-3671596	1	3671145	3671596	0	0		Chr1:188780581-188784791	1	188780581	188784791	87.1969	70.445		Chr2:122735087-122738617	2	122735087	122738617	24.2975	44.9172
Chr1:3671597-3672150	1	3671597	3672150	2.17932	2.35521		Chr1:191159527-191161815	1	191159527	191161815	90.3209	71.9078		Chr2:124090537-124096894	2	124090537	124096894	31.7046	41.7992
Chr1:3672151-3681666	1	3672151	3681666	35.661	30.2622		Chr1:191161874-191164353	1	191161874	191164353	86.1443	75.6898		Chr2:127333433-127336266	2	127333433	127336266	20.6669	45.4296
Chr1:3682663-3700544	1	3682663	3700544	69.5551	61.0582		Chr1:191719073-191722280	1	191719073	191722280	52.3132	31.1547		Chr2:127787919-127789409	2	127787919	127789409	5.41253	13.0367
Chr1:3700545-3709458	1	3700545	3709458	68.4038	68.7905		Chr1:192544871-192548371	1	192544871	192548371	82.6462	68.3975		Chr2:128128234-128131783	2	128128234	128131783	42.4681	64.2273
Chr1:3709504-3726266	1	3709504	3726266	65.4774	64.4462		Chr1:193701174-193706402	1	193701174	193706402	58.155	45.6919		Chr2:128308930-128313477	2	128308930	128313477	28.1442	43.3813
Chr1:3726454-3734954	1	3726454	3734954	74.3393	75.185		Chr2:5730315-5734305	2	5730315	5734305	83.6441	68.8611		Chr2:144331954-144333383	2	144331954	144333383	6.98595	16.9505
Chr1:3734955-3745389	1	3734955	3745389	73.7213	62.8657		Chr2:8376254-8378577	2	8376254	8378577	86.4466	66.9452		Chr2:145573433-145580373	2	145573433	145580373	51.7553	70.7095
Chr1:3745533-3754671	1	3745533	3754671	70.8602	65.9184		Chr2:10235312-10239822	2	10235312	10239822	77.6618	60.5306		Chr2:147368570-147373346	2	147368570	147373346	35.5299	52.3987
Chr1:3754718-3767800	1	3754718	3767800	70.523	69.584		Chr2:11176562-11180080	2	11176562	11180080	80.4798	64.4583		Chr2:153584694-153590456	2	153584694	153590456	17.3787	34.0701
Chr1:3767801-3773802	1	3767801	3773802	80.8036	77.9923		Chr2:17338812-17347463	2	17338812	17347463	67.9632	56.547		Chr2:154613928-154616425	2	154613928	154616425	9.5726	21.4496
Chr1:3774538-3787467	1	3774538	3787467	74.2787	73.8949		Chr2:22589422-22597922	2	22589422	22597922	67.3963	55.7959		Chr2:155822856-155825985	2	155822856	155825985	24.8483	44.4385
Chr1:3787468-3799685	1	3787468	3799685	65.8692	69.1391		Chr2:32215226-32218054	2	32215226	32218054	65.0784	41.7442		Chr2:156856792-156861320	2	156856792	156861320	37.4273	58.4543
Chr1:3799713-3803906	1	3799713	3803906	75.0943	72.955		Chr2:32233820-32236418	2	32233820	32236418	24.5936	11.1593		Chr2:158710184-158713143	2	158710184	158713143	72.8442	87.3786
Chr1:3803907-3817294	1	3803907	3817294	72.8107	74.8912		Chr2:34961878-34964910	2	34961878	34964910	71.572	49.5548		Chr2:162907510-162909547	2	162907510	162909547	34.5866	49.7674
Chr1:3817350-3829843	1	3817350	3829843	74.5254	68.5563		Chr2:40132234-40142214	2	40132234	40142214	74.6197	63.7114		Chr2:163306821-163309510	2	163306821	163309510	52.7016	65.8546
Chr1:3829844-3840233	1	3829844	3840233	66.6446	65.0067		Chr2:40293539-40305363	2	40293539	40305363	77.6939	59.3272		Chr2:163851150-163853736	2	163851150	163853736	36.6993	53.414
Chr1:3840234-3849229	1	3840234	3849229	72.9133	67.4858		Chr2:46051358-46056871	2	46051358	46056871	78.4125	63.699		Chr2:163866866-163870801	2	163866866	163870801	58.8477	76.5613
Chr1:3849420-3857109	1	3849420	3857109	75.8368	74.0768		Chr2:50647420-50653655	2	50647420	50653655	73.7459	57.7161		Chr2:165221028-165224122	2	165221028	165224122	22.596	37.0461
Chr1:3857110-3874632	1	3857110	3874632	70.4305	68.0602		Chr2:60352518-60355590	2	60352518	60355590	54.4928	41.7795		Chr2:166269237-166273313	2	166269237	166273313	49.5182	71.0022
Chr1:3874633-3888408	1	3874633	3888408	64.8388	64.6455		Chr2:62242499-62249426	2	62242499	62249426	68.181	53.8812		Chr2:166273349-166276025	2	166273349	166276025	55.9072	77.1449
Chr1:3888515-3900267	1	3888515	3900267	73.5223	68.8041		Chr2:66453562-66461969	2	66453562	66461969	73.5147	59.9362		Chr2:166529532-166534453	2	166529532	166534453	62.6787	87.5132
Chr1:3900370-3914676	1	3900370	3914676	59.8394	58.8935		Chr2:67511942-67516325	2	67511942	67516325	81.1088	62.199		Chr2:167102921-167104873	2	167102921	167104873	40.2778	68.432
Chr1:3915158-3923177	1	3915158	3923177	75.0875	66.2188		Chr2:67542838-67548916	2	67542838	67548916	72.809	55.8594		Chr2:167658214-167660749	2	167658214	167660749	32.0907	59.1844
Chr1:3923185-3935784	1	3923185	3935784	73.2077	74.1491		Chr2:71449003-71453303	2	71449003	71453303	44.3169	25.8403		Chr2:170217298-170219636	2	170217298	170219636	31.6304	47.5958
Chr1:3935785-3950157	1	3935785	3950157	66.402	67.121		Chr2:71887302-71891473	2	71887302	71891473	68.1167	52.6819		Chr2:173689462-173694191	2	173689462	173694191	67.5055	81.9993
Chr1:3950158-3960195	1	3950158	3960195	54.1513	57.3244		Chr2:72621363-72625771	2	72621363	72625771	89.2332	72.6375		Chr2:177759723-177775648	2	177759723	177775648	41.8189	56.9409
Chr1:3960260-3972086	1	3960260	3972086	68.6053	70.7033		Chr2:72810957-72813133	2	72810957	72813133	63.3715	43.942		Chr2:180557564-180563520	2	180557564	180563520	51.1249	66.3883
Chr1:3972087-3979454	1	3972087	3979454	77.601	82.9763		Chr2:73047021-73049770	2	73047021	73049770	42.4935	29.4715		Chr2:181156761-181159336	2	181156761	181159336	18.768	47.0275
Chr1:3979455-3984168	1	3979455	3984168	81.0406	76.7879		Chr2:74430668-74435826	2	74430668	74435826	81.4958	64.4969		Chr3:8662343-8664778	3	8662343	8664778	41.9661	65.1408
Chr1:3984187-3987506	1	3984187	3987506	84.569	76.9217		Chr2:75516010-75521511	2	75516010	75521511	83.122	66.7883		Chr3:31036559-31039492	3	31036559	31039492	60.751	78.1136
Chr1:3987535-3993639	1	3987535	3993639	86.7928	76.8795		Chr2:76338883-76341379	2	76338883	76341379	47.6042	32.59		Chr3:32804631-32813563	3	32804631	32813563	63.4998	81.3755
Chr1:3993640-4003022	1	3993640	4003022	79.1324	80.6707		Chr2:77768706-77772679	2	77768706	77772679	88.4541	73.5267		Chr3:34923699-34928607	3	34923699	34928607	52.5154	74.1336
Chr1:4003023-4015676	1	4003023	4015676	69.5649	64.359		Chr2:77794906-77798973	2	77794906	77798973	81.7367	65.6363		Chr3:54156177-54157425	3	54156177	54157425	18.9037	32.725
Chr1:4015677-4029374	1	4015677	4029374	66.022	67.4293		Chr2:77820107-77826715	2	77820107	77826715	82.3347	63.1873		Chr3:54786281-54789484	3	54786281	54789484	65.5917	82.525
Chr1:4029457-4039906	1	4029457	4039906	72.9425	66.4733		Chr2:80289201-80293407	2	80289201	80293407	82.8071	66.8806		Chr3:54915757-54916796	3	54915757	54916796	14.6098	23.2867
Chr1:4040203-4052478	1	4040203	4052478	71.3846	67.8331		Chr2:81070112-81079455	2	81070112	81079455	77.9566	59.5657		Chr3:55112649-55117163	3	55112649	55117163	47.6749	62.3403
Chr1:4052865-4065979	1	4052865	4065979	71.9815	62.4388		Chr2:82465018-82472407	2	82465018	82472407	76.3523	63.0727		Chr3:55401734-55404952	3	55401734	55404952	68.8326	83.4674
Chr1:4065980-4076220	1	4065980	4076220	70.7659	67.3372		Chr2:93796519-93798872	2	93796519	93798872	75.3764	57.7871		Chr3:88258540-88263172	3	88258540	88263172	52.7988	75.2503
Chr1:4076311-4089435	1	4076311	4089435	66.3037	63.6484		Chr2:94169358-94175477	2	94169358	94175477	75.3357	56.5017		Chr3:88361061-88365046	3	88361061	88365046	24.888	53.1145
Chr1:4089532-4103332	1	4089532	4103332	74.6382	70.0735		Chr2:99890788-99910892	2	99890788	99910892	65.7099	55.3498		Chr3:88394946-88399318	3	88394946	88399318	59.028	76.9916
Chr1:4103333-4116204	1	4103333	4116204	67.6922	67.7425		Chr2:104590913-104599584	2	104590913	104599584	20.1061	9.90007		Chr3:89761257-89764431	3	89761257	89764431	39.3026	65.5673
Chr1:4116714-4129094	1	4116714	4129094	68.9869	66.0216		Chr2:108534407-108548073	2	108534407	108548073	67.5097	54.6717		Chr3:90254431-90256263	3	90254431	90256263	5.01045	14.4303
Chr1:4129095-4144595	1	4129095	4144595	67.6273	60.048		Chr2:112240585-112243804	2	112240585	112243804	59.5283	36.8208		Chr3:95733324-95735911	3	95733324	95735911	39.2466	56.6511
Chr1:4144596-4157001	1	4144596	4157001	62.5801	63.0214		Chr2:118677483-118680997	2	118677483	118680997	60.9255	38.2543		Chr3:96337234-96339979	3	96337234	96339979	53.2417	68.6174
Chr1:4157002-4172722	1	4157002	4172722	73.5393	72.8271		Chr2:126522041-126526071	2	126522041	126526071	51.4681	29.9895		Chr3:98379474-98382387	3	98379474	98382387	37.4921	53.9371
Chr1:4173310-4180435	1	4173310	4180435	72.9278	70.6722		Chr2:128078654-128081913	2	128078654	128081913	82.0214	68.0255		Chr3:100959150-100964488	3	100959150	100964488	57.1581	76.5342
Chr1:4180540-4189265	1	4180540	4189265	65.9652	62.8897		Chr2:128362837-128367653	2	128362837	128367653	68.4385	53.5049		Chr3:110243073-110249959	3	110243073	110249959	46.7858	55.1596
Chr1:4189266-4198843	1	4189266	4198843	77.8474	67.445		Chr2:129336586-129343323	2	129336586	129343323	78.0322	62.6121		Chr3:145383206-145390015	3	145383206	145390015	72.9738	83.2803
Chr1:4198844-4207166	1	4198844	4207166	67.7262	69.2382		Chr2:132938888-132943633	2	132938888	132943633	79.0962	57.9447		Chr3:153969760-153973513	3	153969760	153973513	35.9545	56.1081
Chr1:4207343-4219919	1	4207343	4219919	69.7562	63.5911		Chr2:133553144-133554524	2	133553144	133554524	35.1665	16.2468		Chr4:6987304-6990246	4	6987304	6990246	13.4179	28.9066
Chr1:4219920-4228517	1	4219920	4228517	66.0536	63.4761		Chr2:140901893-140912363	2	140901893	140912363	78.1289	63.076		Chr4:11156935-11165858	4	11156935	11165858	42.0231	59.8685
Chr1:4228570-4238576	1	4228570	4238576	66.1973	72.2054		Chr2:141995343-142000741	2	141995343	142000741	81.747	65.1991		Chr4:11250801-11253818	4	11250801	11253818	11.4781	22.3236
Chr1:4238713-4249519	1	4238713	4249519	70.5221	66.0362		Chr2:142737367-142743983	2	142737367	142743983	86.1413	72.9403		Chr4:11559051-11562827	4	11559051	11562827	26.79	40.7552
Chr1:4249544-4257985	1	4249544	4257985	76.3241	70.2463		Chr2:145902223-145903493	2	145902223	145903493	25.2564	11.2513		Chr4:11966642-11969570	4	11966642	11969570	25.194	37.6576
Chr1:4258199-4269797	1	4258199	4269797	72.7295	69.4166		Chr2:147615139-147620598	2	147615139	147620598	85.9185	70.2902		Chr4:26346677-26354020	4	26346677	26354020	29.8367	45.7681
Chr1:4270152-4281524	1	4270152	4281524	68.614	63.299		Chr2:158228999-158231214	2	158228999	158231214	54.5914	29.1777		Chr4:32544947-32548538	4	32544947	32548538	69.2381	81.9631
Chr1:4282469-4297826	1	4282469	4297826	62.8019	65.9727		Chr2:159316209-159326465	2	159316209	159326465	81.2171	66.8916		Chr4:41178831-41183124	4	41178831	41183124	47.973	59.5437
Chr1:4297827-4315669	1	4297827	4315669	59.4794	60.8518		Chr2:159688462-159696496	2	159688462	159696496	78.4869	70.2868		Chr4:44234565-44237836	4	44234565	44237836	35.1806	52.3038
Chr1:4315891-4329246	1	4315891	4329246	67.0022	62.8376		Chr2:160637111-160639932	2	160637111	160639932	92.9524	74.9708		Chr4:45788284-45792424	4	45788284	45792424	72.8348	87.2071
Chr1:4329247-4337583	1	4329247	4337583	63.4983	63.1933		Chr2:162609968-162614949	2	162609968	162614949	80.7293	67.8565		Chr4:49594463-49597308	4	49594463	49597308	20.8599	38.203
Chr1:4337982-4346331	1	4337982	4346331	70.5049	71.8386		Chr2:164443598-164448878	2	164443598	164448878	60.7743	43.0394		Chr4:57193513-57195857	4	57193513	57195857	70.1758	87.1351
Chr1:4346348-4352636	1	4346348	4352636	62.8636	62.1739		Chr2:167012168-167015285	2	167012168	167015285	41.8655	22.4555		Chr4:98383053-98387437	4	98383053	98387437	25.416	47.7234
Chr1:4352637-4362055	1	4352637	4362055	70.5042	63.75		Chr2:168098513-168099406	2	168098513	168099406	22.2222	9.89338		Chr4:116054192-116060203	4	116054192	116060203	41.1152	58.3889
Chr1:4362056-4375369	1	4362056	4375369	58.3837	61.1745		Chr2:168268543-168270074	2	168268543	168270074	49.1271	34.1156		Chr4:117268067-117271349	4	117268067	117271349	32.7292	51.6825
Chr1:4375370-4385223	1	4375370	4385223	63.2913	66.4207		Chr2:168426804-168429836	2	168426804	168429836	85.8109	65.3518		Chr4:122821799-122825596	4	122821799	122825596	64.1282	85.0687
Chr1:4385224-4395742	1	4385224	4395742	65.0718	68.7466		Chr2:168926380-168928153	2	168926380	168928153	26.8645	11.4143		Chr4:123771101-123782067	4	123771101	123782067	49.3787	68.481
Chr1:4395747-4405259	1	4395747	4405259	80.0418	71.9253		Chr2:174383890-174389736	2	174383890	174389736	71.3961	59.213		Chr4:125436300-125439899	4	125436300	125439899	61.7171	79.2752
Chr1:4406250-4414747	1	4406250	4414747	69.5268	66.7044		Chr2:179584002-179586744	2	179584002	179586744	67.287	48.0974		Chr4:127427612-127432890	4	127427612	127432890	52.9837	72.77
Chr1:4414778-4422090	1	4414778	4422090	57.3096	57.2854		Chr2:181736658-181746841	2	181736658	181746841	66.5705	42.5743		Chr4:127593714-127597760	4	127593714	127597760	63.5728	82.3697
Chr1:4422178-4427157	1	4422178	4427157	73.9747	72.2074		Chr3:3309232-3326312	3	3309232	3326312	72.7297	56.8921		Chr4:132226374-132230317	4	132226374	132230317	67.5731	85.2686
Chr1:4427158-4435941	1	4427158	4435941	78.6276	75.3254		Chr3:4667765-4682166	3	4667765	4682166	77.7469	63.302		Chr4:132904901-132909831	4	132904901	132909831	60.087	80.4851
Chr1:4435942-4441459	1	4435942	4441459	80.9702	77.0417		Chr3:5705675-5718132	3	5705675	5718132	75.2798	64.1527		Chr4:137652036-137655620	4	137652036	137655620	53.16	74.2644
Chr1:4441533-4449501	1	4441533	4449501	75.5717	69.5217		Chr3:6335042-6343734	3	6335042	6343734	80.0685	64.1463		Chr4:138257281-138260416	4	138257281	138260416	59.1729	76.3877
Chr1:4449502-4456728	1	4449502	4456728	72.6207	67.5375		Chr3:8685297-8690588	3	8685297	8690588	64.4285	50.2433		Chr4:140398986-140402320	4	140398986	140402320	43.9254	60.6961
Chr1:4456729-4465643	1	4456729	4465643	70.8934	71.2179		Chr3:9628475-9631405	3	9628475	9631405	62.125	45.1623		Chr4:141534736-141536626	4	141534736	141536626	7.83849	21.771
Chr1:4465813-4473336	1	4465813	4473336	72.4321	63.9244		Chr3:9971053-9974672	3	9971053	9974672	56.1571	39.7553		Chr4:152689270-152691686	4	152689270	152691686	54.0004	75.3751
Chr1:4473337-4479712	1	4473337	4479712	66.5991	76.5707		Chr3:13788793-13807213	3	13788793	13807213	58.2099	39.507		Chr4:153118429-153124063	4	153118429	153124063	71.9238	82.5261
Chr1:4479713-4488772	1	4479713	4488772	61.5684	62.4024		Chr3:19846359-19857494	3	19846359	19857494	78.7284	64.5898		Chr4:154245314-154247988	4	154245314	154247988	35.1054	57.4204
Chr1:4488773-4492019	1	4488773	4492019	30.3756	28.9944		Chr3:24557481-24566474	3	24557481	24566474	74.3233	62.773		Chr5:5559459-5562580	5	5559459	5562580	18.3213	30.8211
Chr1:4492554-4493358	1	4492554	4493358	0	0		Chr3:27283492-27286632	3	27283492	27286632	65.7326	48.2055		Chr5:8017893-8020081	5	8017893	8020081	71.6213	90.8904
Chr1:4493373-4494900	1	4493373	4494900	14.934	22.1973		Chr3:28691628-28696283	3	28691628	28696283	73.4028	56.8502		Chr5:19186566-19196324	5	19186566	19196324	56.7759	71.3037
Chr1:4495629-4497187	1	4495629	4497187	20.7278	21.9572		Chr3:29081616-29082732	3	29081616	29082732	41.4082	17.7491		Chr5:25692406-25697263	5	25692406	25697263	64.0932	79.1429
Chr1:4497188-4500356	1	4497188	4500356	44.9622	38.7526		Chr3:29343504-29351770	3	29343504	29351770	80.0342	69.3167		Chr5:28290091-28295921	5	28290091	28295921	46.242	63.3216
Chr1:4500357-4509770	1	4500357	4509770	69.1179	67.6362		Chr3:35312230-35317061	3	35312230	35317061	86.3993	74		Chr5:38412718-38418619	5	38412718	38418619	73.6233	86.1268
Chr1:4509771-4518761	1	4509771	4518761	57.188	59.0992		Chr3:35795369-35806221	3	35795369	35806221	76.2816	62.8411		Chr5:66421890-66425517	5	66421890	66425517	60.1178	76.1178
Chr1:4519268-4524326	1	4519268	4524326	77.1763	72.4008		Chr3:41858985-41871463	3	41858985	41871463	71.9056	56.2095		Chr5:66615360-66618177	5	66615360	66618177	35.8036	45.2244
Chr1:4524339-4526906	1	4524339	4526906	82.866	83.3466		Chr3:44534634-44544425	3	44534634	44544425	75.318	61.937		Chr5:76784912-76790193	5	76784912	76790193	65.5466	81.5554
Chr1:4526958-4538357	1	4526958	4538357	69.6674	74.3087		Chr3:45246716-45256464	3	45246716	45256464	76.7663	63.3668		Chr5:92372169-92375698	5	92372169	92375698	62.9677	74.4939
Chr1:4538358-4546368	1	4538358	4546368	61.8598	62.8027		Chr3:49015924-49026331	3	49015924	49026331	73.6183	57.963		Chr5:96209962-96213192	5	96209962	96213192	14.5558	25.289
Chr1:4546369-4556223	1	4546369	4556223	73.9921	71.7536		Chr3:49378208-49382614	3	49378208	49382614	81.8928	54.8671		Chr5:102126024-102129038	5	102126024	102129038	44.8792	62.8455
Chr1:4556224-4570822	1	4556224	4570822	85.5379	84.5783		Chr3:50259931-50269771	3	50259931	50269771	73.1459	60.088		Chr5:104508561-104511060	5	104508561	104511060	6.90359	18.4441
Chr1:4570823-4571970	1	4570823	4571970	8.04102	7.39564		Chr3:52597939-52601346	3	52597939	52601346	92.4638	65.2888		Chr5:105724287-105731736	5	105724287	105731736	69.735	90.1273
Chr1:4571971-4580590	1	4571971	4580590	53.6823	51.6201		Chr3:55254419-55257658	3	55254419	55257658	84.073	70.1424		Chr5:105757541-105759772	5	105757541	105759772	21.3715	42.209
Chr1:4580591-4591178	1	4580591	4591178	65.567	74.7963		Chr3:56093820-56104854	3	56093820	56104854	67.3753	55.3581		Chr5:110174429-110176897	5	110174429	110176897	18.7974	33.8863
Chr1:4591214-4596999	1	4591214	4596999	69.08	74.5294		Chr3:59238757-59245800	3	59238757	59245800	74.798	62.3091		Chr5:110370167-110374745	5	110370167	110374745	64.0278	80.9342
Chr1:4597000-4605389	1	4597000	4605389	72.2158	69.8344		Chr3:66850375-66864135	3	66850375	66864135	81.3401	67.3073		Chr5:110491342-110497735	5	110491342	110497735	63.9887	79.9576
Chr1:4605390-4611193	1	4605390	4611193	76.9594	76.395		Chr3:71620987-71625702	3	71620987	71625702	77.3435	59.9391		Chr5:110841126-110850152	5	110841126	110850152	47.7358	65.7016
Chr1:4611194-4615744	1	4611194	4615744	75.419	75.0275		Chr3:72929896-72944128	3	72929896	72944128	65.7189	52.0005		Chr5:112306243-112307988	5	112306243	112307988	24.3159	41.0331
Chr1:4615745-4623453	1	4615745	4623453	71.6243	73.9532		Chr3:76344616-76357757	3	76344616	76357757	57.8417	44.1294		Chr5:113124237-113126809	5	113124237	113126809	65.8846	89.3363
Chr1:4623454-4634866	1	4623454	4634866	74.8561	66.611		Chr3:77964501-77976792	3	77964501	77976792	74.5711	56.8386		Chr5:113171805-113175057	5	113171805	113175057	30.9414	50.8106
Chr1:4634867-4645200	1	4634867	4645200	68.3835	67.622		Chr3:95851951-95855791	3	95851951	95855791	40.4624	23.253		Chr5:116118479-116122596	5	116118479	116122596	53.4744	75.4349
Chr1:4645201-4653353	1	4645201	4653353	78.6518	71.231		Chr3:96436497-96441083	3	96436497	96441083	53.2086	30.6876		Chr5:117349093-117352746	5	117349093	117352746	56.4201	79.1818
Chr1:4653354-4660976	1	4653354	4660976	66.1525	59.5384		Chr3:97901230-97904198	3	97901230	97904198	27.3296	16.0825		Chr5:121813166-121816016	5	121813166	121816016	39.6169	56.4897
Chr1:4660977-4668929	1	4660977	4668929	71.7673	73.3143		Chr3:107446970-107448346	3	107446970	107448346	80.0955	65.5024		Chr5:122770409-122773299	5	122770409	122773299	36.4411	61.361
Chr1:4668930-4680270	1	4668930	4680270	63.7251	68.9006		Chr3:107460268-107465525	3	107460268	107465525	44.2287	30.9692		Chr5:124595496-124598947	5	124595496	124598947	37.7678	52.3407
Chr1:4680271-4688187	1	4680271	4688187	65.4865	69.5146		Chr3:107581849-107583190	3	107581849	107583190	23.2439	16.9535		Chr5:124758489-124761325	5	124758489	124761325	43.9175	65.1368
Chr1:4688188-4689314	1	4688188	4689314	24.8359	40.5493		Chr3:108472343-108475251	3	108472343	108475251	79.3644	59.247		Chr5:125203837-125207134	5	125203837	125207134	49.763	72.1623
Chr1:4689320-4693581	1	4689320	4693581	65.897	81.4807		Chr3:109060841-109065533	3	109060841	109065533	60.6653	49.5392		Chr5:129905100-129908583	5	129905100	129908583	30.0303	45.0948
Chr1:4693798-4703395	1	4693798	4703395	72.4198	70.8222		Chr3:111057595-111067954	3	111057595	111067954	61.7266	48.3761		Chr5:134553249-134557358	5	134553249	134557358	43.3465	62.7764
Chr1:4703403-4711332	1	4703403	4711332	72.3873	74.4974		Chr3:112082919-112090809	3	112082919	112090809	63.2822	49.1493		Chr5:135251142-135252331	5	135251142	135252331	6.11829	15.8059
Chr1:4711370-4720020	1	4711370	4720020	78.3873	75.266		Chr3:116292672-116296391	3	116292672	116296391	76.0831	64.8419		Chr5:135852260-135855425	5	135852260	135855425	30.7533	59.3693
Chr1:4720063-4724099	1	4720063	4724099	81.9081	83.8718		Chr3:117422601-117430378	3	117422601	117430378	75.7882	63.65		Chr5:135945716-135949707	5	135945716	135949707	31.539	46.3319
Chr1:4724100-4734286	1	4724100	4734286	69.2632	77.4601		Chr3:117430379-117437871	3	117430379	117437871	68.6625	56.0697		Chr5:137369528-137372174	5	137369528	137372174	63.7927	81.3131
Chr1:4734435-4745255	1	4734435	4745255	73.2293	78.5779		Chr3:117574596-117575572	3	117574596	117575572	23.8897	5.79281		Chr5:138009707-138017566	5	138009707	138017566	62.6613	81.0129
Chr1:4745256-4756133	1	4745256	4756133	74.4696	73.9561		Chr3:118635218-118643146	3	118635218	118643146	78.2926	67.8307		Chr5:138272861-138275688	5	138272861	138275688	23.281	39.6407
Chr1:4756134-4762783	1	4756134	4762783	61.7827	68.2819		Chr3:121037248-121042595	3	121037248	121042595	85.6096	70.5378		Chr5:139750377-139753349	5	139750377	139753349	68.2417	85.727
Chr1:4762833-4767502	1	4762833	4767502	68.4242	68.231		Chr3:121464639-121467584	3	121464639	121467584	82.0269	64.7609		Chr5:140475929-140478970	5	140475929	140478970	57.1047	74.6662
Chr1:4767503-4771246	1	4767503	4771246	46.6691	47.9449		Chr3:124027631-124033268	3	124027631	124033268	68.0301	47.0864		Chr5:142947142-142950401	5	142947142	142950401	55.0168	73.8514
Chr1:4771247-4775652	1	4771247	4775652	74.3334	67.3427		Chr3:130668541-130672952	3	130668541	130672952	80.8316	58.5627		Chr5:145746646-145750499	5	145746646	145750499	71.282	85.8068
Chr1:4775653-4779968	1	4775653	4779968	63.2144	60.9946		Chr3:130928390-130930032	3	130928390	130930032	89.9685	74.5049		Chr5:148820528-148823825	5	148820528	148823825	54.9514	73.8162
Chr1:4780002-4785207	1	4780002	4785207	29.2808	37.5243		Chr3:131957678-131965991	3	131957678	131965991	79.7567	64.7527		Chr5:149440565-149443008	5	149440565	149443008	50.4779	63.8978
Chr1:4785239-4785808	1	4785239	4785808	0	0		Chr3:134312879-134320318	3	134312879	134320318	72.7911	62.1239		Chr6:30008923-30014458	6	30008923	30014458	54.2424	69.3011
Chr1:4785809-4792352	1	4785809	4792352	55.8904	54.6078		Chr3:140419793-140435760	3	140419793	140435760	64.7235	48.9106		Chr6:31214731-31216396	6	31214731	31216396	31.0052	48.7176
Chr1:4792487-4800396	1	4792487	4800396	79.8036	79.2998		Chr3:141532323-141542021	3	141532323	141542021	72.7332	60.7972		Chr6:34306731-34310351	6	34306731	34310351	66.4947	83.8117
Chr1:4800426-4807535	1	4800426	4807535	25.1353	29.348		Chr3:146917484-146924698	3	146917484	146924698	78.8812	61.8045		Chr6:71253026-71257621	6	71253026	71257621	51.0719	72.6528
Chr1:4807976-4810611	1	4807976	4810611	3.23086	1.69753		Chr3:148372203-148383037	3	148372203	148383037	78.201	61.2861		Chr6:71536222-71543929	6	71536222	71543929	32.855	51.5148
Chr1:4810716-4815026	1	4810716	4815026	50.2412	53.0711		Chr3:148967626-148971146	3	148967626	148971146	85.8989	70.3452		Chr6:72900829-72905989	6	72900829	72905989	38.2923	50.1607
Chr1:4815187-4822202	1	4815187	4822202	51.0131	48.7294		Chr3:150495168-150506224	3	150495168	150506224	64.0001	49.1518		Chr6:73162730-73169242	6	73162730	73169242	66.0543	80.3074
Chr1:4822203-4827943	1	4822203	4827943	44.6356	43.9767		Chr3:151386277-151396029	3	151386277	151396029	71.7159	60.8285		Chr6:86424927-86430342	6	86424927	86430342	62.8832	76.7327
Chr1:4827944-4833549	1	4827944	4833549	57.0727	65.8208		Chr3:152569084-152573567	3	152569084	152573567	82.2926	61.7923		Chr6:98114438-98118303	6	98114438	98118303	67.3049	80.8963
Chr1:4833613-4840596	1	4833613	4840596	66.8277	69.6181		Chr3:154547758-154551084	3	154547758	154551084	57.2815	44.5597		Chr6:99664518-99666593	6	99664518	99666593	25.7067	47.9378
Chr1:4840597-4845719	1	4840597	4845719	59.66	71.6949		Chr3:155984599-155994187	3	155984599	155994187	75.3658	58.8925		Chr6:102716714-102730570	6	102716714	102730570	61.3408	73.7251
Chr1:4845720-4853223	1	4845720	4853223	59.9635	52.3628		Chr3:159164306-159171886	3	159164306	159171886	71.606	59.6313		Chr6:103827906-103832798	6	103827906	103832798	67.1584	81.8697
Chr1:4853224-4857614	1	4853224	4857614	27.6808	24.9903		Chr3:159171899-159175908	3	159171899	159175908	80.5704	56.6717		Chr6:108277276-108281030	6	108277276	108281030	66.9282	80.9196
Chr1:4858069-4859955	1	4858069	4859955	2.59946	0.347222		Chr3:159895551-159908567	3	159895551	159908567	66.446	49.0223		Chr6:113624504-113628116	6	113624504	113628116	37.1739	50.9627
Chr1:4859956-4866832	1	4859956	4866832	49.9519	40.4294		Chr4:6298453-6308940	4	6298453	6308940	77.4191	62.8995		Chr6:116107520-116114107	6	116107520	116114107	23.9412	40.0838
Chr1:4866833-4877451	1	4866833	4877451	63.4015	65.0041		Chr4:7694670-7703000	4	7694670	7703000	83.2076	64.2089		Chr6:117989458-117993111	6	117989458	117993111	56.5104	75.505
Chr1:4877488-4883364	1	4877488	4883364	42.0863	42.031		Chr4:13240720-13244534	4	13240720	13244534	85.3093	71.8852		Chr6:122199940-122208618	6	122199940	122208618	63.1704	77.07
Chr1:4883365-4891541	1	4883365	4891541	70.7367	62.6673		Chr4:15943155-15945387	4	15943155	15945387	40.0725	24.3214		Chr6:122771317-122777825	6	122771317	122777825	50.5354	67.2781
Chr1:4891542-4900348	1	4891542	4900348	77.0435	83.218		Chr4:16433335-16435698	4	16433335	16435698	85.2529	63.3568		Chr6:122790978-122793406	6	122790978	122793406	40.3116	59.5226
Chr1:4900349-4910398	1	4900349	4910398	74.959	68.3876		Chr4:17666067-17681658	4	17666067	17681658	75.0197	59.7891		Chr6:122817336-122820097	6	122817336	122820097	21.059	37.8261
Chr1:4910504-4916274	1	4910504	4916274	76.358	76.512		Chr4:22239552-22244225	4	22239552	22244225	84.3892	67.3206		Chr6:123128414-123136270	6	123128414	123136270	60.3187	75.1701
Chr1:4916276-4922116	1	4916276	4922116	81.593	82.6978		Chr4:23626126-23633711	4	23626126	23633711	78.7144	62.678		Chr6:136327051-136329382	6	136327051	136329382	71.392	84.6242
Chr1:4922117-4928334	1	4922117	4928334	79.9973	79.0729		Chr4:24898215-24901549	4	24898215	24901549	40.9908	25.0631		Chr6:145859823-145862979	6	145859823	145862979	27.2609	41.6294
Chr1:4928776-4933474	1	4928776	4933474	83.2626	85.6219		Chr4:26168971-26176433	4	26168971	26176433	80.5536	64.8593		Chr7:3661221-3665262	7	3661221	3665262	26.1644	45.1216
Chr1:4933525-4944036	1	4933525	4944036	75.2445	74.8069		Chr4:29769467-29783661	4	29769467	29783661	65.9867	54.9334		Chr7:6148171-6155118	7	6148171	6155118	29.1324	50.4041
Chr1:4944456-4950417	1	4944456	4950417	67.1703	51.2316		Chr4:36676140-36692081	4	36676140	36692081	64.6518	51.4228		Chr7:12893698-12898146	7	12893698	12898146	15.2678	28.1513
Chr1:4950450-4959400	1	4950450	4959400	76.5594	75.2031		Chr4:43476319-43479399	4	43476319	43479399	44.7509	32.0518		Chr7:16281949-16285559	7	16281949	16285559	27.619	51.3842
Chr1:4959401-4971280	1	4959401	4971280	68.7369	63.4814		Chr4:43901714-43905317	4	43901714	43905317	77.4262	67.141		Chr7:16387561-16390812	7	16387561	16390812	10.8441	27.188
Chr1:4971344-4981519	1	4971344	4981519	63.2621	59.6724		Chr4:51855251-51869604	4	51855251	51869604	58.6353	46.2066		Chr7:16895134-16899167	7	16895134	16899167	25.6714	43.9751
Chr1:4981534-4986393	1	4981534	4986393	75.873	85.9559		Chr4:53010400-53011973	4	53010400	53011973	47.9378	24.3123		Chr7:18386332-18389463	7	18386332	18389463	52.7742	73.5013
Chr1:4986506-4991452	1	4986506	4991452	76.8536	81.1327		Chr4:57860013-57866637	4	57860013	57866637	73.4911	55.3502		Chr7:19307397-19308735	7	19307397	19308735	13.818	33.127
Chr1:4991460-4999636	1	4991460	4999636	80.999	74.6119		Chr4:62883549-62887841	4	62883549	62887841	83.1175	58.4114		Chr7:19405505-19408928	7	19405505	19408928	25.9243	44.4303
Chr1:4999685-5009456	1	4999685	5009456	78.5948	80.9349		Chr4:64663432-64676640	4	64663432	64676640	67.8681	56.7008		Chr7:24112675-24117546	7	24112675	24117546	27.6226	43.2186
Chr1:5009457-5018253	1	5009457	5018253	65.3876	66.6001		Chr4:66231934-66239731	4	66231934	66239731	71.0205	58.6122		Chr7:24943148-24944534	7	24943148	24944534	11.0516	33.5721
Chr1:5018279-5019208	1	5018279	5019208	17.5369	15.7733		Chr4:66512453-66523291	4	66512453	66523291	72.5472	57.4457		Chr7:28416374-28424503	7	28416374	28424503	46.0325	63.8658
Chr1:5020232-5021660	1	5020232	5021660	22.4632	17.5302		Chr4:68879947-68892640	4	68879947	68892640	75.1412	63.642		Chr7:28742077-28745364	7	28742077	28745364	13.4818	26.6295
Chr1:5021661-5024175	1	5021661	5024175	10.3314	17.8038		Chr4:69590837-69603283	4	69590837	69603283	80.4357	66.1569		Chr7:29793076-29794622	7	29793076	29794622	32.7367	58.6788
Chr1:5024176-5037505	1	5024176	5037505	59.0109	63.9669		Chr4:70331352-70335917	4	70331352	70335917	40.5915	29.2846		Chr7:30363058-30366318	7	30363058	30366318	38.0875	63.9479
Chr1:5037812-5045418	1	5037812	5045418	70.004	82.1795		Chr4:76346161-76357734	4	76346161	76357734	55.1809	47.9285		Chr7:34690228-34693562	7	34690228	34693562	62.925	75.4383
Chr1:5045419-5049986	1	5045419	5049986	66.1425	58.2441		Chr4:76917720-76929357	4	76917720	76929357	70.8618	56.5942		Chr7:34742162-34745629	7	34742162	34745629	40.0611	59.4866
Chr1:5050084-5060910	1	5050084	5060910	71.6166	65.2496		Chr4:82429461-82434560	4	82429461	82434560	39.3142	29.0052		Chr7:35582078-35584689	7	35582078	35584689	17.9596	29.4304
Chr1:5060911-5070632	1	5060911	5070632	66.7694	69.3023		Chr4:82640916-82645983	4	82640916	82645983	84.3436	69.7241		Chr7:36689519-36691839	7	36689519	36691839	22.4871	37.1773
Chr1:5071092-5083086	1	5071092	5083086	49.523	45.7312		Chr4:91818293-91834995	4	91818293	91834995	59.3271	42.5275		Chr7:43071220-43078732	7	43071220	43078732	47.9442	64.6323
Chr1:5083091-5084530	1	5083091	5084530	5.46204	5.23937		Chr4:94182027-94190592	4	94182027	94190592	77.355	66.6624		Chr7:45277468-45280108	7	45277468	45280108	38.5247	61.5149
Chr1:5084567-5095428	1	5084567	5095428	74.4699	69.8335		Chr4:95262549-95273980	4	95262549	95273980	75.5029	63.506		Chr7:45617450-45620251	7	45617450	45620251	35.5458	55.029
Chr1:5095429-5103327	1	5095429	5103327	69.5733	69.2572		Chr4:95562537-95570850	4	95562537	95570850	77.2391	64.2701		Chr7:73175229-73185290	7	73175229	73185290	73.7872	86.7521
Chr1:5103328-5115841	1	5103328	5115841	70.6641	64.1106		Chr4:98321422-98322700	4	98321422	98322700	19.209	3.55064		Chr7:81493711-81496069	7	81493711	81496069	29.8016	51.9048
Chr1:5115842-5126088	1	5115842	5126088	79.8663	70.9253		Chr4:100175590-100183137	4	100175590	100183137	79.0949	65.0446		Chr7:83631679-83633607	7	83631679	83633607	9.08024	21.2347
Chr1:5126175-5137463	1	5126175	5137463	60.6278	63.4928		Chr4:103211256-103214452	4	103211256	103214452	53.5847	37.885		Chr7:97481156-97484567	7	97481156	97484567	11.1173	28.7204
Chr1:5137713-5149474	1	5137713	5149474	75.5155	73.5131		Chr4:104686215-104689891	4	104686215	104689891	81.9863	64.8188		Chr7:100436264-100442329	7	100436264	100442329	70.7684	83.9845
Chr1:5149475-5163004	1	5149475	5163004	71.0468	73.1471		Chr4:107247643-107253318	4	107247643	107253318	51.6831	32.4971		Chr7:102235707-102238603	7	102235707	102238603	42.3464	61.9241
Chr1:5163109-5170456	1	5163109	5170456	73.6508	78.1979		Chr4:110510912-110519356	4	110510912	110519356	77.1116	66.1635		Chr7:109999520-110004914	7	109999520	110004914	48.7328	60.3952
Chr1:5170460-5175891	1	5170460	5175891	75.1587	75.512		Chr4:114357426-114368073	4	114357426	114368073	82.846	67.2846		Chr7:119214578-119223556	7	119214578	119223556	62.5699	75.6824
Chr1:5175892-5189207	1	5175892	5189207	60.9301	64.6083		Chr4:115847281-115851900	4	115847281	115851900	77.0526	66.0456		Chr7:120200956-120203361	7	120200956	120203361	27.4312	45.2952
Chr1:5189226-5197360	1	5189226	5197360	47.4396	64.5074		Chr4:125342356-125346301	4	125342356	125346301	74.0983	60.9968		Chr7:127636314-127638724	7	127636314	127638724	25.0132	42.6182
Chr1:5197361-5210344	1	5197361	5210344	74.1441	72.1081		Chr4:134272244-134276841	4	134272244	134276841	59.895	37.1		Chr7:127747784-127749581	7	127747784	127749581	11.229	19.064
Chr1:5210349-5219870	1	5210349	5219870	71.3683	74.0471		Chr4:137118194-137121221	4	137118194	137121221	81.7389	61.5367		Chr7:127824550-127828841	7	127824550	127828841	58.3937	79.0616
Chr1:5219871-5227919	1	5219871	5227919	67.3383	63.1362		Chr4:137862499-137865035	4	137862499	137865035	44.641	26.8709		Chr7:128240311-128242581	7	128240311	128242581	44.8702	65.396
Chr1:5227920-5242568	1	5227920	5242568	61.6918	62.0212		Chr4:146064921-146067505	4	146064921	146067505	46.8287	36.3797		Chr7:130523665-130528116	7	130523665	130528116	65.1869	81.9927
Chr1:5242929-5250651	1	5242929	5250651	74.1014	67.9932		Chr4:151535759-151539040	4	151535759	151539040	86.7232	69.4091		Chr7:130632159-130637752	7	130632159	130637752	60.7313	79.4636
Chr1:5250652-5263218	1	5250652	5263218	53.2407	62.0843		Chr4:152499823-152502767	4	152499823	152502767	90.7442	74.1118		Chr7:131649878-131653278	7	131649878	131653278	70.366	86.8171
Chr1:5263219-5278120	1	5263219	5278120	70.7976	59.3966		Chr5:4451800-4458859	5	4451800	4458859	77.0271	62.61		Chr7:139891341-139894935	7	139891341	139894935	43.0342	64.0546
Chr1:5278121-5288523	1	5278121	5288523	68.5582	67.0096		Chr5:9657862-9668684	5	9657862	9668684	73.1291	57.8825		Chr7:140099598-140102396	7	140099598	140102396	25.1206	46.6989
Chr1:5288524-5299281	1	5288524	5299281	78.5244	76.3444		Chr5:11419339-11433604	5	11419339	11433604	81.9666	56.9395		Chr8:4166657-4170393	8	4166657	4170393	12.755	43.9511
Chr1:5299282-5311093	1	5299282	5311093	78.1035	71.3394		Chr5:14025475-14029530	5	14025475	14029530	38.966	29.554		Chr8:10435542-10439798	8	10435542	10439798	43.4949	56.4924
Chr1:5311321-5324163	1	5311321	5324163	67.2722	74.6524		Chr5:16198104-16208791	5	16198104	16208791	75.3852	62.6092		Chr8:19980283-19982909	8	19980283	19982909	24.926	30.1101
Chr1:5324164-5334697	1	5324164	5334697	60.1389	67.2657		Chr5:19301780-19312756	5	19301780	19312756	67.7294	56.0184		Chr8:23152744-23155609	8	23152744	23155609	12.484	32.8341
Chr1:5334729-5344982	1	5334729	5344982	67.9307	71.0357		Chr5:19983319-19994220	5	19983319	19994220	81.0422	67.904		Chr8:23669559-23671109	8	23669559	23671109	26.9632	48.6275
Chr1:5345027-5349828	1	5345027	5349828	80.8376	78.6909		Chr5:21774328-21780827	5	21774328	21780827	67.7361	53.6936		Chr8:26258081-26260511	8	26258081	26260511	69.7188	81.3278
Chr1:5349933-5366095	1	5349933	5366095	74.7397	67.1164		Chr5:23546345-23554316	5	23546345	23554316	75.578	56.7853		Chr8:27118743-27121049	8	27118743	27121049	12.6344	37.6736
Chr1:5366096-5374195	1	5366096	5374195	71.2365	74.9655		Chr5:24751849-24755548	5	24751849	24755548	63.9921	36.3057		Chr8:27456413-27460005	8	27456413	27460005	61.6105	75.1607
Chr1:5374423-5389073	1	5374423	5389073	65.913	66.9586		Chr5:34847357-34852316	5	34847357	34852316	88.591	76.8595		Chr8:48110189-48114032	8	48110189	48114032	23.4421	43.7359
Chr1:5389147-5404986	1	5389147	5404986	67.2138	70.1436		Chr5:38767022-38771541	5	38767022	38771541	79.1738	62.6972		Chr8:48142648-48145841	8	48142648	48145841	68.6999	84.1182
Chr1:5404987-5419910	1	5404987	5419910	64.964	72.9114		Chr5:40308987-40321286	5	40308987	40321286	75.6962	60.8239		Chr8:48840821-48843246	8	48840821	48843246	19.2451	33.0644
Chr1:5419911-5427587	1	5419911	5427587	71.6405	72.043		Chr5:40604715-40612951	5	40604715	40612951	75.6099	58.0776		Chr8:48935172-48941891	8	48935172	48941891	65.1945	78.446
Chr1:5427588-5431916	1	5427588	5431916	84.7277	75.6186		Chr5:41472173-41480290	5	41472173	41480290	79.0536	62.3264		Chr8:70615431-70618338	8	70615431	70618338	48.1526	73.0929
Chr1:5431917-5445828	1	5431917	5445828	72.0576	68.3482		Chr5:42204036-42213273	5	42204036	42213273	80.1443	62.5817		Chr8:72571950-72573746	8	72571950	72573746	11.9635	28.2081
Chr1:5446131-5461551	1	5446131	5461551	77.8086	72.5304		Chr5:48390887-48397894	5	48390887	48397894	86.7395	70.8637		Chr8:78436957-78438332	8	78436957	78438332	3.85994	15.8598
Chr1:5461555-5473535	1	5461555	5473535	68.8936	73.7805		Chr5:48397965-48407217	5	48397965	48407217	79.4837	66.1595		Chr8:78869834-78879660	8	78869834	78879660	62.7798	80.2504
Chr1:5473549-5485283	1	5473549	5485283	70.649	62.6795		Chr5:52368548-52370611	5	52368548	52370611	56.0588	35.9221		Chr8:79847457-79853176	8	79847457	79853176	64.0893	79.8659
Chr1:5485349-5492679	1	5485349	5492679	75.8617	79.0547		Chr5:52499769-52504551	5	52499769	52504551	82.4358	65.5489		Chr8:84616382-84618755	8	84616382	84618755	25.8138	43.1508
Chr1:5492807-5507070	1	5492807	5507070	67.035	65.0673		Chr5:52615430-52618657	5	52615430	52618657	52.7077	36.7774		Chr8:84990590-84994536	8	84990590	84994536	15.4876	46.301
Chr1:5507071-5521138	1	5507071	5521138	70.0123	72.1588		Chr5:53267220-53269838	5	53267220	53269838	37.9129	22.5723		Chr8:87648378-87654416	8	87648378	87654416	62.8746	78.6077
Chr1:5521139-5536003	1	5521139	5536003	68.5159	66.9357		Chr5:57056797-57066525	5	57056797	57066525	78.75	60.1972		Chr8:91216266-91222314	8	91216266	91222314	63.4697	78.0431
Chr1:5536004-5546725	1	5536004	5546725	75.666	71.6512		Chr5:57172153-57183814	5	57172153	57183814	69.1135	54.27		Chr8:92674599-92677243	8	92674599	92677243	39.5076	64.9894
Chr1:5546726-5557248	1	5546726	5557248	81.4013	72.7451		Chr5:63667562-63675834	5	63667562	63675834	80.4248	68.7906		Chr8:94779569-94782151	8	94779569	94782151	46.1282	66.003
Chr1:5557249-5565979	1	5557249	5565979	75.0816	71.6797		Chr5:65557895-65564574	5	65557895	65564574	51.9011	27.7098		Chr8:95291470-95296312	8	95291470	95296312	48.3162	70.3554
Chr1:5565980-5571212	1	5565980	5571212	82.0138	89.8226		Chr5:66816028-66820036	5	66816028	66820036	62.9503	51.6173		Chr8:95538135-95540732	8	95538135	95540732	54.7402	74.1791
Chr1:5571215-5582254	1	5571215	5582254	71.5026	69.0374		Chr5:67702171-67705973	5	67702171	67705973	84.6276	71.0441		Chr8:105586213-105592299	8	105586213	105592299	41.3681	67.5243
Chr1:5582255-5588775	1	5582255	5588775	72.8606	67.5007		Chr5:69194774-69207282	5	69194774	69207282	70.6213	50.3304		Chr8:105837743-105842240	8	105837743	105842240	64.2895	79.925
Chr1:5588776-5597481	1	5588776	5597481	60.7746	62.809		Chr5:70743414-70757024	5	70743414	70757024	65.6532	54.8376		Chr8:106208097-106210667	8	106208097	106210667	12.2266	29.4048
Chr1:5597724-5607776	1	5597724	5607776	64.1962	69.6597		Chr5:75601520-75605228	5	75601520	75605228	50.1201	32.8362		Chr8:108174018-108176409	8	108174018	108176409	58.9357	77.84
Chr1:5608284-5625233	1	5608284	5625233	75.9875	64.1086		Chr5:77267413-77269111	5	77267413	77269111	26.8863	10.0791		Chr8:111760219-111763428	8	111760219	111763428	44.9035	64.6603
Chr1:5625246-5639859	1	5625246	5639859	66.7296	69.1138		Chr5:82104560-82116805	5	82104560	82116805	67.043	54.014		Chr8:117185963-117189704	8	117185963	117189704	61.8785	83.5212
Chr1:5639860-5651379	1	5639860	5651379	76.5046	70.0724		Chr5:90138404-90145245	5	90138404	90145245	82.9233	72.1824		Chr8:121432087-121434323	8	121432087	121434323	58.6034	74.2811
Chr1:5651380-5663435	1	5651380	5663435	71.9199	67.548		Chr5:90216722-90219400	5	90216722	90219400	78.0441	59.8244		Chr8:121583919-121585433	8	121583919	121585433	14.3489	22.8237
Chr1:5663436-5677950	1	5663436	5677950	66.6327	63.3063		Chr5:93850281-94181632	5	93850281	94181632	58.7208	36.5306		Chr8:121614105-121617537	8	121614105	121617537	62.7276	80.9131
Chr1:5677951-5685059	1	5677951	5685059	81.029	74.3673		Chr5:96458711-96463267	5	96458711	96463267	83.1019	68.7999		Chr8:122623750-122626628	8	122623750	122626628	58.2849	78.7797
Chr1:5685683-5697172	1	5685683	5697172	62.7999	59.1752		Chr5:96998144-97001042	5	96998144	97001042	50.6913	36.1624		Chr8:123343119-123346253	8	123343119	123346253	33.5182	60.0465
Chr1:5697501-5715122	1	5697501	5715122	72.1773	67.9672		Chr5:97525984-97533973	5	97525984	97533973	73.07	59.1563		Chr8:123892677-123894098	8	123892677	123894098	33.0403	60.8395
Chr1:5715175-5727952	1	5715175	5727952	66.1014	63.385		Chr5:98459386-98466142	5	98459386	98466142	79.4906	69.3585		Chr8:128567586-128570289	8	128567586	128570289	71.4506	85.7977
Chr1:5728079-5739937	1	5728079	5739937	76.4256	66.3951		Chr5:99483421-99489864	5	99483421	99489864	81.6163	64.1527		Chr9:13709957-13717456	9	13709957	13717456	52.5306	64.9181
Chr1:5740081-5746919	1	5740081	5746919	81.3708	78.2793		Chr5:101183512-101189713	5	101183512	101189713	85.1597	68.6516		Chr9:21124871-21130375	9	21124871	21130375	61.2367	78.1049
Chr1:5746920-5749069	1	5746920	5749069	82.9456	81.8419		Chr5:101348679-101354552	5	101348679	101354552	80.5048	67.0355		Chr9:21660806-21666136	9	21660806	21666136	72.691	85.4796
Chr1:5749076-5763365	1	5749076	5763365	74.4299	66.6589		Chr5:101910956-101914551	5	101910956	101914551	75.2577	62.3163		Chr9:35031632-35035275	9	35031632	35035275	53.0094	73.0906
Chr1:5763685-5778349	1	5763685	5778349	73.988	72.2825		Chr5:102211198-102214635	5	102211198	102214635	65.4051	53.1236		Chr9:37341636-37348219	9	37341636	37348219	44.2785	57.4609
Chr1:5778424-5790527	1	5778424	5790527	73.503	68.3453		Chr5:102672627-102680341	5	102672627	102680341	82.2944	64.5981		Chr9:44799712-44803024	9	44799712	44803024	45.5359	66.4038
Chr1:5790652-5801786	1	5790652	5801786	73.2632	74.4222		Chr5:106329376-106333074	5	106329376	106333074	85.918	70.7477		Chr9:45446559-45450529	9	45446559	45450529	43.2593	61.9147
Chr1:5801787-5811322	1	5801787	5811322	78.3249	76.4015		Chr5:106455623-106457555	5	106455623	106457555	22.731	8.99637		Chr9:45953196-45954912	9	45953196	45954912	6.80706	26.6667
Chr1:5811359-5820577	1	5811359	5820577	74.7225	70.5488		Chr5:107025237-107030568	5	107025237	107030568	79.225	61.9316		Chr9:56736900-56743117	9	56736900	56743117	52.43	72.0118
Chr1:5821024-5828940	1	5821024	5828940	82.3412	85.833		Chr5:108694839-108697343	5	108694839	108697343	49.2209	22.3589		Chr9:57605694-57608839	9	57605694	57608839	32.2271	46.8716
Chr1:5828941-5839481	1	5828941	5839481	67.7223	65.9071		Chr5:110415730-110419633	5	110415730	110419633	49.5205	27.9458		Chr9:60067543-60073441	9	60067543	60073441	70.773	86.1719
Chr1:5839875-5850017	1	5839875	5850017	72.3666	67.9511		Chr5:112032801-112038466	5	112032801	112038466	81.9697	66.7209		Chr9:66970891-66975073	9	66970891	66975073	30.7681	60.2169
Chr1:5850083-5860344	1	5850083	5860344	73.9926	70.1297		Chr5:112038467-112043098	5	112038467	112043098	79.8709	61.9618		Chr9:69993059-69999239	9	69993059	69999239	62.211	73.8427
Chr1:5861699-5874384	1	5861699	5874384	66.4078	65.6309		Chr5:112115357-112120253	5	112115357	112120253	80.2751	60.4514		Chr9:90185764-90188584	9	90185764	90188584	61.1689	76.866
Chr1:5874385-5885615	1	5874385	5885615	73.5829	71.8407		Chr5:113072885-113077301	5	113072885	113077301	68.7533	45.6748		Chr9:91354157-91355786	9	91354157	91355786	35.3295	51.453
Chr1:5885616-5902145	1	5885616	5902145	71.2395	63.3523		Chr5:113288320-113291699	5	113288320	113291699	56.1028	37.1941		Chr9:91384345-91387094	9	91384345	91387094	48.9949	71.912
Chr1:5902428-5911459	1	5902428	5911459	58.9459	57.877		Chr5:113563268-113566995	5	113563268	113566995	57.0785	35.4928		Chr9:107401541-107405896	9	107401541	107405896	56.2359	75.1257
Chr1:5911644-5916574	1	5911644	5916574	58.5248	52.1136		Chr5:114122541-114124397	5	114122541	114124397	84.8238	57.2564		Chr9:108462780-108465222	9	108462780	108465222	27.5067	44.0446
Chr1:5917195-5922875	1	5917195	5922875	31.9599	30.823		Chr5:115533578-115536029	5	115533578	115536029	28.1371	11.1854		Chr9:108974954-108977992	9	108974954	108977992	69.8848	86.0236
Chr1:5923325-5936789	1	5923325	5936789	74.0371	61.5523		Chr5:115729856-115731288	5	115729856	115731288	42.1875	28.3935		Chr9:109927255-109931487	9	109927255	109931487	34.2024	52.9469
Chr1:5936790-5950182	1	5936790	5950182	66.7905	65.1639		Chr5:115813992-115818136	5	115813992	115818136	88.2354	69.0277		Chr9:111000753-111004091	9	111000753	111004091	63.8102	81.9062
Chr1:5950183-5961818	1	5950183	5961818	70.4419	62.4522		Chr5:116153074-116156604	5	116153074	116156604	90.7485	72.3312		Chr9:123018539-123021311	9	123018539	123021311	16.6514	28.9793
Chr1:5961819-5971040	1	5961819	5971040	66.4392	63.7903		Chr5:117127500-117131035	5	117127500	117131035	71.8661	48.2898		Chr10:29533499-29535465	10	29533499	29535465	23.2903	39.7642
Chr1:5971253-5982996	1	5971253	5982996	68.4883	73.4606		Chr5:118476840-118479958	5	118476840	118479958	27.8161	13.2876		Chr10:34126489-34127725	10	34126489	34127725	13.7851	35.4729
Chr1:5983003-5990317	1	5983003	5990317	81.0304	79.6433		Chr5:118480159-118485229	5	118480159	118485229	21.4245	6.6016		Chr10:39960093-39963783	10	39960093	39963783	34.2001	51.3743
Chr1:5990318-5997697	1	5990318	5997697	60.7656	57.9296		Chr5:118501958-118504716	5	118501958	118504716	45.0662	28.9128		Chr10:41570373-41576151	10	41570373	41576151	54.4753	74.549
Chr1:5997702-6009960	1	5997702	6009960	72.7154	75.9232		Chr5:120599868-120602477	5	120599868	120602477	69.9678	46.3005		Chr10:41887514-41891249	10	41887514	41891249	26.7395	50.2193
Chr1:6009961-6017769	1	6009961	6017769	77.7874	71.9146		Chr5:121616934-121619133	5	121616934	121619133	29.3437	14.5575		Chr10:43734255-43739964	10	43734255	43739964	67.8799	83.9154
Chr1:6017770-6030181	1	6017770	6030181	80.6022	69.6205		Chr5:122719345-122723802	5	122719345	122723802	86.5559	70.3689		Chr10:46364536-46371755	10	46364536	46371755	54.2589	71.1285
Chr1:6030182-6042678	1	6030182	6042678	73.0697	73.7622		Chr5:125019780-125022906	5	125019780	125022906	80.6848	64.6321		Chr10:51671462-51677799	10	51671462	51677799	45.3895	61.1233
Chr1:6042782-6053509	1	6042782	6053509	67.7001	69.2605		Chr5:128782600-128786149	5	128782600	128786149	65.772	44.4489		Chr10:60186158-60187630	10	60186158	60187630	3.75458	15.3643
Chr1:6053510-6066892	1	6053510	6066892	68.3315	69.5337		Chr5:129387544-129391729	5	129387544	129391729	58.8054	43.6568		Chr10:61400184-61405721	10	61400184	61405721	48.2339	65.7093
Chr1:6066893-6074872	1	6066893	6074872	78.2158	70.4832		Chr5:129715835-129718373	5	129715835	129718373	50.6324	34.6738		Chr10:61736717-61739412	10	61736717	61739412	67.0921	82.2148
Chr1:6075409-6085738	1	6075409	6085738	68.865	66.0987		Chr5:130284708-130286937	5	130284708	130286937	69.0643	50.0496		Chr10:62231316-62234700	10	62231316	62234700	33.3602	55.915
Chr1:6086046-6094820	1	6086046	6094820	63.05	69.9975		Chr5:138268215-138272860	5	138268215	138272860	58.1062	42.3084		Chr10:62812818-62816890	10	62812818	62816890	42.2928	61.5847
Chr1:6094821-6105220	1	6094821	6105220	66.3581	64.761		Chr5:139129730-139132368	5	139129730	139132368	51.7384	30.4218		Chr10:63429831-63434135	10	63429831	63434135	35.9903	65.2501
Chr1:6105221-6116890	1	6105221	6116890	71.9211	68.8001		Chr5:139150791-139152963	5	139150791	139152963	52.6257	34.524		Chr10:68372593-68380293	10	68372593	68380293	63.7176	79.0792
Chr1:6116903-6128032	1	6116903	6128032	73.0955	65.713		Chr5:141327590-141339051	5	141327590	141339051	65.6311	47.9165		Chr10:76401059-76404168	10	76401059	76404168	54.8475	71.4711
Chr1:6128033-6138450	1	6128033	6138450	54.4176	61.0236		Chr5:141555754-141558262	5	141555754	141558262	84.9684	72.5755		Chr10:76718934-76722577	10	76718934	76722577	60.5543	77.7768
Chr1:6138451-6149256	1	6138451	6149256	64.2724	57.393		Chr5:142608458-142610708	5	142608458	142610708	49.0524	29.0939		Chr10:77606593-77608844	10	77606593	77608844	4.17558	18.3837
Chr1:6149577-6155929	1	6149577	6155929	70.2582	65.7436		Chr5:142626842-142629461	5	142626842	142629461	24.4084	7.34175		Chr10:79309949-79318693	10	79309949	79318693	54.3074	74.9976
Chr1:6155944-6163287	1	6155944	6163287	71.0309	79.2443		Chr5:146952317-146954027	5	146952317	146954027	78.1978	59.0152		Chr10:79724788-79728532	10	79724788	79728532	53.9147	71.076
Chr1:6163326-6167066	1	6163326	6167066	79.7185	83.0106		Chr5:147873033-147875543	5	147873033	147875543	58.8448	42.5298		Chr10:79928274-79931288	10	79928274	79931288	50.8853	74.0664
Chr1:6167067-6173495	1	6167067	6173495	78.1509	76.098		Chr5:149079169-149084319	5	149079169	149084319	59.0498	51.4799		Chr10:84070152-84073973	10	84070152	84073973	74.091	85.0521
Chr1:6173515-6184230	1	6173515	6184230	70.6462	70.5903		Chr5:149630831-149634872	5	149630831	149634872	64.1583	44.528		Chr10:86503480-86514397	10	86503480	86514397	64.7611	81.2942
Chr1:6184231-6191670	1	6184231	6191670	76.0477	68.261		Chr5:150159617-150164857	5	150159617	150164857	80.1759	68.5568		Chr10:89872052-89873273	10	89872052	89873273	7.10181	16.828
Chr1:6191671-6200430	1	6191671	6200430	72.607	71.606		Chr5:150288352-150292451	5	150288352	150292451	71.537	59.0117		Chr10:93019336-93022313	10	93019336	93022313	62.3852	77.2705
Chr1:6200431-6208659	1	6200431	6208659	62.9971	71.8747		Chr6:3300868-3305326	6	3300868	3305326	79.9899	62.937		Chr10:98741513-98744866	10	98741513	98744866	58.6581	76.8109
Chr1:6208660-6214446	1	6208660	6214446	36.8293	37.8596		Chr6:5264640-5269882	6	5264640	5269882	79.4922	65.2946		Chr10:106181693-106184012	10	106181693	106184012	58.9126	84.3784
Chr1:6214447-6214855	1	6214447	6214855	0	0.347222		Chr6:6836527-6843537	6	6836527	6843537	80.1016	68.4678		Chr10:117970306-117973035	10	117970306	117973035	55.6517	76.254
Chr1:6214862-6215326	1	6214862	6215326	0	0		Chr6:7394319-7397451	6	7394319	7397451	41.2265	26.4413		Chr10:120890541-120894286	10	120890541	120894286	47.1076	63.0655
Chr1:6215327-6221625	1	6215327	6221625	38.8313	36.0434		Chr6:8683600-8689493	6	8683600	8689493	83.3268	71.0937		Chr10:127046052-127049165	10	127046052	127049165	26.7718	46.3764
Chr1:6221626-6229732	1	6221626	6229732	74.8124	72.1411		Chr6:9150087-9159691	6	9150087	9159691	71.7411	56.6466		Chr10:127209557-127211349	10	127209557	127211349	10.4736	32.6901
Chr1:6229922-6236815	1	6229922	6236815	82.3282	69.654		Chr6:14833769-14842880	6	14833769	14842880	63.6241	49.2037		Chr11:3215689-3223592	11	3215689	3223592	49.017	65.1769
Chr1:6236816-6245618	1	6236816	6245618	76.5745	73.6143		Chr6:18002774-18009216	6	18002774	18009216	79.6282	62.5072		Chr11:4850973-4857027	11	4850973	4857027	39.3388	62.9685
Chr1:6245619-6252646	1	6245619	6252646	73.4661	73.0281		Chr6:19364626-19374282	6	19364626	19374282	62.8415	47.5444		Chr11:5920524-5924963	11	5920524	5924963	46.0784	59.3172
Chr1:6252647-6261751	1	6252647	6261751	72.8894	72.056		Chr6:20136857-20143328	6	20136857	20143328	84.1916	64.7839		Chr11:20455994-20459550	11	20455994	20459550	29.7189	53.7601
Chr1:6261764-6270225	1	6261764	6270225	72.2116	73.1486		Chr6:23557715-23566960	6	23557715	23566960	82.5309	58.2953		Chr11:29323541-29333797	11	29323541	29333797	54.2709	75.1
Chr1:6270247-6279992	1	6270247	6279992	66.6271	68.8028		Chr6:24633357-24641325	6	24633357	24641325	62.6194	45.9827		Chr11:30642185-30649346	11	30642185	30649346	47.8421	60.6564
Chr1:6280120-6286768	1	6280120	6286768	59.4438	55.0368		Chr6:25706143-25716240	6	25706143	25716240	63.5489	49.5904		Chr11:33842505-33843841	11	33842505	33843841	25.4528	48.9792
Chr1:6286828-6297229	1	6286828	6297229	74.1281	68.1329		Chr6:28319753-28324744	6	28319753	28324744	75.1802	58.4759		Chr11:43776249-43781290	11	43776249	43781290	57.4115	79.7061
Chr1:6297230-6308327	1	6297230	6308327	62.2559	71.0277		Chr6:29523884-29526607	6	29523884	29526607	53.5064	25.9788		Chr11:46053368-46056191	11	46053368	46056191	10.4164	46.6387
Chr1:6308328-6319844	1	6308328	6319844	67.5083	68.8953		Chr6:32709514-32713389	6	32709514	32713389	70.4638	49.4393		Chr11:46411031-46416897	11	46411031	46416897	48.3234	67.7895
Chr1:6319845-6334239	1	6319845	6334239	65.9995	64.9666		Chr6:37823161-37829433	6	37823161	37829433	54.9249	42.4385		Chr11:50603471-50605036	11	50603471	50605036	31.1037	46.1201
Chr1:6334330-6342701	1	6334330	6342701	76.4003	64.1291		Chr6:38156518-38158875	6	38156518	38158875	68.4429	45.405		Chr11:51685926-51688841	11	51685926	51688841	9.66684	18.0697
Chr1:6342759-6351826	1	6342759	6351826	73.5444	68.2403		Chr6:39555119-39557521	6	39555119	39557521	31.1143	13.8206		Chr11:57518611-57521311	11	57518611	57521311	19.9987	33.0003
Chr1:6351827-6359161	1	6351827	6359161	62.1405	58.831		Chr6:41201405-41209792	6	41201405	41209792	77.3672	62.8719		Chr11:65788321-65794299	11	65788321	65794299	48.679	65.4485
Chr1:6359162-6362833	1	6359162	6362833	55.5612	52.099		Chr6:42710078-42717891	6	42710078	42717891	70.663	57.7755		Chr11:69086271-69088573	11	69086271	69088573	16.789	36.009
Chr1:6362834-6372513	1	6362834	6372513	73.8126	67.3949		Chr6:42976682-42985754	6	42976682	42985754	79.3896	60.3819		Chr11:77516264-77519759	11	77516264	77519759	49.7151	74.9138
Chr1:6372514-6381424	1	6372514	6381424	72.9788	67.1546		Chr6:44317197-44333623	6	44317197	44333623	65.7262	55.4238		Chr11:78115582-78119343	11	78115582	78119343	26.1883	46.5311
Chr1:6381428-6383117	1	6381428	6383117	24.7508	36.0894		Chr6:45207149-45219125	6	45207149	45219125	70.1442	59.7851		Chr11:78204771-78207730	11	78204771	78207730	55.3304	74.2691
Chr1:6383118-6392314	1	6383118	6392314	58.3803	54.8657		Chr6:45501458-45514347	6	45501458	45514347	61.7444	52.0389		Chr11:79100636-79104432	11	79100636	79104432	49.4003	72.1618
Chr1:6392480-6401089	1	6392480	6401089	66.7492	61.3495		Chr6:48409882-48414342	6	48409882	48414342	78.3464	59.8503		Chr11:83462820-83465012	11	83462820	83465012	27.6494	44.6796
Chr1:6401163-6405985	1	6401163	6405985	77.9104	73.0144		Chr6:56564254-56568771	6	56564254	56568771	46.5264	30.8278		Chr11:94882078-94885674	11	94882078	94885674	40.4224	61.4634
Chr1:6406065-6412351	1	6406065	6412351	50.6578	57.6892		Chr6:57097503-57105906	6	57097503	57105906	83.1974	63.1945		Chr11:96941010-96943913	11	96941010	96943913	28.7347	49.2246
Chr1:6412382-6421273	1	6412382	6421273	61.255	64.9186		Chr6:59208891-59210030	6	59208891	59210030	13.9907	6.0409		Chr11:97136463-97138855	11	97136463	97138855	33.5832	50.8019
Chr1:6421274-6429552	1	6421274	6429552	81.9633	71.2681		Chr6:61484238-61492882	6	61484238	61492882	86.7138	69.1172		Chr11:97592889-97598094	11	97592889	97598094	37.4832	50.7082
Chr1:6429584-6435978	1	6429584	6435978	80.3124	86.2972		Chr6:61508157-61512038	6	61508157	61512038	89.1743	68.2291		Chr11:100107989-100113567	11	100107989	100113567	64.9186	82.5353
Chr1:6435992-6438777	1	6435992	6438777	85.0428	82.8476		Chr6:65500795-65508847	6	65500795	65508847	82.4838	63.9992		Chr11:100259917-100263246	11	100259917	100263246	20.2682	36.9843
Chr1:6438780-6441280	1	6438780	6441280	74.0238	71.2668		Chr6:69844716-69851088	6	69844716	69851088	86.5579	74.3522		Chr11:100571923-100575055	11	100571923	100575055	35.9366	59.3557
Chr1:6441612-6452064	1	6441612	6452064	64.411	68.8065		Chr6:76011843-76025950	6	76011843	76025950	77.7646	61.5109		Chr11:101377309-101382609	11	101377309	101382609	48.7765	68.52
Chr1:6452065-6463322	1	6452065	6463322	70.4106	68.7289		Chr6:79296288-79298680	6	79296288	79298680	91.5375	74.9125		Chr11:102837276-102840714	11	102837276	102840714	50.7608	73.8856
Chr1:6463323-6471074	1	6463323	6471074	79.6923	67.9891		Chr6:81463840-81472656	6	81463840	81472656	82.0302	67.1445		Chr11:104604969-104608097	11	104604969	104608097	17.8118	45.5703
Chr1:6471131-6482103	1	6471131	6482103	67.1977	63.4485		Chr6:85407501-85409368	6	85407501	85409368	46.7504	24.8074		Chr11:108919508-108920718	11	108919508	108920718	5.70194	18.9474
Chr1:6482104-6490648	1	6482104	6490648	71.027	68.2312		Chr6:85513693-85516443	6	85513693	85516443	34.6653	18.8102		Chr11:113406185-113408797	11	113406185	113408797	65.2908	81.3784
Chr1:6491114-6501634	1	6491114	6501634	67.4059	72.5698		Chr6:86780401-86786389	6	86780401	86786389	72.7345	57.4958		Chr11:114552616-114556313	11	114552616	114556313	30.7333	52.9781
Chr1:6501945-6512685	1	6501945	6512685	73.2548	68.3601		Chr6:88085330-88091981	6	88085330	88091981	69.3197	50.381		Chr11:116319220-116321797	11	116319220	116321797	27.1384	39.4376
Chr1:6512822-6519033	1	6512822	6519033	70.2856	73.8147		Chr6:93052629-93060416	6	93052629	93060416	84.4201	70.9121		Chr11:118138499-118142034	11	118138499	118142034	25.7962	43.3382
Chr1:6519034-6529077	1	6519034	6529077	67.8784	67.2712		Chr6:96329504-96337214	6	96329504	96337214	80.7251	69.8557		Chr11:118159360-118163130	11	118159360	118163130	71.7593	85.8333
Chr1:6529078-6538441	1	6529078	6538441	68.3585	63.35		Chr6:96987870-96994198	6	96987870	96994198	81.5106	69.0422		Chr11:120083434-120086573	11	120083434	120086573	36.7678	59.4438
Chr1:6538502-6555094	1	6538502	6555094	62.9807	64.7983		Chr6:99850867-99856739	6	99850867	99856739	61.2651	46.2836		Chr11:120647701-120652222	11	120647701	120652222	25.8836	45.5282
Chr1:6555095-6564484	1	6555095	6564484	69.5597	72.9714		Chr6:101289137-101293434	6	101289137	101293434	79.9275	66.8753		Chr11:120802736-120807038	11	120802736	120807038	42.1312	58.5698
Chr1:6564497-6569999	1	6564497	6569999	80.7888	74.0047		Chr6:105896000-105907020	6	105896000	105907020	69.9016	50.2327		Chr11:121354571-121358128	11	121354571	121358128	33.7181	49.9682
Chr1:6570072-6583280	1	6570072	6583280	68.0309	63.2195		Chr6:124415409-124419440	6	124415409	124419440	57.6904	41.9386		Chr12:3349853-3355453	12	3349853	3355453	62.6551	79.3305
Chr1:6583397-6595834	1	6583397	6595834	71.4862	64.3511		Chr6:125284651-125286348	6	125284651	125286348	54.2435	29.0054		Chr12:3365911-3367551	12	3365911	3367551	37.8792	61.6318
Chr1:6596103-6608934	1	6596103	6608934	72.3203	64.2524		Chr6:129400429-129407807	6	129400429	129407807	68.4839	55.5897		Chr12:4804512-4808772	12	4804512	4808772	66.5517	86.2955
Chr1:6609963-6620272	1	6609963	6620272	60.6064	60.7618		Chr6:137796289-137798569	6	137796289	137798569	56.9729	43.1778		Chr12:4832498-4838773	12	4832498	4838773	57.4572	78.0145
Chr1:6620273-6631909	1	6620273	6631909	69.069	64.7929		Chr7:6729743-6730844	7	6729743	6730844	40.9543	14.249		Chr12:5055909-5057826	12	5055909	5057826	80.1167	89.6827
Chr1:6631910-6642893	1	6631910	6642893	64.9306	70.5627		Chr7:8448741-8452996	7	8448741	8452996	85.5437	68.1924		Chr12:9582359-9586413	12	9582359	9586413	12.7524	28.0536
Chr1:6642894-6650568	1	6642894	6650568	72.8482	70.5679		Chr7:12441606-12451523	7	12441606	12451523	69.9307	55.1454		Chr12:11042236-11048492	12	11042236	11048492	61.4459	73.6828
Chr1:6650742-6659779	1	6650742	6659779	64.8718	63.269		Chr7:15100151-15106075	7	15100151	15106075	83.824	66.9445		Chr12:12322387-12324661	12	12322387	12324661	20.3411	39.2248
Chr1:6659780-6672332	1	6659780	6672332	62.6548	64.0737		Chr7:15689528-15696517	7	15689528	15696517	65.936	52.2559		Chr12:17265609-17266740	12	17265609	17266740	3.57539	18.9103
Chr1:6672868-6682191	1	6672868	6682191	69.094	63.4386		Chr7:15952447-15955398	7	15952447	15955398	49.6633	30.5562		Chr12:21225715-21229813	12	21225715	21229813	44.1169	62.0498
Chr1:6682207-6692350	1	6682207	6692350	69.9776	75.9698		Chr7:19852277-19856074	7	19852277	19856074	81.7576	58.9744		Chr12:51824363-51828837	12	51824363	51828837	25.6684	42.654
Chr1:6692351-6697567	1	6692351	6697567	84.0322	76.8037		Chr7:24456958-24460417	7	24456958	24460417	27.544	6.24199		Chr12:51896623-51902082	12	51896623	51902082	59.8336	79.1744
Chr1:6698066-6706597	1	6698066	6706597	75.055	74.8253		Chr7:25895309-25901357	7	25895309	25901357	75.1016	56.7836		Chr12:51971050-51973199	12	51971050	51973199	16.0802	29.4922
Chr1:6706598-6718047	1	6706598	6718047	68.3191	62.066		Chr7:29000991-29002986	7	29000991	29002986	45.0409	27.9633		Chr12:54219265-54223690	12	54219265	54223690	61.4035	75.572
Chr1:6718048-6729825	1	6718048	6729825	67.0082	63.9178		Chr7:29040413-29043267	7	29040413	29043267	41.4364	25.9389		Chr12:64725131-64735455	12	64725131	64735455	63.0342	83.8765
Chr1:6729826-6737282	1	6729826	6737282	61.841	62.4606		Chr7:34819220-34821891	7	34819220	34821891	62.2572	46.0425		Chr12:66284094-66286688	12	66284094	66286688	26.8852	47.8455
Chr1:6737363-6747554	1	6737363	6747554	68.1548	66.4064		Chr7:42455016-42460240	7	42455016	42460240	65.7278	47.3842		Chr12:71104412-71111613	12	71104412	71111613	34.5106	55.8824
Chr1:6747630-6758597	1	6747630	6758597	65.4919	66.5186		Chr7:44693825-44698181	7	44693825	44698181	44.5853	23.0144		Chr12:84069845-84074243	12	84069845	84074243	51.7275	68.9423
Chr1:6758598-6768027	1	6758598	6768027	56.8438	60.641		Chr7:45168062-45170150	7	45168062	45170150	36.2267	15.9157		Chr12:84211222-84214673	12	84211222	84214673	24.315	38.9836
Chr1:6768028-6779842	1	6768028	6779842	58.2247	65.5748		Chr7:45638519-45639931	7	45638519	45639931	30.934	13.436		Chr12:91162801-91173398	12	91162801	91173398	52.5808	73.7499
Chr1:6779843-6791772	1	6779843	6791772	65.5976	59.4399		Chr7:45906843-45909882	7	45906843	45909882	78.2453	59.2453		Chr12:101866318-101871786	12	101866318	101871786	63.0618	81.1988
Chr1:6792497-6803052	1	6792497	6803052	73.4511	65.294		Chr7:47721084-47736221	7	47721084	47736221	58.7323	34.6212		Chr12:102725985-102730018	12	102725985	102730018	28.8379	40.5988
Chr1:6803105-6811542	1	6803105	6811542	73.8605	68.1642		Chr7:48897134-48899135	7	48897134	48899135	70.3593	51.1185		Chr12:103352963-103357220	12	103352963	103357220	59.8441	73.9823
Chr1:6811543-6820694	1	6811543	6820694	71.2514	71.4566		Chr7:62662411-62680728	7	62662411	62680728	72.5177	56.8855		Chr12:105672692-105676937	12	105672692	105676937	60.4942	73.4365
Chr1:6820695-6830226	1	6820695	6830226	73.06	73.169		Chr7:64879658-64883747	7	64879658	64883747	69.7008	46.5577		Chr12:106008711-106010368	12	106008711	106010368	21.3368	30.6674
Chr1:6830353-6840521	1	6830353	6840521	72.1258	66.6094		Chr7:65527837-65529685	7	65527837	65529685	55.6721	45.5714		Chr12:107969657-107971930	12	107969657	107971930	51.2862	68.1514
Chr1:6840612-6851116	1	6840612	6851116	64.8336	64.8958		Chr7:69994082-70001892	7	69994082	70001892	78.6887	67.5519		Chr12:110660958-110662861	12	110660958	110662861	68.1705	90.1746
Chr1:6851565-6862350	1	6851565	6862350	68.633	64.5494		Chr7:70155460-70161681	7	70155460	70161681	82.1184	65.0506		Chr12:110815457-110820121	12	110815457	110820121	61.7734	79.1448
Chr1:6862585-6872512	1	6862585	6872512	62.8877	66.5263		Chr7:70288184-70292389	7	70288184	70292389	72.013	56.6379		Chr12:111197862-111202446	12	111197862	111202446	69.5229	88.1702
Chr1:6872513-6886519	1	6872513	6886519	61.9785	68.2582		Chr7:70332243-70334558	7	70332243	70334558	71.6135	41.7406		Chr12:112221884-112224843	12	112221884	112224843	75.852	89.3912
Chr1:6886663-6900941	1	6886663	6900941	66.2078	62.9938		Chr7:71488189-71495743	7	71488189	71495743	75.1272	65.0587		Chr13:9384517-9387852	13	9384517	9387852	44.1477	58.3743
Chr1:6901243-6912708	1	6901243	6912708	70.2006	62.5258		Chr7:72971109-72978426	7	72971109	72978426	80.2811	69.0067		Chr13:21920355-21925185	13	21920355	21925185	23.8614	44.2899
Chr1:6912709-6919139	1	6912709	6919139	55.1869	50.8184		Chr7:74728312-74737210	7	74728312	74737210	76.0269	60.98		Chr13:37663108-37667573	13	37663108	37667573	63.6902	80.4031
Chr1:6919237-6929460	1	6919237	6929460	71.9379	70.0198		Chr7:77300432-77311110	7	77300432	77311110	75.5402	57.5253		Chr13:40825135-40827808	13	40825135	40827808	60.7711	82.1046
Chr1:6929505-6943494	1	6929505	6943494	62.9263	65.1851		Chr7:79847550-79849146	7	79847550	79849146	18.907	4.85335		Chr13:48871447-48876896	13	48871447	48876896	48.1482	65.7911
Chr1:6944001-6956505	1	6944001	6956505	62.8029	68.2685		Chr7:80896511-80900020	7	80896511	80900020	71.0778	51.1247		Chr13:52273069-52276346	13	52273069	52276346	58.2112	73.7761
Chr1:6956506-6967034	1	6956506	6967034	70.8637	71.494		Chr7:82098467-82103593	7	82098467	82103593	82.2594	67.0162		Chr13:52853492-52857523	13	52853492	52857523	62.9838	84.9581
Chr1:6968113-6980583	1	6968113	6980583	54.1399	64.8731		Chr7:82204653-82208061	7	82204653	82208061	76.6762	59.9671		Chr13:55469806-55471662	13	55469806	55471662	21.3004	48.8585
Chr1:6980776-6990504	1	6980776	6990504	74.6958	71.2305		Chr7:94244920-94258742	7	94244920	94258742	59.7379	48.1728		Chr13:59676095-59680447	13	59676095	59680447	17.1331	34.1533
Chr1:6990505-7003072	1	6990505	7003072	70.0687	71.9193		Chr7:94311905-94320009	7	94311905	94320009	77.3227	62.2718		Chr13:67636803-67645923	13	67636803	67645923	12.6383	40.4182
Chr1:7003215-7012315	1	7003215	7012315	58.4722	55.2233		Chr7:99011706-99015732	7	99011706	99015732	76.3293	50.3659		Chr13:68582563-68584735	13	68582563	68584735	25.2407	46.3211
Chr1:7012495-7026783	1	7012495	7026783	50.2632	46.0194		Chr7:116170879-116175737	7	116170879	116175737	57.9768	47.1228		Chr13:68997457-68998989	13	68997457	68998989	20.1233	32.2744
Chr1:7027301-7039008	1	7027301	7039008	76.8151	71.6837		Chr7:116262386-116266201	7	116262386	116266201	35.4812	17.4867		Chr13:78163751-78167330	13	78163751	78167330	23.8698	45.8387
Chr1:7039259-7050670	1	7039259	7050670	66.0558	64.2533		Chr7:120041651-120049822	7	120041651	120049822	77.6605	61.2881		Chr13:83745224-83750117	13	83745224	83750117	30.217	46.8669
Chr1:7050671-7060543	1	7050671	7060543	73.9283	68.4379		Chr7:122099673-122101802	7	122099673	122101802	21.5066	3.89508		Chr13:85404353-85407519	13	85404353	85407519	71.3095	86.8882
Chr1:7060544-7065932	1	7060544	7065932	83.0428	84.174		Chr7:124871847-124878700	7	124871847	124878700	80.8702	67.6721		Chr13:94355795-94358660	13	94355795	94358660	26.7955	42.3178
Chr1:7065946-7073315	1	7065946	7073315	79.0129	83.8185		Chr7:134681816-134686730	7	134681816	134686730	54.6233	36.0948		Chr13:97758310-97760910	13	97758310	97760910	66.8525	83.798
Chr1:7073316-7081320	1	7073316	7081320	77.6926	81.8136		Chr7:135034320-135037877	7	135034320	135037877	86.6144	68.0844		Chr13:98263448-98268375	13	98263448	98268375	39.5845	54.2053
Chr1:7081354-7088517	1	7081354	7088517	57.5864	59.2359		Chr7:135275751-135283621	7	135275751	135283621	84.2527	67.0651		Chr13:99433289-99436841	13	99433289	99436841	62.8416	77.868
Chr1:7089045-7092891	1	7089045	7092891	5.09259	6.12935		Chr7:135853756-135856521	7	135853756	135856521	65.5719	52.6146		Chr13:104932950-104938768	13	104932950	104938768	51.888	67.2661
Chr1:7092893-7101220	1	7092893	7101220	48.6701	47.5228		Chr7:138619405-138624788	7	138619405	138624788	86.6296	71.5252		Chr13:107770874-107774689	13	107770874	107774689	46.0106	63.126
Chr1:7101221-7108236	1	7101221	7108236	45.5787	48.4919		Chr7:141092317-141095120	7	141092317	141095120	47.0566	25.9984		Chr13:112362471-112366747	13	112362471	112366747	39.5197	50.652
Chr1:7108237-7117874	1	7108237	7117874	57.9553	52.0976		Chr7:141162976-141166012	7	141162976	141166012	81.1327	66.7551		Chr13:112970779-112975195	13	112970779	112975195	66.2182	80.7167
Chr1:7117890-7125495	1	7117890	7125495	38.188	36.1764		Chr7:142220563-142224023	7	142220563	142224023	92.2049	76.4349		Chr14:23827426-23833503	14	23827426	23833503	71.142	84.0414
Chr1:7125496-7131809	1	7125496	7131809	14.2681	18.906		Chr8:8700291-8704969	8	8700291	8704969	64.7581	43.3624		Chr14:47591279-47598325	14	47591279	47598325	44.749	55.3166
Chr1:7131810-7138862	1	7131810	7138862	72.8835	78.1247		Chr8:9404422-9409828	8	9404422	9409828	84.404	67.4595		Chr14:54427294-54431413	14	54427294	54431413	18.2121	35.0691
Chr1:7139253-7146243	1	7139253	7146243	53.633	56.4832		Chr8:9417985-9424020	8	9417985	9424020	80.1389	64.5211		Chr14:55101880-55104745	14	55101880	55104745	47.909	73.8769
Chr1:7146279-7153013	1	7146279	7153013	62.0531	57.6316		Chr8:10139676-10144662	8	10139676	10144662	83.5467	64.9791		Chr14:57368912-57373599	14	57368912	57373599	55.7144	73.6545
Chr1:7153014-7161288	1	7153014	7161288	73.2143	77.3374		Chr8:10824797-10828402	8	10824797	10828402	93.9265	77.8537		Chr14:62838093-62840498	14	62838093	62840498	30.4571	51.7924
Chr1:7161289-7168975	1	7161289	7168975	73.6751	80.565		Chr8:19159548-19162471	8	19159548	19162471	51.7747	35.1531		Chr14:65401437-65404956	14	65401437	65404956	56.218	73.3923
Chr1:7169550-7177766	1	7169550	7177766	75.7008	75.1035		Chr8:19527228-19529745	8	19527228	19529745	85.4044	69.2477		Chr14:66340835-66345130	14	66340835	66345130	48.4821	68.1159
Chr1:7177767-7181427	1	7177767	7181427	73.6439	71.0288		Chr8:22119881-22124661	8	22119881	22124661	50.674	36.0637		Chr14:78725750-78730597	14	78725750	78730597	13.3697	23.38
Chr1:7181428-7189956	1	7181428	7189956	67.6593	72.5798		Chr8:22163730-22166281	8	22163730	22166281	64.0404	36.7508		Chr14:79369524-79375972	14	79369524	79375972	59.8764	73.9149
Chr1:7197166-7206567	1	7197166	7206567	48.7425	51.6281		Chr8:24949159-24954371	8	24949159	24954371	84.122	69.0487		Chr14:98895473-98900836	14	98895473	98900836	65.0575	81.3075
Chr1:7206568-7216687	1	7206568	7216687	60.5549	63.6831		Chr8:25834372-25840340	8	25834372	25840340	55.8571	37.6074		Chr14:118442057-118445828	14	118442057	118445828	64.2815	79.3793
Chr1:7216690-7229988	1	7216690	7229988	56.9096	63.0025		Chr8:30932076-30937636	8	30932076	30937636	86.0773	75.1349		Chr14:120380493-120383749	14	120380493	120383749	65.7663	83.4612
Chr1:7230075-7237983	1	7230075	7237983	67.8602	67.6467		Chr8:35871318-35877623	8	35871318	35877623	75.9107	60.0481		Chr14:121064122-121068795	14	121064122	121068795	67.3545	87.9707
Chr1:7238045-7246754	1	7238045	7246754	61.7056	65.6454		Chr8:42865917-42874345	8	42865917	42874345	65.6517	54.7096		Chr14:121274559-121276974	14	121274559	121276974	59.6101	80.7124
Chr1:7246755-7264454	1	7246755	7264454	68.9134	72.4799		Chr8:44165326-44180785	8	44165326	44180785	66.4495	52.6202		Chr14:122488325-122490826	14	122488325	122490826	27.6728	41.5844
Chr1:7264455-7272168	1	7264455	7272168	35.6616	31.9098		Chr8:44949999-44951371	8	44949999	44951371	74.6833	49.931		Chr15:7454216-7459232	15	7454216	7459232	64.8155	76.6732
Chr1:7272216-7279624	1	7272216	7279624	62.8382	65.5793		Chr8:45010527-45013400	8	45010527	45013400	86.3228	71.8531		Chr15:31452429-31453634	15	31452429	31453634	11.6482	35.7779
Chr1:7279864-7287976	1	7279864	7287976	68.1442	63.6932		Chr8:45016096-45019039	8	45016096	45019039	85.332	70.6878		Chr15:35326617-35329171	15	35326617	35329171	36.6018	55.037
Chr1:7287980-7293555	1	7287980	7293555	76.6105	77.2104		Chr8:45770002-45775011	8	45770002	45775011	87.2091	71.4526		Chr15:43477073-43481589	15	43477073	43481589	22.5794	34.722
Chr1:7293556-7297609	1	7293556	7297609	83.284	81.9991		Chr8:46552184-46555530	8	46552184	46555530	49.0983	32.0162		Chr15:55112713-55114244	15	55112713	55114244	5.65691	13.7837
Chr1:7297627-7303141	1	7297627	7303141	70.2738	72.1836		Chr8:48187668-48196982	8	48187668	48196982	68.0553	41.7284		Chr15:57870482-57874168	15	57870482	57874168	68.5284	84.6846
Chr1:7303142-7310248	1	7303142	7310248	79.2181	83.5682		Chr8:51528647-51540905	8	51528647	51540905	69.4707	55.3126		Chr15:59306182-59308473	15	59306182	59308473	29.4044	42.4302
Chr1:7310322-7319378	1	7310322	7319378	49.7329	56.2623		Chr8:58226977-58239272	8	58226977	58239272	58.9184	48.2926		Chr15:76034676-76036247	15	76034676	76036247	18.8925	45.6725
Chr1:7319700-7335357	1	7319700	7335357	54.7357	60.9488		Chr8:65325209-65333333	8	65325209	65333333	76.0831	60.7525		Chr15:76933538-76935373	15	76933538	76935373	37.0266	53.717
Chr1:7335361-7345940	1	7335361	7345940	72.6343	74.6858		Chr8:66814031-66820642	8	66814031	66820642	83.4799	70.1049		Chr15:78994076-78997204	15	78994076	78997204	64.0472	79.625
Chr1:7346147-7350041	1	7346147	7350041	86.3274	82.9314		Chr8:78417681-78420381	8	78417681	78420381	31.8514	16.8041		Chr15:79191863-79194466	15	79191863	79194466	43.0202	66.559
Chr1:7350042-7352983	1	7350042	7352983	87.2887	82.9863		Chr8:83699063-83700806	8	83699063	83700806	37.2767	15.5738		Chr15:80386659-80389386	15	80386659	80389386	49.9901	77.7935
Chr1:7352984-7355092	1	7352984	7355092	78.3605	80.383		Chr8:84006838-84010967	8	84006838	84010967	18.9841	9.50906		Chr15:80707718-80711102	15	80707718	80711102	23.0628	37.0574
Chr1:7355093-7360530	1	7355093	7360530	88.8797	75.2094		Chr8:84714399-84717013	8	84714399	84717013	55.9841	29.9501		Chr15:81494737-81499257	15	81494737	81499257	77.3537	90.8091
Chr1:7360531-7364836	1	7360531	7364836	79.3904	89.3837		Chr8:84920939-84924078	8	84920939	84924078	63.2877	44.7454		Chr15:85534455-85537419	15	85534455	85537419	42.7618	65.3439
Chr1:7365109-7372929	1	7365109	7372929	80.6521	74.8262		Chr8:85060672-85065030	8	85060672	85065030	54.9621	32.3801		Chr15:88888188-88890888	15	88888188	88890888	22.7127	44.044
Chr1:7372944-7379958	1	7372944	7379958	80.94	80.0205		Chr8:85093926-85096540	8	85093926	85096540	78.8166	60.339		Chr15:89375213-89377416	15	89375213	89377416	47.3194	63.0696
Chr1:7379959-7387481	1	7379959	7387481	74.2425	71.3817		Chr8:94867090-94870920	8	94867090	94870920	68.2456	49.0962		Chr15:97219878-97222426	15	97219878	97222426	74.3856	88.3387
Chr1:7387686-7397063	1	7387686	7397063	78.8349	75.9215		Chr8:95380726-95386721	8	95380726	95386721	80.4481	63.9598		Chr15:97713004-97717358	15	97713004	97717358	49.7928	68.2282
Chr1:7398248-7404497	1	7398248	7404497	48.397	53.525		Chr8:95973630-95979447	8	95973630	95979447	64.036	51.2688		Chr15:99612572-99615173	15	99612572	99615173	59.9482	75.0274
Chr1:7404498-7414328	1	7404498	7414328	60.411	66.8478		Chr8:98439204-98449116	8	98439204	98449116	68.7081	56.8712		Chr15:100250398-100254245	15	100250398	100254245	20.8433	35.1646
Chr1:7414329-7424015	1	7414329	7424015	68.3944	70.0445		Chr8:104270247-104272771	8	104270247	104272771	86.5488	69.3738		Chr15:100264269-100270210	15	100264269	100270210	35.0037	56.0388
Chr1:7424016-7438116	1	7424016	7438116	73.9421	70.199		Chr8:108374535-108379370	8	108374535	108379370	81.7572	71.3656		Chr15:100892048-100894500	15	100892048	100894500	45.8139	61.4926
Chr1:7438117-7450578	1	7438117	7450578	70.9745	69.8451		Chr8:108924369-108926523	8	108924369	108926523	90.3741	69.576		Chr15:103587521-103597269	15	103587521	103597269	68.0336	84.0265
Chr1:7450596-7468280	1	7450596	7468280	75.3615	69.6905		Chr8:111808452-111814653	8	111808452	111814653	51.5494	38.2116		Chr16:4001105-4003738	16	4001105	4003738	14.6542	37.7652
Chr1:7468281-7486399	1	7468281	7486399	70.2899	69.7359		Chr8:111913251-111915162	8	111913251	111915162	72.0894	52.4172		Chr16:4077696-4080077	16	4077696	4080077	13.7334	38.1155
Chr1:7486400-7493309	1	7486400	7493309	58.7285	59.9584		Chr8:113183612-113194019	8	113183612	113194019	73.8641	57.9981		Chr16:8498209-8501769	16	8498209	8501769	66.1689	84.6738
Chr1:7493693-7500834	1	7493693	7500834	78.6906	69.9845		Chr8:114937220-114940843	8	114937220	114940843	90.2145	78.6376		Chr16:17204633-17208752	16	17204633	17208752	25.1208	38.0996
Chr1:7500913-7515925	1	7500913	7515925	67.17	67.9364		Chr8:117913848-117917456	8	117913848	117917456	88.2605	72.9316		Chr16:20591500-20595541	16	20591500	20595541	40.9585	67.3055
Chr1:7515962-7528499	1	7515962	7528499	64.99	60.1241		Chr8:120577733-120578989	8	120577733	120578989	62.848	44.7172		Chr16:20669430-20672834	16	20669430	20672834	25.528	35.0736
Chr1:7528500-7539052	1	7528500	7539052	69.9054	68.5756		Chr8:121541049-121542569	8	121541049	121542569	68.4892	43.6717		Chr16:21765824-21769590	16	21765824	21769590	66.9501	81.7031
Chr1:7539053-7550174	1	7539053	7550174	65.2934	64.912		Chr8:121569555-121570983	8	121569555	121570983	24.1969	11.4733		Chr16:22048004-22053514	16	22048004	22053514	57.8818	72.3434
Chr1:7550175-7561210	1	7550175	7561210	73.4675	74.8194		Chr8:122833022-122835331	8	122833022	122835331	71.2995	51.9646		Chr16:29820868-29823865	16	29820868	29823865	46.0587	64.9823
Chr1:7561211-7569298	1	7561211	7569298	82.8221	77.5398		Chr8:124663665-124667807	8	124663665	124667807	66.5895	53.3143		Chr16:30100913-30105405	16	30100913	30105405	56.1494	73.7861
Chr1:7569419-7584572	1	7569419	7584572	69.285	67.0177		Chr8:124800719-124805435	8	124800719	124805435	75.3903	60.5802		Chr16:30975431-30980132	16	30975431	30980132	53.4626	70.5623
Chr1:7584950-7595114	1	7584950	7595114	63.7077	67.6316		Chr8:126854713-126860117	8	126854713	126860117	86.7501	67.8076		Chr16:32847742-32851394	16	32847742	32851394	70.497	84.7484
Chr1:7595115-7608519	1	7595115	7608519	64.6023	66.5083		Chr8:127899642-127906983	8	127899642	127906983	81.6816	61.9972		Chr16:35653723-35658408	16	35653723	35658408	61.2446	78.3788
Chr1:7608521-7612447	1	7608521	7612447	67.4976	73.8089		Chr9:3832271-3842777	9	3832271	3842777	82.9741	67.5822		Chr16:35740392-35743840	16	35740392	35743840	65.1623	82.581
Chr1:7612584-7630151	1	7612584	7630151	56.1378	56.0745		Chr9:3959618-3968202	9	3959618	3968202	84.0514	67.687		Chr16:43540780-43547030	16	43540780	43547030	54.0019	74.3618
Chr1:7630161-7645315	1	7630161	7645315	65.6663	60.2172		Chr9:16491251-16499909	9	16491251	16499909	57.5384	41.5378		Chr16:44741843-44745987	16	44741843	44745987	31.5731	41.2686
Chr1:7645722-7657330	1	7645722	7657330	55.0913	51.3713		Chr9:21802455-21804826	9	21802455	21804826	62.2443	40.1996		Chr16:56713291-56717137	16	56713291	56717137	23.2657	37.6398
Chr1:7657720-7672676	1	7657720	7672676	53.2126	53.7116		Chr9:24253677-24262868	9	24253677	24262868	76.7577	64.6764		Chr16:57243571-57248051	16	57243571	57248051	55.7891	66.8887
Chr1:7672693-7684408	1	7672693	7684408	60.6209	60.0267		Chr9:24437073-24442698	9	24437073	24442698	82.8548	70.861		Chr16:84845456-84849112	16	84845456	84849112	64.9667	76.6979
Chr1:7684482-7700985	1	7684482	7700985	57.8837	51.6584		Chr9:24470724-24475318	9	24470724	24475318	84.2975	66.5889		Chr16:89915200-89917433	16	89915200	89917433	55.3369	72.21
Chr1:7700986-7710060	1	7700986	7710060	64.0824	50.6197		Chr9:24727832-24737368	9	24727832	24737368	77.8512	67.9705		Chr16:90506256-90509614	16	90506256	90509614	61.9312	78.4565
Chr1:7710069-7727351	1	7710069	7727351	47.663	41.4469		Chr9:29345274-29353055	9	29345274	29353055	83.0162	70.5635		Chr16:90672332-90675234	16	90672332	90675234	44.743	63.8614
Chr1:7727652-7740633	1	7727652	7740633	68.0562	64.6513		Chr9:29412579-29416019	9	29412579	29416019	49.9923	30.2411		Chr16:91011394-91014421	16	91011394	91014421	28.295	40.5377
Chr1:7740634-7745384	1	7740634	7745384	73.0952	74.9894		Chr9:31544669-31555679	9	31544669	31555679	71.7147	55.8047		Chr17:5853306-5855520	17	5853306	5855520	45.2338	59.436
Chr1:7745448-7757183	1	7745448	7757183	74.3854	69.8643		Chr9:31911149-31913262	9	31911149	31913262	28.196	16.9506		Chr17:12935450-12940743	17	12935450	12940743	39.0458	58.7531
Chr1:7757184-7771920	1	7757184	7771920	62.7633	59.1906		Chr9:32592996-32597673	9	32592996	32597673	79.2399	62.8666		Chr17:15690415-15694119	17	15690415	15694119	66.5342	82.8733
Chr1:7771921-7781629	1	7771921	7781629	55.3054	52.2837		Chr9:32959088-32967596	9	32959088	32967596	72.985	56.6969		Chr17:17575532-17580502	17	17575532	17580502	61.0577	74.0663
Chr1:7782032-7791579	1	7782032	7791579	68.0968	68.644		Chr9:35479170-35483285	9	35479170	35483285	80.6172	64.9132		Chr17:24606641-24609918	17	24606641	24609918	68.0229	84.2899
Chr1:7791833-7805771	1	7791833	7805771	64.6443	66.1948		Chr9:36146091-36153532	9	36146091	36153532	83.9475	68.0993		Chr17:25278177-25284003	17	25278177	25284003	29.3474	46.7069
Chr1:7805772-7816362	1	7805772	7816362	71.8857	65.6997		Chr9:37953281-37955938	9	37953281	37955938	91.1999	76.4684		Chr17:25951923-25954266	17	25951923	25954266	17.9912	34.2269
Chr1:7816363-7820434	1	7816363	7820434	73.6478	73.7064		Chr9:39229055-39241369	9	39229055	39241369	72.9946	55.7254		Chr17:29238372-29239985	17	29238372	29239985	29.9852	57.3495
Chr1:7820441-7832194	1	7820441	7832194	68.3185	65.1871		Chr9:44718062-44721332	9	44718062	44721332	66.6826	41.2194		Chr17:29264429-29268950	17	29264429	29268950	15.7923	32.8283
Chr1:7832451-7849586	1	7832451	7849586	57.3495	51.7757		Chr9:44882860-44886910	9	44882860	44886910	41.0118	29.5809		Chr17:30203559-30206113	17	30203559	30206113	42.4073	65.4343
Chr1:7849722-7860372	1	7849722	7860372	61.5627	67.4399		Chr9:51103527-51104928	9	51103527	51104928	28.5375	15.1154		Chr17:30856931-30860425	17	30856931	30860425	67.8821	75.9179
Chr1:7860373-7867688	1	7860373	7867688	77.9355	76.4333		Chr9:51151729-51155509	9	51151729	51155509	56.0502	34.5316		Chr17:31164620-31168507	17	31164620	31168507	67.0118	83.4
Chr1:7867696-7879404	1	7867696	7879404	69.1603	66.9557		Chr9:53107902-53116558	9	53107902	53116558	73.6301	58.3285		Chr17:44101523-44105513	17	44101523	44105513	49.4819	63.4062
Chr1:7879585-7889673	1	7879585	7889673	73.7525	68.9394		Chr9:59288767-59291426	9	59288767	59291426	35.8081	14.9243		Chr17:46305782-46307692	17	46305782	46307692	58.5836	77.2578
Chr1:7889683-7902817	1	7889683	7902817	60.8695	57.1038		Chr9:62811880-62815728	9	62811880	62815728	46.8896	24.1503		Chr17:46866858-46869603	17	46866858	46869603	21.8967	36.9476
Chr1:7902818-7922078	1	7902818	7922078	50.7421	56.3949		Chr9:65467740-65470718	9	65467740	65470718	81.6738	67.1001		Chr17:47545941-47549752	17	47545941	47549752	32.7114	50.9352
Chr1:7922612-7952383	1	7922612	7952383	54.9374	32.0748		Chr9:66703101-66709102	9	66703101	66709102	74.9332	58.9718		Chr17:48917479-48922678	17	48917479	48922678	52.3812	64.1534
Chr1:7952384-7963958	1	7952384	7963958	54.2758	57.8782		Chr9:68116291-68123406	9	68116291	68123406	74.904	60.5835		Chr17:56997436-56999190	17	56997436	56999190	29.0287	41.2731
Chr1:7963959-7975226	1	7963959	7975226	66.9863	51.6744		Chr9:70238008-70242061	9	70238008	70242061	76.6039	59.6719		Chr17:64662496-64669848	17	64662496	64669848	67.5036	79.102
Chr1:7975227-7988112	1	7975227	7988112	62.1038	64.2766		Chr9:72131425-72133164	9	72131425	72133164	36.7103	17.3167		Chr17:68273442-68275084	17	68273442	68275084	22.8664	42.0859
Chr1:7988113-8006540	1	7988113	8006540	74.2145	68.0287		Chr9:74041646-74046543	9	74041646	74046543	89.5357	71.2281		Chr17:74420308-74424509	17	74420308	74424509	43.886	70.2128
Chr1:8006679-8018071	1	8006679	8018071	70.4439	64.9161		Chr9:79619420-79627412	9	79619420	79627412	80.002	66.1033		Chr17:78807592-78813598	17	78807592	78813598	54.1662	66.9403
Chr1:8018088-8034997	1	8018088	8034997	61.7454	69.1453		Chr9:80643988-80660874	9	80643988	80660874	78.0643	67.1547		Chr17:79052406-79054584	17	79052406	79054584	33.1437	58.3262
Chr1:8035090-8043246	1	8035090	8043246	73.5808	68.4173		Chr9:82056770-82067581	9	82056770	82067581	74.4307	61.1957		Chr17:87379438-87381969	17	87379438	87381969	48.735	69.6969
Chr1:8043247-8047275	1	8043247	8047275	77.7989	73.995		Chr9:82242425-82256234	9	82242425	82256234	67.1869	54.3957		Chr18:12189331-12192864	18	12189331	12192864	50.6675	74.041
Chr1:8047315-8064908	1	8047315	8064908	68.2077	66.0411		Chr9:83426860-83431587	9	83426860	83431587	81.9084	69.2218		Chr18:13466403-13474998	18	13466403	13474998	66.2712	80.7475
Chr1:8064926-8068439	1	8064926	8068439	76.0975	67.4248		Chr9:85426228-85432709	9	85426228	85432709	75.4975	59.808		Chr18:20953541-20958359	18	20953541	20958359	55.6447	77.8866
Chr1:8068440-8071343	1	8068440	8071343	78.7247	83.382		Chr9:86649020-86657563	9	86649020	86657563	80.6457	69.2974		Chr18:33383279-33384991	18	33383279	33384991	43.3869	61.5408
Chr1:8071344-8083468	1	8071344	8083468	76.271	71.9321		Chr9:89188139-89195349	9	89188139	89195349	88.2427	75.2262		Chr18:34837543-34840558	18	34837543	34840558	41.2322	61.5116
Chr1:8083512-8094990	1	8083512	8094990	68.7588	59.5319		Chr9:90815701-90823045	9	90815701	90823045	59.0126	44.8219		Chr18:36726119-36730067	18	36726119	36730067	30.1515	53.0168
Chr1:8094991-8105000	1	8094991	8105000	55.4641	65.6145		Chr9:92964757-92976468	9	92964757	92976468	76.9759	64.999		Chr18:36892871-36902864	18	36892871	36902864	58.1906	73.8521
Chr1:8105176-8122561	1	8105176	8122561	58.0654	55.0844		Chr9:94668808-94673104	9	94668808	94673104	65.7292	46.3252		Chr18:37010845-37012137	18	37010845	37012137	31.9386	59.3385
Chr1:8122573-8129428	1	8122573	8129428	49.4928	57.7315		Chr9:105749102-105752060	9	105749102	105752060	82.3032	65.6052		Chr18:37661695-37663797	18	37661695	37663797	13.9774	29.1565
Chr1:8129458-8138807	1	8129458	8138807	56.0582	60.0759		Chr9:106244258-106247735	9	106244258	106247735	56.9301	33.0737		Chr18:37935426-37940969	18	37935426	37940969	35.1247	53.7988
Chr1:8139593-8154664	1	8139593	8154664	55.9288	50.6844		Chr9:107591767-107595030	9	107591767	107595030	44.7046	25.831		Chr18:43473542-43482171	18	43473542	43482171	54.0056	73.4028
Chr1:8154939-8178070	1	8154939	8178070	66.0969	60.9909		Chr9:108972454-108974953	9	108972454	108974953	88.438	70.5716		Chr18:46346601-46353231	18	46346601	46353231	50.5214	68.7503
Chr1:8178285-8180644	1	8178285	8180644	91.8706	87.7863		Chr9:109349767-109367204	9	109349767	109367204	70.7382	43.8238		Chr18:47042460-47048757	18	47042460	47048757	69.4568	84.2534
Chr1:8180656-8195626	1	8180656	8195626	76.7522	69.6954		Chr9:113042781-113056407	9	113042781	113056407	79.1744	65.9319		Chr18:52462325-52465687	18	52462325	52465687	27.9958	47.0183
Chr1:8196518-8212699	1	8196518	8212699	58.1996	51.2086		Chr9:113986964-113990241	9	113986964	113990241	67.6806	40.1125		Chr18:55064602-55071237	18	55064602	55071237	62.3718	79.2236
Chr1:8212850-8244528	1	8212850	8244528	55.4289	48.5843		Chr9:114665000-114668948	9	114665000	114668948	69.8462	50.4282		Chr18:55316956-55321199	18	55316956	55321199	66.5019	86.346
Chr1:8244588-8263548	1	8244588	8263548	47.9656	48.1695		Chr9:115310928-115313118	9	115310928	115313118	46.726	33.2756		Chr18:56972825-56975393	18	56972825	56975393	15.1061	23.7432
Chr1:8263576-8285505	1	8263576	8285505	49.0256	52.3803		Chr9:115635532-115641878	9	115635532	115641878	66.9202	53.6824		Chr18:57363310-57369230	18	57363310	57369230	53.2824	68.0912
Chr1:8285506-8297864	1	8285506	8297864	66.5588	67.4217		Chr9:117060884-117065772	9	117060884	117065772	79.5712	66.082		Chr18:60735486-60739052	18	60735486	60739052	48.6327	69.0098
Chr1:8298119-8310437	1	8298119	8310437	66.807	64.4176		Chr9:117960816-117966731	9	117960816	117966731	74.7627	62.0476		Chr18:65740125-65743669	18	65740125	65743669	47.1176	62.6299
Chr1:8311135-8331021	1	8311135	8331021	71.6819	69.2281		Chr9:119093398-119094670	9	119093398	119094670	50.8108	21.3567		Chr18:69593270-69595874	18	69593270	69595874	26.5563	42.7236
Chr1:8331283-8346682	1	8331283	8346682	67.2427	67.3463		Chr9:119556983-119560214	9	119556983	119560214	65.9598	48.0512		Chr18:75259488-75261750	18	75259488	75261750	46.4604	69.3455
Chr1:8346683-8359609	1	8346683	8359609	54.8743	61.0432		Chr9:119942301-119945488	9	119942301	119945488	78.2875	59.186		Chr18:77254592-77256975	18	77254592	77256975	48.4443	67.7048
Chr1:8360045-8372492	1	8360045	8372492	68.1622	75.3941		Chr9:121711314-121716612	9	121711314	121716612	62.4261	45.0954		Chr18:77458560-77460293	18	77458560	77460293	29.2912	48.8647
Chr1:8372533-8381183	1	8372533	8381183	78.2319	74.2252		Chr9:121891090-121893956	9	121891090	121893956	87.623	72.1852		Chr18:78871776-78877524	18	78871776	78877524	58.6778	74.0005
Chr1:8381210-8391228	1	8381210	8391228	72.0053	68.6411		Chr9:123135982-123142050	9	123135982	123142050	84.9484	72.0972		Chr18:80068047-80071957	18	80068047	80071957	64.6199	81.5365
Chr1:8391505-8404210	1	8391505	8404210	71.5952	67.9845		Chr10:4590539-4595145	10	4590539	4595145	78.6734	62.8589		Chr18:80233120-80236180	18	80233120	80236180	47.2232	61.6149
Chr1:8404211-8416376	1	8404211	8416376	68.3159	64.0102		Chr10:4595659-4599012	10	4595659	4599012	78.1999	59.7331		Chr18:80363571-80365335	18	80363571	80365335	38.4135	57.5396
Chr1:8416740-8434528	1	8416740	8434528	61.8157	60.1418		Chr10:9393012-9399815	10	9393012	9399815	83.7097	69.0206		Chr18:80487209-80490123	18	80487209	80490123	56.7445	73.1054
Chr1:8434529-8447718	1	8434529	8447718	56.4238	55.6684		Chr10:10054957-10062712	10	10054957	10062712	71.9948	57.9073		Chr18:82852071-82855749	18	82852071	82855749	33.5434	51.2193
Chr1:8447719-8460727	1	8447719	8460727	59.8586	60.7142		Chr10:14046032-14050971	10	14046032	14050971	72.6212	58.7058		Chr19:5818651-5822837	19	5818651	5822837	50.0518	69.3869
Chr1:8462120-8469325	1	8462120	8469325	53.4966	57.1842		Chr10:18717487-18726559	10	18717487	18726559	82.301	71.1822		Chr19:7362392-7368167	19	7362392	7368167	55.1514	73.6424
Chr1:8469326-8483772	1	8469326	8483772	69.6148	66.7466		Chr10:18845220-18848674	10	18845220	18848674	48.7008	29.9954		Chr19:17639559-17646689	19	17639559	17646689	59.9333	76.9848
Chr1:8483784-8494738	1	8483784	8494738	75.4816	72.9637		Chr10:22908972-22915203	10	22908972	22915203	82.2594	63.6606		Chr19:21216618-21225928	19	21216618	21225928	63.7677	78.7464
Chr1:8494739-8509804	1	8494739	8509804	73.8502	69.7639		Chr10:23658917-23661376	10	23658917	23661376	81.4434	61.3366		Chr19:21850224-21853584	19	21850224	21853584	67.0776	81.6007
Chr1:8509805-8518040	1	8509805	8518040	80.0072	79.5301		Chr10:35563443-35574629	10	35563443	35574629	69.8525	57.5217		Chr19:25365014-25368175	19	25365014	25368175	68.8938	85.4234
Chr1:8518041-8525603	1	8518041	8525603	81.8008	74.8573		Chr10:37450616-37457610	10	37450616	37457610	82.8471	73.6202		Chr19:28186949-28190465	19	28186949	28190465	63.6587	80.1105
Chr1:8525651-8536344	1	8525651	8536344	53.3387	62.2984		Chr10:39725891-39731508	10	39725891	39731508	41.893	29.0541		Chr19:34730777-34739192	19	34730777	34739192	66.3805	79.9127
Chr1:8536430-8551389	1	8536430	8551389	73.4078	70.9512		Chr10:40021998-40025078	10	40021998	40025078	56.5971	33.1492		Chr19:34815278-34820860	19	34815278	34820860	61.8738	81.617
Chr1:8551390-8563534	1	8551390	8563534	65.8735	65.563		Chr10:42287130-42292586	10	42287130	42292586	78.2927	63.736		Chr19:37931223-37936400	19	37931223	37936400	60.7889	77.0125
Chr1:8563671-8578517	1	8563671	8578517	73.1847	68.4264		Chr10:47452911-47459461	10	47452911	47459461	79.7165	55.8629		Chr19:42179571-42183703	19	42179571	42183703	46.7327	60.9086
Chr1:8578771-8589306	1	8578771	8589306	48.1973	45.2781		Chr10:48229114-48239922	10	48229114	48239922	80.9779	52.2512		Chr19:42432359-42433950	19	42432359	42433950	25.0327	48.0107
Chr1:8589314-8608932	1	8589314	8608932	72.2563	70.9995		Chr10:49678033-49693538	10	49678033	49693538	63.7066	48.7178		Chr19:42672666-42676387	19	42672666	42676387	57.2276	78.2705
Chr1:8609022-8627128	1	8609022	8627128	64.8436	61.3201		Chr10:50014407-50023991	10	50014407	50023991	74.6924	61.6453		Chr19:47163316-47169459	19	47163316	47169459	14.7527	37.4833
Chr1:8628586-8644127	1	8628586	8644127	65.3591	60.6871		Chr10:54412552-54417604	10	54412552	54417604	85.737	69.5547		Chr19:47896647-47898029	19	47896647	47898029	70.5646	87.5988
Chr1:8644348-8657794	1	8644348	8657794	72.791	73.1163		Chr10:54752830-54761812	10	54752830	54761812	75.3794	65.7702		Chr19:53077393-53080244	19	53077393	53080244	68.2464	84.2832
Chr1:8657795-8667410	1	8657795	8667410	78.736	80.5317		Chr10:56907580-56914755	10	56907580	56914755	84.1874	70.5331		Chr19:59075699-59078318	19	59075699	59078318	39.3809	52.8492
Chr1:8667524-8677465	1	8667524	8677465	74.1811	65.4716		Chr10:73797584-73807779	10	73797584	73807779	69.076	56.0484		ChrX:57489702-57500322	X	57489702	57500322	53.4119	73.4314
Chr1:8677466-8685571	1	8677466	8685571	66.112	60.3197		Chr10:73995084-74003453	10	73995084	74003453	75.123	62.1133		ChrX:93518701-93529102	X	93518701	93529102	65.7492	82.5544
Chr1:8685655-8712813	1	8685655	8712813	51.2294	51.9961		Chr10:74033292-74043317	10	74033292	74043317	75.3815	61.8763		ChrX:105151947-105160792	X	105151947	105160792	20.5371	43.411
Chr1:8735364-8753045	1	8735364	8753045	49.5446	51.4383		Chr10:76467190-76468993	10	76467190	76468993	20.5987	8.47821		ChrX:134686959-134691227	X	134686959	134691227	36.069	60.8741
Chr1:8754951-8775265	1	8754951	8775265	52.5588	48.3063		Chr10:76797151-76800811	10	76797151	76800811	84.8058	69.3516		ChrX:151229441-151246121	X	151229441	151246121	56.0607	75.7268
Chr1:8775266-8786821	1	8775266	8786821	65.6991	72.4737		Chr10:77674040-77677793	10	77674040	77677793	62.8887	43.0456		ChrX:157613140-157619260	X	157613140	157619260	53.9575	81.6341
Chr1:8788852-8792174	1	8788852	8792174	85.3933	68.4381		Chr10:80186322-80188498	10	80186322	80188498	50.9079	25.8224
Chr1:8792187-8800893	1	8792187	8800893	77.1414	70.983		Chr10:80406903-80410309	10	80406903	80410309	60.6015	46.8387
Chr1:8801526-8816937	1	8801526	8816937	53.5037	63.3487		Chr10:80993917-80996855	10	80993917	80996855	47.8475	31.3131
Chr1:8816938-8832457	1	8816938	8832457	67.0525	57.2129		Chr10:82354417-82358577	10	82354417	82358577	36.4889	16.5669
Chr1:8832526-8849224	1	8832526	8849224	59.2514	54.7951		Chr10:85571510-85576625	10	85571510	85576625	78.3231	56.65
Chr1:8849237-8856810	1	8849237	8856810	68.6065	65.2068		Chr10:88700250-88703826	10	88700250	88703826	78.5929	58.8828
Chr1:8856815-8869012	1	8856815	8869012	71.1293	68.4642		Chr10:89504150-89509394	10	89504150	89509394	78.4209	63.7076
Chr1:8869412-8879658	1	8869412	8879658	78.3958	78.1355		Chr10:90370798-90374502	10	90370798	90374502	75.3815	61.218
Chr1:8879659-8889580	1	8879659	8889580	78.243	74.0639		Chr10:91269842-91273359	10	91269842	91273359	57.2928	39.2031
Chr1:8889581-8897185	1	8889581	8897185	80.1774	75.8975		Chr10:94311947-94313677	10	94311947	94313677	35.4801	16.0011
Chr1:8897483-8912499	1	8897483	8912499	66.6565	66.1627		Chr10:99349329-99354128	10	99349329	99354128	50.025	35.6363
Chr1:8912527-8924515	1	8912527	8924515	76.8736	72.4102		Chr10:101676627-101685478	10	101676627	101685478	69.203	53.6769
Chr1:8924649-8936703	1	8924649	8936703	67.0595	57.0775		Chr10:101857232-101870357	10	101857232	101870357	66.0203	56.4458
Chr1:8936720-8944215	1	8936720	8944215	34.2182	31.5213		Chr10:102366834-102376434	10	102366834	102376434	66.0039	49.8712
Chr1:8944216-8957618	1	8944216	8957618	84.6339	71.7352		Chr10:103215774-103225012	10	103215774	103225012	68.3406	55.3196
Chr1:8957647-8978388	1	8957647	8978388	52.5098	49.3966		Chr10:106957712-106963347	10	106957712	106963347	72.5256	58.83
Chr1:8978503-8992417	1	8978503	8992417	64.5098	59.4547		Chr10:109550473-109560342	10	109550473	109560342	78.2933	66.0575
Chr1:8992418-9005776	1	8992418	9005776	57.9526	60.7125		Chr10:111298784-111301894	10	111298784	111301894	54.9299	43.4245
Chr1:9006406-9024464	1	9006406	9024464	51.4786	45.5645		Chr10:111983608-111987614	10	111983608	111987614	81.8564	70.1456
Chr1:9024465-9038588	1	9024465	9038588	62.9437	55.909		Chr10:112453305-112456241	10	112453305	112456241	84.5085	70.578
Chr1:9038841-9058336	1	9038841	9058336	62.5107	58.3112		Chr10:113762076-113774889	10	113762076	113774889	70.654	56.7214
Chr1:9058344-9073401	1	9058344	9073401	71.389	67.6638		Chr10:117063819-117066105	10	117063819	117066105	42.2443	22.0165
Chr1:9073506-9087056	1	9073506	9087056	60.2043	54.9827		Chr10:119505858-119509935	10	119505858	119509935	89.1364	76.3613
Chr1:9087574-9097022	1	9087574	9097022	65.5688	69.4384		Chr10:121253566-121256763	10	121253566	121256763	59.5705	48.2725
Chr1:9097112-9112939	1	9097112	9112939	59.984	61.729		Chr10:121817515-121819737	10	121817515	121819737	86.4184	68.7811
Chr1:9113136-9131108	1	9113136	9131108	48.9049	50.5578		Chr10:124185216-124194225	10	124185216	124194225	76.7163	61.962
Chr1:9131109-9146233	1	9131109	9146233	53.0254	52.8788		Chr10:127549344-127550657	10	127549344	127550657	63.7276	39.4725
Chr1:9146513-9158280	1	9146513	9158280	61.6581	62.4092		Chr10:128886196-128890634	10	128886196	128890634	49.1805	27.0736
Chr1:9158405-9173481	1	9158405	9173481	70.1294	63.2697		Chr11:3771149-3774776	11	3771149	3774776	64.4325	42.1281
Chr1:9173482-9192582	1	9173482	9192582	60.2985	56.7589		Chr11:4665313-4667572	11	4665313	4667572	89.6044	70.6353
Chr1:9192635-9205740	1	9192635	9205740	59.8185	64.9503		Chr11:4725734-4729843	11	4725734	4729843	75.0879	56.0592
Chr1:9205837-9215898	1	9205837	9215898	61.9654	64.9039		Chr11:13873038-13881828	11	13873038	13881828	79.4741	61.8871
Chr1:9216175-9228411	1	9216175	9228411	63.3668	64.9436		Chr11:19635780-19641498	11	19635780	19641498	83.4542	71.1077
Chr1:9228412-9238575	1	9228412	9238575	56.3303	48.6896		Chr11:25301555-25312566	11	25301555	25312566	71.671	56.5176
Chr1:9238576-9252219	1	9238576	9252219	45.5513	46.5109		Chr11:25531209-25537698	11	25531209	25537698	83.7804	73.2477
Chr1:9252227-9264332	1	9252227	9264332	57.2003	53.3538		Chr11:28356027-28364464	11	28356027	28364464	84.9365	70.9054
Chr1:9264335-9282378	1	9264335	9282378	42.0493	41.7879		Chr11:33070380-33074731	11	33070380	33074731	82.3813	69.6756
Chr1:9282379-9292783	1	9282379	9292783	57.486	61.497		Chr11:34830140-34833601	11	34830140	34833601	45.7988	26.4631
Chr1:9292784-9298875	1	9292784	9298875	38.6546	41.0484		Chr11:35957986-35962843	11	35957986	35962843	76.6028	60.1089
Chr1:9298878-9299774	1	9298878	9299774	3.87205	7.26295		Chr11:37071129-37077163	11	37071129	37077163	76.7771	62.9244
Chr1:9299775-9304327	1	9299775	9304327	39.0327	30.975		Chr11:37491231-37498554	11	37491231	37498554	77.66	61.4348
Chr1:9304328-9315968	1	9304328	9315968	69.9097	69.7252		Chr11:37744341-37755875	11	37744341	37755875	69.9543	51.6109
Chr1:9316072-9327920	1	9316072	9327920	64.888	61.1338		Chr11:38995675-39005824	11	38995675	39005824	66.4204	52.4572
Chr1:9327941-9345250	1	9327941	9345250	70.5061	67.2034		Chr11:43230572-43236347	11	43230572	43236347	75.9749	65.5883
Chr1:9345251-9357202	1	9345251	9357202	69.3223	67.6339		Chr11:43445649-43449292	11	43445649	43449292	77.9524	62.6493
Chr1:9357203-9367732	1	9357203	9367732	63.3911	61.4796		Chr11:43912765-43918215	11	43912765	43918215	75.7479	64.3274
Chr1:9367815-9378529	1	9367815	9378529	74.4472	73.9573		Chr11:50740117-50744107	11	50740117	50744107	87.2403	70.8183
Chr1:9378754-9387927	1	9378754	9387927	75.7391	75.1226		Chr11:53520920-53524070	11	53520920	53524070	70.2246	44.6363
Chr1:9387928-9399819	1	9387928	9399819	68.9898	65.0561		Chr11:55311607-55314352	11	55311607	55314352	76.6167	64.3523
Chr1:9399936-9407360	1	9399936	9407360	83.8065	74.728		Chr11:60187270-60188759	11	60187270	60188759	47.268	20.6287
Chr1:9407361-9420388	1	9407361	9420388	68.4047	68.1411		Chr11:63006627-63014005	11	63006627	63014005	82.4226	67.7551
Chr1:9420389-9432341	1	9420389	9432341	79.373	80.8355		Chr11:66455168-66461115	11	66455168	66461115	75.8894	55.5918
Chr1:9432342-9442062	1	9432342	9442062	84.4817	78.2562		Chr11:69828519-69832379	11	69828519	69832379	66.6282	44.3638
Chr1:9442171-9452973	1	9442171	9452973	73.9035	72.1207		Chr11:75281938-75286121	11	75281938	75286121	47.0064	28.4311
Chr1:9453094-9465944	1	9453094	9465944	62.9267	63.5044		Chr11:75584763-75588098	11	75584763	75588098	60.4776	38.8755
Chr1:9465945-9477034	1	9465945	9477034	59.8301	54.3987		Chr11:76407121-76409802	11	76407121	76409802	31.0353	11.3682
Chr1:9477384-9486228	1	9477384	9486228	77.0769	82.4068		Chr11:77834635-77838468	11	77834635	77838468	76.394	56.9953
Chr1:9486234-9494756	1	9486234	9494756	71.0739	65.0815		Chr11:81228786-81233405	11	81228786	81233405	80.1108	66.7078
Chr1:9494757-9506646	1	9494757	9506646	74.2144	64.6285		Chr11:82596178-82600394	11	82596178	82600394	60.8506	45.5833
Chr1:9506647-9515585	1	9506647	9515585	70.9185	67.5477		Chr11:90478283-90483220	11	90478283	90483220	87.3831	71.2569
Chr1:9515646-9524744	1	9515646	9524744	57.7771	59.1453		Chr11:90960061-90968258	11	90960061	90968258	91.1319	66.221
Chr1:9524994-9537651	1	9524994	9537651	75.6812	68.2071		Chr11:91180445-91192742	11	91180445	91192742	75.1147	63.826
Chr1:9537652-9545278	1	9537652	9545278	37.3499	32.5776		Chr11:98435885-98438470	11	98435885	98438470	55.5366	37.3519
Chr1:9545825-9546633	1	9545825	9546633	8.07925	9.06865		Chr11:99406844-99411379	11	99406844	99411379	72.4336	57.5404
Chr1:9546681-9550688	1	9546681	9550688	19.716	22.3358		Chr11:102914714-102917551	11	102914714	102917551	72.7745	49.1079
Chr1:9550699-9555967	1	9550699	9555967	70.8492	63.0792		Chr11:103042126-103045047	11	103042126	103045047	28.8801	10.9053
Chr1:9555968-9563867	1	9555968	9563867	77.6258	74.3299		Chr11:103193159-103195306	11	103193159	103195306	61.6678	36.9826
Chr1:9563879-9570643	1	9563879	9570643	71.6294	66.7271		Chr11:104104641-104107998	11	104104641	104107998	85.3976	69.1448
Chr1:9570890-9577684	1	9570890	9577684	58.5925	61.6103		Chr11:104571185-104573564	11	104571185	104573564	50.6552	28.8087
Chr1:9577773-9586104	1	9577773	9586104	70.3212	76.0566		Chr11:105360747-105363209	11	105360747	105363209	51.3577	33.6708
Chr1:9586105-9594578	1	9586105	9594578	62.8041	64.8756		Chr11:105544662-105548765	11	105544662	105548765	73.9466	57.065
Chr1:9594579-9601672	1	9594579	9601672	67.5169	68.2434		Chr11:105995428-105998027	11	105995428	105998027	87.0384	74.4599
Chr1:9601673-9607681	1	9601673	9607681	70.9294	48.6879		Chr11:112005507-112014717	11	112005507	112014717	76.219	62.7354
Chr1:9607682-9613297	1	9607682	9613297	67.2849	73.4112		Chr11:114456230-114465221	11	114456230	114465221	79.5187	61.4078
Chr1:9613298-9619878	1	9613298	9619878	68.3977	68.32		Chr11:115403936-115406153	11	115403936	115406153	31.7318	16.0557
Chr1:9619893-9626508	1	9619893	9626508	70.3884	70.9264		Chr11:117761538-117763525	11	117761538	117763525	66.3647	46.0877
Chr1:9626509-9632764	1	9626509	9632764	62.8828	63.1649		Chr11:119118639-119121852	11	119118639	119121852	86.0271	68.5887
Chr1:9632766-9641478	1	9632766	9641478	69.9444	72.2222		Chr12:8500282-8502432	12	8500282	8502432	54.9957	32.5252
Chr1:9641785-9649059	1	9641785	9649059	68.9574	66.7746		Chr12:9511186-9518986	12	9511186	9518986	75.8145	64.3626
Chr1:9649060-9655448	1	9649060	9655448	54.9596	58.9162		Chr12:11204423-11208952	12	11204423	11208952	81.0462	61.1182
Chr1:9655563-9660817	1	9655563	9660817	70.3386	71.4134		Chr12:22695120-22708828	12	22695120	22708828	71.0979	52.095
Chr1:9660864-9672622	1	9660864	9672622	70.6867	74.2548		Chr12:24571031-24572277	12	24571031	24572277	19.0939	8.20598
Chr1:9672623-9681838	1	9672623	9681838	74.0126	77.1169		Chr12:29435703-29442662	12	29435703	29442662	82.7495	62.9181
Chr1:9681839-9694058	1	9681839	9694058	72.0654	70.8031		Chr12:31319952-31323926	12	31319952	31323926	89.32	76.8012
Chr1:9694239-9700161	1	9694239	9700161	23.221	21.1316		Chr12:43677383-43686761	12	43677383	43686761	75.8346	62.1773
Chr1:9701100-9707728	1	9701100	9707728	45.2608	37.2731		Chr12:50500024-50507826	12	50500024	50507826	75.726	60.4221
Chr1:9707729-9716590	1	9707729	9716590	56.0448	54.8215		Chr12:51319139-51323689	12	51319139	51323689	81.8306	64.642
Chr1:9716591-9725032	1	9716591	9725032	68.6995	65.1689		Chr12:55391720-55395813	12	55391720	55395813	80.2203	59.2712
Chr1:9725188-9736743	1	9725188	9736743	68.5075	63.6404		Chr12:56993130-56998357	12	56993130	56998357	86.6433	74.0629
Chr1:9736744-9746103	1	9736744	9746103	52.2334	43.1738		Chr12:57195382-57196995	12	57195382	57196995	24.3888	13.5164
Chr1:9746176-9748070	1	9746176	9748070	7.5835	5.60149		Chr12:57999801-58009259	12	57999801	58009259	71.7169	59.1104
Chr1:9748071-9748635	1	9748071	9748635	0	0		Chr12:60770092-60777428	12	60770092	60777428	83.0214	69.9834
Chr1:9748644-9757368	1	9748644	9757368	55.4012	51.0417		Chr12:61625046-61631986	12	61625046	61631986	81.2728	64.4564
Chr1:9757369-9763198	1	9757369	9763198	69.754	78.2912		Chr12:63587858-63599805	12	63587858	63599805	60.7978	48.4261
Chr1:9763199-9769192	1	9763199	9769192	56.4481	48.3255		Chr12:66458025-66469211	12	66458025	66469211	75.0174	61.9011
Chr1:9769238-9775192	1	9769238	9775192	44.7531	45.8435		Chr12:69240479-69241960	12	69240479	69241960	39.1066	20.657
Chr1:9775193-9784337	1	9775193	9784337	56.8021	60.6562		Chr12:70938047-70942778	12	70938047	70942778	55.7157	43.7566
Chr1:9784338-9791838	1	9784338	9791838	63.0485	68.5861		Chr12:71132707-71136464	12	71132707	71136464	39.8148	17.6069
Chr1:9791839-9796395	1	9791839	9796395	68.0396	61.8379		Chr12:73571542-73575834	12	73571542	73575834	78.7357	63.3551
Chr1:9796396-9798068	1	9796396	9798068	14.4294	15.6792		Chr12:76323094-76324980	12	76323094	76324980	39.4214	22.686
Chr1:9798639-9802522	1	9798639	9802522	62.1952	61.5799		Chr12:80995951-80999174	12	80995951	80999174	46.2073	33.2633
Chr1:9802523-9807064	1	9802523	9807064	62.1052	74.7964		Chr12:85744277-85746441	12	85744277	85746441	46.3805	25.496
Chr1:9807065-9816745	1	9807065	9816745	62.58	68.3822		Chr12:86175171-86179150	12	86175171	86179150	71.732	51.7029
Chr1:9816746-9825121	1	9816746	9825121	64.0161	64.575		Chr12:86319073-86321094	12	86319073	86321094	66.8758	46.2227
Chr1:9825122-9830777	1	9825122	9830777	78.2504	75.9436		Chr12:89893899-89903540	12	89893899	89903540	75.7005	62.3563
Chr1:9830778-9837926	1	9830778	9837926	75.2766	66.4904		Chr12:91040315-91049116	12	91040315	91049116	83.352	69.4615
Chr1:9838047-9845513	1	9838047	9845513	68.5589	61.8156		Chr12:94676065-94686542	12	94676065	94686542	74.3484	62.0211
Chr1:9845520-9848639	1	9845520	9848639	42.919	30.7882		Chr12:95901728-95911803	12	95901728	95911803	61.759	53.2889
Chr1:9848640-9852961	1	9848640	9852961	53.2478	50.3561		Chr12:97209139-97218458	12	97209139	97218458	69.9285	55.9523
Chr1:9852962-9857886	1	9852962	9857886	61.4852	71.0547		Chr12:97586660-97597513	12	97586660	97597513	77.4786	66.2584
Chr1:9857887-9863184	1	9857887	9863184	73.2639	74.5842		Chr12:105077813-105083208	12	105077813	105083208	82.249	67.138
Chr1:9863185-9869340	1	9863185	9869340	70.826	73.8187		Chr12:106926555-106929862	12	106926555	106929862	82.7005	68.512
Chr1:9869355-9874693	1	9869355	9874693	69.1129	74.8178		Chr12:107066669-107073222	12	107066669	107073222	90.5578	71.8609
Chr1:9874729-9880476	1	9874729	9880476	71.0363	71.0905		Chr12:107976822-107979269	12	107976822	107979269	49.1529	24.8854
Chr1:9880498-9884397	1	9880498	9884397	74.17	73.4099		Chr12:108845228-108850872	12	108845228	108850872	79.5475	61.9995
Chr1:9884398-9891927	1	9884398	9891927	62.9443	62.809		Chr12:109107276-109111065	12	109107276	109111065	84.4123	69.0386
Chr1:9891928-9898390	1	9891928	9898390	69.4036	67.0421		Chr12:110145895-110148464	12	110145895	110148464	86.322	72.5777
Chr1:9898577-9906628	1	9898577	9906628	67.5034	69.7683		Chr12:110317675-110320078	12	110317675	110320078	73.7925	51.5252
Chr1:9906629-9910099	1	9906629	9910099	34.7865	33.6356		Chr12:110841043-110843905	12	110841043	110843905	35.2077	16.2807
Chr1:9910100-9918900	1	9910100	9918900	65.9139	67.1788		Chr12:116405575-116410439	12	116405575	116410439	45.7345	27.3179
Chr1:9919213-9925136	1	9919213	9925136	70.0035	73.1991		Chr13:9494089-9499284	13	9494089	9499284	63.364	44.5951
Chr1:9925137-9935394	1	9925137	9935394	67.8785	66.561		Chr13:10830337-10839499	13	10830337	10839499	79.5933	60.2729
Chr1:9935395-9943293	1	9935395	9943293	40.0966	40.7593		Chr13:21530988-21537595	13	21530988	21537595	63.252	41.2119
Chr1:9943327-9944195	1	9943327	9944195	0	0		Chr13:26157354-26167905	13	26157354	26167905	77.4242	66.5581
Chr1:9944196-9950194	1	9944196	9950194	58.7638	54.4562		Chr13:28253141-28259135	13	28253141	28259135	78.8386	60.679
Chr1:9950195-9954422	1	9950195	9954422	55.3401	51.8832		Chr13:29207647-29210810	13	29207647	29210810	58.4798	43.4105
Chr1:9954435-9959194	1	9954435	9959194	65.6399	72.6357		Chr13:29511633-29517045	13	29511633	29517045	83.8467	70.7841
Chr1:9959200-9964328	1	9959200	9964328	69.8144	65.721		Chr13:31675402-31681125	13	31675402	31681125	72.3905	54.7565
Chr1:9964378-9967293	1	9964378	9967293	36.5898	40.7123		Chr13:34794961-34803239	13	34794961	34803239	81.7257	63.4484
Chr1:9968517-9973907	1	9968517	9973907	68.5749	60.6163		Chr13:39599383-39607570	13	39599383	39607570	78.5364	63.8875
Chr1:9973908-9981952	1	9973908	9981952	64.8999	70.5055		Chr13:40873637-40880181	13	40873637	40880181	79.0841	61.9384
Chr1:9982069-9988677	1	9982069	9988677	65.8502	73.0781		Chr13:41373165-41378674	13	41373165	41378674	88.3489	76.9937
Chr1:9988735-9995483	1	9988735	9995483	77.0032	73.1481		Chr13:41709752-41714103	13	41709752	41714103	80.1396	65.6642
Chr1:9995497-9999258	1	9995497	9999258	71.6275	78.6976		Chr13:42043746-42048343	13	42043746	42048343	79.0918	64.1943
Chr1:9999259-10004481	1	9999259	10004481	68.7744	68.6997		Chr13:42815895-42820463	13	42815895	42820463	73.9475	46.8997
Chr1:10004482-10009478	1	10004482	10009478	38.9222	36.9491		Chr13:44354571-44357413	13	44354571	44357413	64.1413	49.7275
Chr1:10009479-10013653	1	10009479	10013653	53.5998	63.2698		Chr13:49764873-49767448	13	49764873	49767448	87.2612	65.9846
Chr1:10013654-10019886	1	10013654	10019886	63.1046	70.3811		Chr13:52070174-52074986	13	52070174	52074986	79.3681	65.1404
Chr1:10020123-10027143	1	10020123	10027143	68.9575	69.6053		Chr13:52225987-52232943	13	52225987	52232943	84.7642	66.7779
Chr1:10027178-10032539	1	10027178	10032539	61.0814	54.3781		Chr13:52644185-52647142	13	52644185	52647142	87.0623	72.8638
Chr1:10032556-10037687	1	10032556	10037687	49.8118	41.2153		Chr13:52814752-52818270	13	52814752	52818270	85.1827	65.81
Chr1:10037688-10038660	1	10037688	10038660	0	0		Chr13:55504541-55508111	13	55504541	55508111	76.6102	52.299
Chr1:10039936-10042799	1	10039936	10042799	22.3784	23.7816		Chr13:56063426-56066360	13	56063426	56066360	76.7647	62.2188
Chr1:10042863-10048927	1	10042863	10048927	75.0546	71.7301		Chr13:56066361-56069250	13	56066361	56069250	72.7274	54.185
Chr1:10049027-10056111	1	10049027	10056111	71.7321	75.1761		Chr13:57364575-57368790	13	57364575	57368790	84.6588	67.7068
Chr1:10056129-10061968	1	10056129	10061968	76.2646	76.5452		Chr13:59049672-59054013	13	59049672	59054013	78.4645	58.3452
Chr1:10062023-10068107	1	10062023	10068107	71.3344	72.007		Chr13:70454713-70462774	13	70454713	70462774	80.0519	64.469
Chr1:10068185-10076290	1	10068185	10076290	71.716	67.3661		Chr13:70844400-70848905	13	70844400	70848905	81.0222	66.2611
Chr1:10076291-10082265	1	10076291	10082265	73.6708	77.7259		Chr13:72525061-72532236	13	72525061	72532236	79.6015	66.4966
Chr1:10082345-10088147	1	10082345	10088147	60.8661	65.0313		Chr13:76795630-76803679	13	76795630	76803679	61.5698	50.2072
Chr1:10088148-10096164	1	10088148	10096164	59.5748	59.27		Chr13:84337007-84344327	13	84337007	84344327	74.1695	54.7249
Chr1:10096221-10105326	1	10096221	10105326	79.2033	69.8741		Chr13:86468840-86480026	13	86468840	86480026	78.8819	63.3398
Chr1:10105378-10111873	1	10105378	10111873	76.2246	75.7715		Chr13:91565646-91573538	13	91565646	91573538	74.5611	59.0377
Chr1:10111902-10116176	1	10111902	10116176	77.8048	73.9538		Chr13:92321051-92326557	13	92321051	92326557	70.266	58.6134
Chr1:10116204-10123435	1	10116204	10123435	71.2404	71.009		Chr13:93210999-93217818	13	93210999	93217818	85.2782	70.9354
Chr1:10123436-10129142	1	10123436	10129142	79.2427	79.7588		Chr13:94536229-94540929	13	94536229	94540929	89.6922	75.9423
Chr1:10129143-10135994	1	10129143	10135994	80.9001	79.0469		Chr13:109952693-109955459	13	109952693	109955459	90.405	77.565
Chr1:10136003-10141332	1	10136003	10141332	76.7835	73.4147		Chr13:111538395-111544118	13	111538395	111544118	52.8041	35.6307
Chr1:10141334-10146661	1	10141334	10146661	76.6387	75.4676		Chr13:111787007-111789462	13	111787007	111789462	44.4947	27.6198
Chr1:10146662-10152448	1	10146662	10152448	74.3307	72.2435		Chr13:114188402-114191104	13	114188402	114191104	83.8201	68.0409
Chr1:10152449-10158126	1	10152449	10158126	77.9062	71.33		Chr13:116297540-116301503	13	116297540	116301503	53.2875	34.6027
Chr1:10158127-10167988	1	10158127	10167988	80.4104	72.9486		Chr13:118657896-118664800	13	118657896	118664800	83.0317	70.8329
Chr1:10168320-10173204	1	10168320	10173204	66.6454	70.039		Chr14:7027282-7050761	14	7027282	7050761	48.6882	36.1707
Chr1:10173239-10184797	1	10173239	10184797	82.6224	71.1673		Chr14:13275859-13284883	14	13275859	13284883	54.6174	35.1489
Chr1:10184927-10193703	1	10184927	10193703	75.4025	67.5973		Chr14:22667186-22673612	14	22667186	22673612	79.4692	62.9416
Chr1:10193704-10203162	1	10193704	10203162	75.7174	69.6542		Chr14:24640249-24762918	14	24640249	24762918	73.5766	57.2564
Chr1:10203163-10209664	1	10203163	10209664	80.9949	75.3846		Chr14:25079862-25086016	14	25079862	25086016	83.6616	68.9925
Chr1:10209665-10220867	1	10209665	10220867	77.5707	73.6654		Chr14:28313910-28319189	14	28313910	28319189	83.3301	73.6259
Chr1:10221239-10229503	1	10221239	10229503	65.4445	67.1784		Chr14:30125320-30129630	14	30125320	30129630	77.6375	58.2575
Chr1:10229504-10232412	1	10229504	10232412	18.1155	28.6977		Chr14:32679084-32682920	14	32679084	32682920	83.2057	66.7006
Chr1:10233160-10234443	1	10233160	10234443	24.9315	24.1127		Chr14:32855084-32857066	14	32855084	32857066	43.7765	26.2466
Chr1:10234444-10241308	1	10234444	10241308	65.5355	68.7805		Chr14:37724260-37734047	14	37724260	37734047	84.0045	71.355
Chr1:10241309-10252843	1	10241309	10252843	67.1751	74.912		Chr14:39747200-39759430	14	39747200	39759430	78.4249	65.0051
Chr1:10252844-10259937	1	10252844	10259937	64.7204	67.3086		Chr14:40894743-40897377	14	40894743	40897377	62.5617	45.9313
Chr1:10259943-10272043	1	10259943	10272043	67.5737	66.8047		Chr14:42623029-42635448	14	42623029	42635448	86.6713	68.4539
Chr1:10273615-10282898	1	10273615	10282898	69.2978	70.5973		Chr14:49124388-49128240	14	49124388	49128240	57.7485	42.388
Chr1:10282954-10298899	1	10282954	10298899	55.1392	51.0883		Chr14:51514081-51523899	14	51514081	51523899	83.2163	63.6492
Chr1:10298900-10310031	1	10298900	10310031	62.1235	58.4046		Chr14:54255201-54259627	14	54255201	54259627	30.6812	13.6954
Chr1:10310165-10317632	1	10310165	10317632	73.7344	78.4777		Chr14:56144353-56150841	14	56144353	56150841	85.5493	69.0838
Chr1:10317680-10325824	1	10317680	10325824	74.6201	72.9538		Chr14:56378687-56383051	14	56378687	56383051	84.601	72.1834
Chr1:10325909-10332448	1	10325909	10332448	66.3562	66.9574		Chr14:60655725-60659026	14	60655725	60659026	51.9617	33.5295
Chr1:10332629-10340804	1	10332629	10340804	69.3163	67.3374		Chr14:60863173-60866847	14	60863173	60866847	90.3814	75.9041
Chr1:10340805-10354154	1	10340805	10354154	60.7556	65.1351		Chr14:61358434-61360800	14	61358434	61360800	30.8244	15.3939
Chr1:10354155-10365739	1	10354155	10365739	73.9272	74.3044		Chr14:61638777-61647388	14	61638777	61647388	49.6286	36.7552
Chr1:10365740-10375824	1	10365740	10375824	76.3193	79.5422		Chr14:66665295-66672045	14	66665295	66672045	81.7825	67.7534
Chr1:10375825-10382660	1	10375825	10382660	77.8435	71.5498		Chr14:70638647-70641995	14	70638647	70641995	30.7757	12.2985
Chr1:10382661-10388727	1	10382661	10388727	76.1364	66.0473		Chr14:73090368-73095461	14	73090368	73095461	81.9365	65.0144
Chr1:10388876-10397215	1	10388876	10397215	75.8738	69.8988		Chr14:75995361-76004041	14	75995361	76004041	63.7011	45.1294
Chr1:10397216-10405990	1	10397216	10405990	71.3364	69.0368		Chr14:76242866-76247340	14	76242866	76247340	63.6477	44.1026
Chr1:10405991-10414620	1	10405991	10414620	68.942	64.8957		Chr14:81396434-81408237	14	81396434	81408237	69.8438	56.9132
Chr1:10415269-10427804	1	10415269	10427804	78.6264	67.5063		Chr14:85487964-85498802	14	85487964	85498802	68.2537	54.9591
Chr1:10427884-10437728	1	10427884	10437728	67.698	68.7057		Chr14:88067451-88075403	14	88067451	88075403	78.5255	66.4636
Chr1:10437977-10450297	1	10437977	10450297	73.5603	66.3412		Chr14:88142053-88155377	14	88142053	88155377	72.068	57.3386
Chr1:10450298-10463701	1	10450298	10463701	72.2765	69.3424		Chr14:88604103-88613736	14	88604103	88613736	72.1883	49.6067
Chr1:10463708-10468318	1	10463708	10468318	74.5638	80.3446		Chr14:93811876-93819731	14	93811876	93819731	70.2181	59.4567
Chr1:10468324-10475567	1	10468324	10475567	77.9387	74.405		Chr14:94856568-94867191	14	94856568	94867191	70.6624	57.9485
Chr1:10475674-10485778	1	10475674	10485778	72.9928	70.7579		Chr14:97911819-97919332	14	97911819	97919332	77.552	60.7866
Chr1:10485828-10494633	1	10485828	10494633	69.2159	65.7548		Chr14:101728682-101729822	14	101728682	101729822	16.9928	6.048
Chr1:10494691-10503936	1	10494691	10503936	72.799	75.8024		Chr14:102800727-102806550	14	102800727	102806550	78.4862	65.7592
Chr1:10503937-10514893	1	10503937	10514893	66.0522	71.9995		Chr14:103676092-103679343	14	103676092	103679343	89.9153	77.5137
Chr1:10514903-10529208	1	10514903	10529208	70.323	73.5516		Chr14:107685289-107692077	14	107685289	107692077	86.019	67.6314
Chr1:10529357-10535152	1	10529357	10535152	68.0731	70.7368		Chr14:110497231-110510175	14	110497231	110510175	67.7438	54.2138
Chr1:10535196-10542943	1	10535196	10542943	66.9922	66.3778		Chr14:113585816-113595520	14	113585816	113595520	74.8152	56.2064
Chr1:10543150-10557933	1	10543150	10557933	67.8439	71.3896		Chr14:114833798-114838247	14	114833798	114838247	76.5448	63.0062
Chr1:10557934-10571399	1	10557934	10571399	65.564	69.7903		Chr14:116065969-116074450	14	116065969	116074450	72.4446	62.1158
Chr1:10571400-10583341	1	10571400	10583341	70.8647	65.0763		Chr14:116324919-116335807	14	116324919	116335807	61.7977	44.4885
Chr1:10583444-10595304	1	10583444	10595304	69.3981	72.0902		Chr14:116513245-116517595	14	116513245	116517595	82.5744	61.4196
Chr1:10595371-10605303	1	10595371	10605303	68.1229	68.1016		Chr14:118669013-118672894	14	118669013	118672894	71.3475	54.5647
Chr1:10605304-10615890	1	10605304	10615890	66.0109	67.1779		Chr14:118934605-118937631	14	118934605	118937631	62.1522	45.7721
Chr1:10615891-10628327	1	10615891	10628327	57.788	54.5212		Chr14:123671371-123676305	14	123671371	123676305	54.4514	44.6332
Chr1:10628328-10640240	1	10628328	10640240	56.5841	55.0423		Chr15:8217168-8220908	15	8217168	8220908	84.4901	68.0363
Chr1:10640482-10653298	1	10640482	10653298	47.9851	48.5177		Chr15:8818242-8822433	15	8818242	8822433	43.8174	29.7851
Chr1:10653424-10668785	1	10653424	10668785	61.5243	57.4203		Chr15:13232223-13241095	15	13232223	13241095	77.4124	67.74
Chr1:10668786-10681638	1	10668786	10681638	58.1124	63.9584		Chr15:15054470-15057628	15	15054470	15057628	92.6118	72.9997
Chr1:10681872-10690685	1	10681872	10690685	70.222	73.0836		Chr15:15890944-15908271	15	15890944	15908271	65.5545	54.0485
Chr1:10690686-10697251	1	10690686	10697251	63.4012	59.4736		Chr15:21061162-21071863	15	21061162	21071863	75.8624	63.9051
Chr1:10697252-10707917	1	10697252	10707917	67.6597	62.4842		Chr15:22055117-22057921	15	22055117	22057921	87.1101	71.2651
Chr1:10708295-10717666	1	10708295	10717666	66.0141	64.24		Chr15:23729387-23738629	15	23729387	23738629	87.2599	66.1721
Chr1:10717667-10726855	1	10717667	10726855	68.5585	65.0829		Chr15:25694046-25698578	15	25694046	25698578	81.5217	64.7163
Chr1:10726856-10741962	1	10726856	10741962	65.1046	62.4972		Chr15:25791598-25794657	15	25791598	25794657	67.1345	46.8519
Chr1:10741963-10757021	1	10741963	10757021	67.0356	62.4451		Chr15:26273809-26284047	15	26273809	26284047	77.6762	56.4126
Chr1:10757022-10767304	1	10757022	10767304	74.2239	63.9601		Chr15:27816611-27819796	15	27816611	27819796	84.3034	64.8792
Chr1:10767305-10775860	1	10767305	10775860	70.8662	70.7861		Chr15:29374911-29383746	15	29374911	29383746	76.2022	64.74
Chr1:10775861-10787120	1	10775861	10787120	69.2139	70.4899		Chr15:29777472-29791768	15	29777472	29791768	76.9042	62.8989
Chr1:10787121-10794292	1	10787121	10794292	75.8283	72.3984		Chr15:31614893-31618140	15	31614893	31618140	82.4144	68.931
Chr1:10794293-10805473	1	10794293	10805473	60.0973	58.6917		Chr15:32386021-32401597	15	32386021	32401597	64.1067	49.3688
Chr1:10805474-10811670	1	10805474	10811670	55.5583	48.0641		Chr15:45480595-45490207	15	45480595	45490207	76.0077	61.7636
Chr1:10812051-10821876	1	10812051	10821876	73.5013	79.5185		Chr15:47877925-47884747	15	47877925	47884747	78.0698	60.9539
Chr1:10821919-10826968	1	10821919	10826968	77.675	69.842		Chr15:49748699-49761097	15	49748699	49761097	66.3079	57.5463
Chr1:10827124-10839168	1	10827124	10839168	61.2245	58.9113		Chr15:54255248-54261540	15	54255248	54261540	78.8123	65.2284
Chr1:10839169-10853032	1	10839169	10853032	77.0516	71.7035		Chr15:56423850-56431302	15	56423850	56431302	77.9123	62.1151
Chr1:10853302-10866468	1	10853302	10866468	77.426	75.9894		Chr15:57821545-57823048	15	57821545	57823048	80.5748	54.393
Chr1:10867003-10874586	1	10867003	10874586	80.8537	71.8403		Chr15:58969080-58970906	15	58969080	58970906	84.1432	71.3835
Chr1:10874587-10885137	1	10874587	10885137	69.3664	74.2931		Chr15:59376820-59382951	15	59376820	59382951	72.8148	53.8589
Chr1:10885138-10899757	1	10885138	10899757	86.2476	75.3187		Chr15:60571943-60581333	15	60571943	60581333	81.5996	68.1883
Chr1:10899758-10911121	1	10899758	10911121	76.8569	79.445		Chr15:64125276-64130146	15	64125276	64130146	79.5498	63.7361
Chr1:10911122-10922436	1	10911122	10922436	77.6422	73.9749		Chr15:64703252-64710156	15	64703252	64710156	84.5619	69.6928
Chr1:10922437-10925730	1	10922437	10925730	83.1603	80.0086		Chr15:73160833-73164032	15	73160833	73164032	63.4632	44.1234
Chr1:10925731-10936114	1	10925731	10936114	73.2562	75.9872		Chr15:73401388-73409293	15	73401388	73409293	64.3592	50.0832
Chr1:10936337-10947973	1	10936337	10947973	75.8654	70.9201		Chr15:76010441-76013283	15	76010441	76013283	66.5492	44.285
Chr1:10948650-10960750	1	10948650	10960750	71.8854	70.5386		Chr15:79252518-79253796	15	79252518	79253796	70.7096	43.3976
Chr1:10960751-10982211	1	10960751	10982211	69.6753	63.5771		Chr15:83367286-83370520	15	83367286	83370520	47.7597	28.5812
Chr1:10982212-10993268	1	10982212	10993268	52.5562	50.9872		Chr15:84900624-84905735	15	84900624	84905735	77.4488	57.4757
Chr1:10993932-10999742	1	10993932	10999742	38.1694	57.1774		Chr15:85786392-85788988	15	85786392	85788988	84.1611	63.1561
Chr1:10999815-11011823	1	10999815	11011823	62.2666	66.2143		Chr15:85807330-85811069	15	85807330	85811069	71.764	46.9192
Chr1:11011824-11022595	1	11011824	11022595	67.1935	69.7573		Chr15:87662245-87667514	15	87662245	87667514	82.1157	66.3472
Chr1:11022596-11029426	1	11022596	11029426	71.8254	68.8559		Chr15:89765907-89770902	15	89765907	89770902	68.8235	51.8317
Chr1:11029427-11039619	1	11029427	11039619	76.0044	75.2807		Chr15:89957853-89966832	15	89957853	89966832	69.0332	51.153
Chr1:11039620-11049796	1	11039620	11049796	75.2907	78.016		Chr15:90342937-90347575	15	90342937	90347575	81.6622	66.5783
Chr1:11049797-11057704	1	11049797	11057704	72.4575	65.0646		Chr15:90482674-90489704	15	90482674	90489704	73.2126	58.1644
Chr1:11057705-11068406	1	11057705	11068406	66.8981	66.7269		Chr15:90742447-90750198	15	90742447	90750198	79.0145	64.7703
Chr1:11068407-11078869	1	11068407	11078869	69.8771	70.1407		Chr15:92420814-92426508	15	92420814	92426508	84.5786	67.8206
Chr1:11078870-11094069	1	11078870	11094069	75.4751	76.2389		Chr15:94031509-94037705	15	94031509	94037705	87.2995	72.1995
Chr1:11094070-11106947	1	11094070	11106947	75.8826	71.007		Chr15:96451906-96458809	15	96451906	96458809	55.7827	40.2328
Chr1:11106948-11116875	1	11106948	11116875	57.3839	52.3616		Chr15:96722306-96726064	15	96722306	96726064	48.9074	32.9372
Chr1:11117077-11126795	1	11117077	11126795	57.5072	61.3241		Chr15:99148512-99150952	15	99148512	99150952	70.3906	51.6219
Chr1:11126796-11138067	1	11126796	11138067	62.8531	66.6565		Chr15:100852554-100856415	15	100852554	100856415	85.8556	74.5029
Chr1:11138172-11148025	1	11138172	11148025	68.9135	68.2914		Chr15:101078866-101080885	15	101078866	101080885	29.2789	12.0869
Chr1:11148173-11156209	1	11148173	11156209	72.7418	70.7481		Chr15:101251049-101254073	15	101251049	101254073	47.5793	37.1123
Chr1:11156210-11164566	1	11156210	11164566	77.2201	76.382		Chr15:102200491-102203708	15	102200491	102203708	28.5213	12.4233
Chr1:11164567-11170047	1	11164567	11170047	71.7972	72.3809		Chr15:102971081-102973336	15	102971081	102973336	42.2643	24.5281
Chr1:11170048-11180082	1	11170048	11180082	57.9209	54.5799		Chr15:103027584-103030432	15	103027584	103030432	51.6113	33.778
Chr1:11180083-11190847	1	11180083	11190847	70.5038	61.8029		Chr16:3679968-3689855	16	3679968	3689855	50.0483	33.9735
Chr1:11191682-11206278	1	11191682	11206278	59.8771	66.9527		Chr16:3739795-3743726	16	3739795	3743726	60.1949	39.0758
Chr1:11206279-11217288	1	11206279	11217288	73.6131	72.3662		Chr16:6354168-6360312	16	6354168	6360312	74.5944	60.9363
Chr1:11217363-11226280	1	11217363	11226280	85.5695	77.5926		Chr16:11519199-11524221	16	11519199	11524221	89.0156	75.7269
Chr1:11226281-11235656	1	11226281	11235656	81.8702	81.179		Chr16:13125620-13128752	16	13125620	13128752	50.0975	32.5584
Chr1:11235657-11245347	1	11235657	11245347	77.5181	80.468		Chr16:17137534-17142724	16	17137534	17142724	80.1821	62.9731
Chr1:11245348-11258138	1	11245348	11258138	70.8532	66.2431		Chr16:21420576-21423218	16	21420576	21423218	35.6186	23.2978
Chr1:11258139-11267767	1	11258139	11267767	78.2627	81.8673		Chr16:23471588-23475881	16	23471588	23475881	87.5388	71.7325
Chr1:11267871-11276293	1	11267871	11276293	81.7274	83.6662		Chr16:23521972-23527192	16	23521972	23527192	79.1541	59.7942
Chr1:11276312-11286254	1	11276312	11286254	63.7375	55.7678		Chr16:32147283-32153185	16	32147283	32153185	65.7454	33.053
Chr1:11286255-11295656	1	11286255	11295656	73.5835	72.5919		Chr16:33827962-33829755	16	33827962	33829755	43.4191	23.8888
Chr1:11295657-11307210	1	11295657	11307210	77.7291	79.2172		Chr16:34574531-34582666	16	34574531	34582666	73.7107	48.4044
Chr1:11308979-11320390	1	11308979	11320390	80.0722	76.878		Chr16:41400093-41408630	16	41400093	41408630	68.9513	54.9787
Chr1:11320443-11326333	1	11320443	11326333	76.043	78.066		Chr16:43749747-43754184	16	43749747	43754184	68.1301	52.9484
Chr1:11326445-11329295	1	11326445	11329295	69.3012	69.2864		Chr16:45014222-45023805	16	45014222	45023805	77.217	63.3529
Chr1:11329306-11337680	1	11329306	11337680	43.2571	45.7481		Chr16:51082219-51098212	16	51082219	51098212	78.7499	63.0687
Chr1:11337681-11349857	1	11337681	11349857	67.9417	67.6566		Chr16:53493021-53508273	16	53493021	53508273	65.2321	55.0744
Chr1:11350188-11361347	1	11350188	11361347	68.0086	68.0202		Chr16:54006639-54016871	16	54006639	54016871	67.6157	52.4636
Chr1:11361396-11367721	1	11361396	11367721	80.7625	79.4874		Chr16:54687077-54697943	16	54687077	54697943	69.3599	55.8149
Chr1:11367766-11370073	1	11367766	11370073	83.5956	85.6543		Chr16:59950648-59960430	16	59950648	59960430	77.6255	66.3468
Chr1:11370080-11378534	1	11370080	11378534	83.3963	83.3203		Chr16:61077045-61095528	16	61077045	61095528	65.2747	51.7394
Chr1:11378535-11389734	1	11378535	11389734	83.5583	80.9304		Chr16:61095529-61101816	16	61095529	61101816	84.2174	64.9427
Chr1:11389787-11403897	1	11389787	11403897	64.7831	61.7555		Chr16:61968794-61976605	16	61968794	61976605	75.276	58.3757
Chr1:11403901-11413532	1	11403901	11413532	66.233	65.8567		Chr16:62414974-62422647	16	62414974	62422647	68.5247	51.7919
Chr1:11413754-11414440	1	11413754	11414440	0	1.62283		Chr16:63869602-63874921	16	63869602	63874921	57.7231	40.2645
Chr1:11414448-11419366	1	11414448	11419366	63.394	59.7801		Chr16:65517873-65523882	16	65517873	65523882	73.94	63.8689
Chr1:11419367-11430041	1	11419367	11430041	64.0696	62.8406		Chr16:66136654-66140404	16	66136654	66140404	82.5694	63.2094
Chr1:11430132-11440420	1	11430132	11440420	76.884	74.8055		Chr16:67620844-67624998	16	67620844	67624998	51.529	31.6096
Chr1:11441349-11450345	1	11441349	11450345	78.7041	75.9774		Chr16:67666504-67683403	16	67666504	67683403	71.0966	55.2126
Chr1:11450346-11463098	1	11450346	11463098	68.6626	69.4935		Chr16:68118440-68125489	16	68118440	68125489	81.4684	70.8288
Chr1:11463099-11475150	1	11463099	11475150	64.0348	59.1819		Chr16:69536898-69552141	16	69536898	69552141	71.3489	56.9068
Chr1:11475683-11487903	1	11475683	11487903	82.8979	79.3101		Chr16:70172936-70178700	16	70172936	70178700	83.9518	66.8798
Chr1:11487904-11496679	1	11487904	11496679	73.8789	68.0198		Chr16:80278945-80293968	16	80278945	80293968	72.4511	62.8269
Chr1:11496680-11510660	1	11496680	11510660	73.986	64.4426		Chr16:81258626-81264570	16	81258626	81264570	78.8728	63.7161
Chr1:11510735-11521766	1	11510735	11521766	68.901	70.7981		Chr16:83371459-83383000	16	83371459	83383000	77.6316	60.413
Chr1:11521783-11532892	1	11521783	11532892	73.6879	68.7913		Chr16:84955264-84957942	16	84955264	84957942	52.1835	31.9446
Chr1:11532909-11537133	1	11532909	11537133	79.7726	83.0022		Chr16:86261896-86281507	16	86261896	86281507	68.2667	56.3014
Chr1:11537139-11546375	1	11537139	11546375	77.0831	79.3286		Chr16:97357572-97362582	16	97357572	97362582	65.8205	46.4117
Chr1:11546477-11560729	1	11546477	11560729	51.478	45.9227		Chr17:4694677-4705337	17	4694677	4705337	68.9569	56.7245
Chr1:11560938-11570086	1	11560938	11570086	53.0504	47.638		Chr17:6270853-6273264	17	6270853	6273264	41.8546	20.8488
Chr1:11570437-11583785	1	11570437	11583785	57.6642	58.5645		Chr17:6979201-6983787	17	6979201	6983787	59.9509	38.4877
Chr1:11584230-11592232	1	11584230	11592232	64.042	68.0644		Chr17:12192558-12196626	17	12192558	12196626	44.8273	27.9242
Chr1:11592233-11602109	1	11592233	11602109	63.0852	59.3438		Chr17:21648046-21655201	17	21648046	21655201	52.1837	37.5297
Chr1:11602292-11613524	1	11602292	11613524	74.8605	73.7212		Chr17:23613794-23620166	17	23613794	23620166	65.2739	50.331
Chr1:11613525-11636472	1	11613525	11636472	73.6819	67.4323		Chr17:25373331-25375904	17	25373331	25375904	81.0986	58.461
Chr1:11636473-11647406	1	11636473	11647406	74.4012	64.4665		Chr17:27133932-27138670	17	27133932	27138670	56.6449	29.9355
Chr1:11647944-11658012	1	11647944	11658012	75.3004	72.4027		Chr17:38870799-38879169	17	38870799	38879169	73.8011	56.9906
Chr1:11658013-11666100	1	11658013	11666100	72.2487	76.1185		Chr17:44592294-44596569	17	44592294	44596569	85.034	72.0929
Chr1:11666722-11683374	1	11666722	11683374	63.11	63.7176		Chr17:45848212-45851689	17	45848212	45851689	62.0253	37.0253
Chr1:11683375-11700978	1	11683375	11700978	56.2713	42.4089		Chr17:46487561-46489978	17	46487561	46489978	62.0486	33.0675
Chr1:11702134-11721089	1	11702134	11721089	50.3322	46.1383		Chr17:47730928-47733886	17	47730928	47733886	54.57	37.7366
Chr1:11721243-11741438	1	11721243	11741438	57.1641	46.1778		Chr17:47738782-47742039	17	47738782	47742039	19.6032	8.02427
Chr1:11741503-11752558	1	11741503	11752558	58.2363	63.5514		Chr17:49773916-49779330	17	49773916	49779330	85.7937	72.9122
Chr1:11752681-11763763	1	11752681	11763763	74.1918	68.9334		Chr17:50308820-50316436	17	50308820	50316436	82.7754	71.3627
Chr1:11763764-11776781	1	11763764	11776781	59.0757	52.3452		Chr17:54320682-54335218	17	54320682	54335218	70.7268	53.7706
Chr1:11776782-11794214	1	11776782	11794214	53.9376	53.3139		Chr17:54349617-54360168	17	54349617	54360168	74.0982	60.5387
Chr1:11794780-11805498	1	11794780	11805498	67.1292	62.1464		Chr17:57518918-57534295	17	57518918	57534295	65.0744	53.0609
Chr1:11805520-11814090	1	11805520	11814090	72.1627	73.0708		Chr17:58457290-58467929	17	58457290	58467929	67.5449	58.3228
Chr1:11814554-11830939	1	11814554	11830939	63.275	67.0671		Chr17:59914793-59926478	17	59914793	59926478	68.8501	60.5941
Chr1:11831415-11842689	1	11831415	11842689	68.3137	65.3847		Chr17:65659927-65663696	17	65659927	65663696	73.3315	50.868
Chr1:11842690-11853832	1	11842690	11853832	66.3399	65.0331		Chr17:67021977-67027546	17	67021977	67027546	88.0331	70.8788
Chr1:11853833-11861446	1	11853833	11861446	71.1371	68.7716		Chr17:77527944-77540617	17	77527944	77540617	61.0132	50.4406
Chr1:11861447-11871158	1	11861447	11871158	65.9232	64.9568		Chr17:81424360-81428615	17	81424360	81428615	83.1408	67.1277
Chr1:11871159-11881927	1	11871159	11881927	70.6649	70.4605		Chr17:84422148-84427611	17	84422148	84427611	74.8658	54.0477
Chr1:11881928-11898006	1	11881928	11898006	72.7947	66.4015		Chr17:87502969-87507379	17	87502969	87507379	80.664	66.4482
Chr1:11898007-11911737	1	11898007	11911737	67.3511	61.6273		Chr17:87596207-87602690	17	87596207	87602690	77.6741	53.3757
Chr1:11912032-11928460	1	11912032	11928460	62.8072	59.6768		Chr17:92628981-92644392	17	92628981	92644392	62.3183	51.9275
Chr1:11928461-11937284	1	11928461	11937284	73.7775	71.8659		Chr17:93870926-93883927	17	93870926	93883927	65.4366	51.2498
Chr1:11937285-11946655	1	11937285	11946655	69.9562	73.5344		Chr18:16158938-16170320	18	16158938	16170320	77.7461	66.0826
Chr1:11946656-11951832	1	11946656	11951832	69.0717	65.8949		Chr18:17440260-17448955	18	17440260	17448955	73.5084	55.4034
Chr1:11951871-11961514	1	11951871	11961514	62.5575	63.8219		Chr18:18087656-18100404	18	18087656	18100404	80.3265	67.2459
Chr1:11961515-11968497	1	11961515	11968497	72.2194	73.4318		Chr18:20678859-20682295	18	20678859	20682295	69.2715	52.8988
Chr1:11968608-11978538	1	11968608	11978538	69.7017	70.2531		Chr18:22988607-23003202	18	22988607	23003202	76.0918	63.0282
Chr1:11978815-11989389	1	11978815	11989389	68.1118	72.3914		Chr18:25503160-25505342	18	25503160	25505342	49.6243	24.6972
Chr1:11989390-11998685	1	11989390	11998685	74.5898	72.5837		Chr18:27604972-27614252	18	27604972	27614252	82.4759	71.1949
Chr1:11998686-12013883	1	11998686	12013883	70.6464	65.8215		Chr18:28098200-28108139	18	28098200	28108139	73.4905	62.3859
Chr1:12013913-12027086	1	12013913	12027086	74.7307	69.4949		Chr18:31928600-31931442	18	31928600	31931442	58.6681	34.2693
Chr1:12027092-12038497	1	12027092	12038497	79.5279	70.8477		Chr18:33526673-33533916	18	33526673	33533916	80.0751	65.3958
Chr1:12038508-12041124	1	12038508	12041124	70.6833	92.8742		Chr18:34910806-34916608	18	34910806	34916608	48.3104	31.6908
Chr1:12041125-12050718	1	12041125	12050718	78.5116	78.6599		Chr18:35845398-35848303	18	35845398	35848303	55.4638	34.9218
Chr1:12050719-12060408	1	12050719	12060408	69.3989	78.0632		Chr18:36020327-36024322	18	36020327	36024322	78.6041	63.9586
Chr1:12060409-12072126	1	12060409	12072126	74.0903	75.5226		Chr18:43084089-43091718	18	43084089	43091718	79.6053	66.0715
Chr1:12072127-12080563	1	12072127	12080563	75.0038	72.2617		Chr18:43430889-43436909	18	43430889	43436909	71.3115	52.2398
Chr1:12080594-12095519	1	12080594	12095519	60.1524	61.8945		Chr18:46728264-46733342	18	46728264	46733342	58.3771	43.213
Chr1:12095520-12106550	1	12095520	12106550	68.5728	71.9354		Chr18:49530716-49537082	18	49530716	49537082	82.9771	69.172
Chr1:12106551-12117789	1	12106551	12117789	72.2023	71.6704		Chr18:50899622-50913553	18	50899622	50913553	71.2488	57.6012
Chr1:12117829-12126912	1	12117829	12126912	67.8815	66.8622		Chr18:53711006-53715497	18	53711006	53715497	73.0974	61.102
Chr1:12126913-12138823	1	12126913	12138823	71.1245	70.7131		Chr18:54225631-54234985	18	54225631	54234985	78.8056	57.5704
Chr1:12138824-12154116	1	12138824	12154116	70.7735	69.2342		Chr18:55687766-55693865	18	55687766	55693865	79.2818	61.7337
Chr1:12154182-12163983	1	12154182	12163983	73.5532	75.1958		Chr18:58659856-58663624	18	58659856	58663624	50.3051	31.8321
Chr1:12163984-12172702	1	12163984	12172702	76.3484	66.8964		Chr18:63041026-63043926	18	63041026	63043926	84.0647	67.8655
Chr1:12172721-12183671	1	12172721	12183671	69.0224	62.3405		Chr18:66289264-66291366	18	66289264	66291366	60.8309	33.3352
Chr1:12183751-12193189	1	12183751	12193189	64.8381	63.8846		Chr18:69936991-69941894	18	69936991	69941894	81.0883	68.3215
Chr1:12193242-12206879	1	12193242	12206879	74.1788	67.5537		Chr18:72894589-72905917	18	72894589	72905917	58.2139	46.1837
Chr1:12206880-12219135	1	12206880	12219135	70.8892	69.8276		Chr18:77438534-77441550	18	77438534	77441550	85.8406	68.8534
Chr1:12219136-12230912	1	12219136	12230912	64.419	68.5848		Chr18:78766569-78770876	18	78766569	78770876	80.4925	62.4607
Chr1:12230913-12239829	1	12230913	12239829	68.8253	69.1167		Chr18:80201623-80206474	18	80201623	80206474	71.9087	52.4507
Chr1:12239830-12259123	1	12239830	12259123	70.4772	68.5289		Chr18:84040446-84043229	18	84040446	84043229	90.4634	78.0153
Chr1:12259124-12266409	1	12259124	12266409	74.5481	77.1996		Chr18:87953920-87963490	18	87953920	87963490	77.1795	62.8333
Chr1:12266455-12273131	1	12266455	12273131	84.9221	79.0165		Chr18:90510433-90518355	18	90510433	90518355	60.9875	45.2267
Chr1:12273132-12284340	1	12273132	12284340	76.432	73.3464		Chr19:3998367-4000477	19	3998367	4000477	38.991	19.0566
Chr1:12285040-12293889	1	12285040	12293889	75.0855	73.1729		Chr19:6992591-6994817	19	6992591	6994817	56.6284	30.7102
Chr1:12293953-12309029	1	12293953	12309029	68.2176	66.7123		Chr19:7170014-7173587	19	7170014	7173587	47.383	29.2565
Chr1:12309030-12319161	1	12309030	12319161	73.2672	66.505		Chr19:10102145-10105310	19	10102145	10105310	63.0124	50.1889
Chr1:12319180-12333763	1	12319180	12333763	72.1173	72.9756		Chr19:11413476-11422280	19	11413476	11422280	76.0761	63.3476
Chr1:12333764-12344798	1	12333764	12344798	76.07	79.2614		Chr19:11932506-11939984	19	11932506	11939984	81.3334	67.9905
Chr1:12344874-12358080	1	12344874	12358080	75.4659	73.6571		Chr19:15563217-15571927	19	15563217	15571927	79.7285	69.7635
Chr1:12358081-12366197	1	12358081	12366197	75.3184	75.1017		Chr19:24996858-24999376	19	24996858	24999376	59.8168	33.9701
Chr1:12366499-12375400	1	12366499	12375400	68.9327	76.2005		Chr19:27720503-27726809	19	27720503	27726809	81.8626	66.7231
Chr1:12375614-12386709	1	12375614	12386709	68.6554	69.1677		Chr19:28851927-28859945	19	28851927	28859945	79.4664	61.2281
Chr1:12387444-12397437	1	12387444	12397437	68.4623	72.698		Chr19:30605645-30617936	19	30605645	30617936	77.6166	62.051
Chr1:12397523-12406099	1	12397523	12406099	79.7709	74.6329		Chr19:31355968-31365202	19	31355968	31365202	79.4339	65.586
Chr1:12406195-12415226	1	12406195	12415226	69.7536	69.4419		Chr19:40325863-40327181	19	40325863	40327181	61.5385	35.1011
Chr1:12415227-12423334	1	12415227	12423334	76.5248	71.7708		Chr19:41862303-41865673	19	41862303	41865673	76.2649	63.7396
Chr1:12423335-12434775	1	12423335	12434775	71.9347	73.2362		Chr19:45500355-45504411	19	45500355	45504411	81.8704	68.8328
Chr1:12435213-12443779	1	12435213	12443779	77.0221	74.1311		Chr19:48430167-48441212	19	48430167	48441212	71.7153	53.5768
Chr1:12444374-12454058	1	12444374	12454058	72.5682	73.3496		Chr19:48568328-48573617	19	48568328	48573617	81.1299	69.1016
Chr1:12454059-12463752	1	12454059	12463752	72.5874	75.2543		Chr19:51367918-51382379	19	51367918	51382379	69.3418	54.2778
Chr1:12463753-12473698	1	12463753	12473698	80.2756	77.0045		Chr19:51447422-51459108	19	51447422	51459108	71.2421	59.2608
Chr1:12473699-12482541	1	12473699	12482541	73.696	74.9527		Chr19:51541667-51550554	19	51541667	51550554	76.4932	60.668
Chr1:12482542-12492536	1	12482542	12492536	72.5944	74.0495		Chr19:53165264-53171094	19	53165264	53171094	79.5975	65.3614
Chr1:12492738-12501305	1	12492738	12501305	73.6368	74.062		Chr19:53655994-53659298	19	53655994	53659298	84.3558	62.9512
Chr1:12501806-12510530	1	12501806	12510530	69.6814	73.3202		Chr19:57102198-57106809	19	57102198	57106809	86.0019	73.8847
Chr1:12510531-12517548	1	12510531	12517548	84.2732	81.4936		Chr19:57374885-57377939	19	57374885	57377939	60.5103	42.4647
Chr1:12517549-12527325	1	12517549	12527325	74.8622	72.9589		ChrX:8887244-8892651	X	8887244	8892651	59.9531	37.7933
Chr1:12527326-12539426	1	12527326	12539426	76.5798	78.7878		ChrX:15419883-15435967	X	15419883	15435967	70.3724	51.6258
Chr1:12539427-12551051	1	12539427	12551051	70.7582	71.7229		ChrX:20393833-20402143	X	20393833	20402143	75.6092	55.884
Chr1:12551052-12555996	1	12551052	12555996	79.5182	74.7515		ChrX:44236098-44247292	X	44236098	44247292	80.6926	62.826
Chr1:12556019-12566105	1	12556019	12566105	79.6803	73.6471		ChrX:45471490-45476633	X	45471490	45476633	92.3228	71.8403
Chr1:12566263-12574912	1	12566263	12574912	74.6195	71.2309		ChrX:45608344-45622222	X	45608344	45622222	71.0856	46.541
Chr1:12574913-12583651	1	12574913	12583651	68.6574	66.4417		ChrX:50743935-50751420	X	50743935	50751420	80.1155	58.3543
Chr1:12583652-12588954	1	12583652	12588954	71.1769	74.199		ChrX:53756519-53757958	X	53756519	53757958	88.3329	60.9302
Chr1:12588959-12592560	1	12588959	12592560	83.0325	79.4552		ChrX:56476977-56481750	X	56476977	56481750	77.7315	56.2065
Chr1:12592563-12596142	1	12592563	12596142	93.3156	85.6558		ChrX:77058621-77066063	X	77058621	77066063	85.2644	62.195
Chr1:12596185-12601597	1	12596185	12601597	86.8867	88.0671		ChrX:79212646-79226224	X	79212646	79226224	81.7337	62.2784
Chr1:12601634-12609642	1	12601634	12609642	74.1802	82.8855		ChrX:86399096-86415706	X	86399096	86415706	74.1232	55.0061
Chr1:12609649-12616307	1	12609649	12616307	74.0226	79.8829		ChrX:93280563-93283863	X	93280563	93283863	38.2887	18.8549
Chr1:12616308-12622505	1	12616308	12622505	75.261	77.1339		ChrX:108459831-108474381	X	108459831	108474381	82.4846	63.1802
Chr1:12622672-12632905	1	12622672	12632905	77.8521	77.5378		ChrX:109215340-109226442	X	109215340	109226442	71.3316	50.5968
Chr1:12633093-12641401	1	12633093	12641401	62.2976	62.7607		ChrX:115519626-115541769	X	115519626	115541769	77.8662	49.8749
Chr1:12641490-12647822	1	12641490	12647822	73.9471	74.8799		ChrX:120890204-120905880	X	120890204	120905880	69.5522	49.7025
Chr1:12647906-12658634	1	12647906	12658634	71.4528	77.3249		ChrX:134186905-134193100	X	134186905	134193100	86.7896	67.7665
Chr1:12659007-12670707	1	12659007	12670707	62.9508	68.9574		ChrX:143035362-143042806	X	143035362	143042806	86.2698	67.9257
Chr1:12670708-12676850	1	12670708	12676850	77.9207	78.3867		ChrX:145836982-145849843	X	145836982	145849843	73.2349	56.0486
Chr1:12676867-12687202	1	12676867	12687202	76.6227	76.9587		ChrX:152237778-152245257	X	152237778	152245257	70.6899	53.8116
Chr1:12687713-12692538	1	12687713	12692538	32.3906	32.7418		ChrX:156968196-156977386	X	156968196	156977386	76.0417	57.5023
Chr1:12692671-12697446	1	12692671	12697446	25.4595	27.6793		ChrX:161777125-161781979	X	161777125	161781979	80.713	58.1761
Chr1:12697771-12702274	1	12697771	12702274	54.1285	59.5399		ChrX:165568941-165584256	X	165568941	165584256	76.827	60.3319
Chr1:12702277-12708080	1	12702277	12708080	66.2424	71.8349		ChrX:166470274-166477087	X	166470274	166477087	56.3131	32.5539
Chr1:12708081-12714697	1	12708081	12714697	63.4617	64.8899		ChrY:34803389-34846146	Y	34803389	34846146	77.2263	55.5736
Chr1:12714698-12718776	1	12714698	12718776	45.058	30.5456
Chr1:12718777-12725032	1	12718777	12725032	63.1318	53.6864
Chr1:12725036-12731611	1	12725036	12731611	68.5745	67.5498
Chr1:12731612-12738316	1	12731612	12738316	60.198	56.1626
Chr1:12738317-12746125	1	12738317	12746125	43.5172	42.195
Chr1:12746143-12751357	1	12746143	12751357	33.2463	29.0435
Chr1:12751358-12758142	1	12751358	12758142	54.0224	48.1976
Chr1:12758143-12764802	1	12758143	12764802	39.7245	45.2425
Chr1:12764803-12771110	1	12764803	12771110	64.5108	65.9186
Chr1:12771111-12776595	1	12771111	12776595	62.7295	67.1123
Chr1:12776596-12782044	1	12776596	12782044	75.2161	75.7366
Chr1:12782058-12786758	1	12782058	12786758	74.8038	70.6669
Chr1:12786838-12792113	1	12786838	12792113	58.3601	61.0208
Chr1:12792992-12797161	1	12792992	12797161	53.7517	53.87
Chr1:12797162-12803170	1	12797162	12803170	74.4289	67.3049
Chr1:12803395-12807289	1	12803395	12807289	65.2167	71.8728
Chr1:12807306-12810758	1	12807306	12810758	25.045	23.7654
Chr1:12810759-12815339	1	12810759	12815339	39.9861	37.0748
Chr1:12815340-12820252	1	12815340	12820252	69.744	68.7999
Chr1:12820283-12825920	1	12820283	12825920	70.3173	66.9332
Chr1:12826067-12830604	1	12826067	12830604	79.665	71.9018
Chr1:12830605-12835041	1	12830605	12835041	66.0524	62.2482
Chr1:12835061-12837534	1	12835061	12837534	11.9186	10.5836
Chr1:12837599-12841393	1	12837599	12841393	71.5917	61.9908
Chr1:12841471-12848213	1	12841471	12848213	68.1445	69.5211
Chr1:12848214-12853117	1	12848214	12853117	70.1099	67.9197
Chr1:12853118-12857703	1	12853118	12857703	76.0536	74.8318
Chr1:12857789-12861841	1	12857789	12861841	83.1153	80.6417
Chr1:12861842-12865597	1	12861842	12865597	40.8087	49.3937
Chr1:12865604-12872228	1	12865604	12872228	70.0516	72.8825
Chr1:12872257-12876897	1	12872257	12876897	55.7071	53.4846
Chr1:12876984-12882837	1	12876984	12882837	73.5006	75.4025
Chr1:12882841-12893230	1	12882841	12893230	62.9378	63.731
Chr1:12893520-12903320	1	12893520	12903320	64.7932	63.3422
Chr1:12903321-12910452	1	12903321	12910452	68.0732	75.9444
Chr1:12910453-12918006	1	12910453	12918006	61.9054	62.4844
Chr1:12918309-12925775	1	12918309	12925775	68.6192	65.7706
Chr1:12925776-12933904	1	12925776	12933904	62.5859	67.3061
Chr1:12933947-12940436	1	12933947	12940436	70.3322	66.8205
Chr1:12940437-12946384	1	12940437	12946384	69.0505	65.1733
Chr1:12946385-12953243	1	12946385	12953243	60.5989	67.111
Chr1:12953307-12961497	1	12953307	12961497	64.5658	64.1216
Chr1:12961695-12970596	1	12961695	12970596	67.7588	68.9208
Chr1:12970601-12976513	1	12970601	12976513	76.5779	79.6086
Chr1:12976514-12980880	1	12976514	12980880	79.5179	65.9507
Chr1:12981145-12985624	1	12981145	12985624	68.4043	69.3363
Chr1:12985625-12990478	1	12985625	12990478	55.5802	57.7935
Chr1:12990479-12991497	1	12990479	12991497	0.226757	1.17364
Chr1:12991498-12992331	1	12991498	12992331	1.07527	1.33333
Chr1:12992345-12993862	1	12992345	12993862	12.7185	17.1544
Chr1:12993894-12997397	1	12993894	12997397	76.1829	71.9783
Chr1:12997411-13001742	1	12997411	13001742	61.249	62.7548
Chr1:13001823-13007662	1	13001823	13007662	62.7191	69.9206
Chr1:13007663-13013405	1	13007663	13013405	67.3453	67.0775
Chr1:13014125-13019752	1	13014125	13019752	59.1435	64.3846
Chr1:13019896-13025238	1	13019896	13025238	78.5174	73.4966
Chr1:13025239-13032749	1	13025239	13032749	76.3539	64.9168
Chr1:13033021-13041686	1	13033021	13041686	68.8997	58.0641
Chr1:13041687-13047999	1	13041687	13047999	68.0716	77.9606
Chr1:13048051-13051329	1	13048051	13051329	49.1175	54.8603
Chr1:13051330-13056915	1	13051330	13056915	43.4474	47.9731
Chr1:13056966-13062131	1	13056966	13062131	47.4803	43.9193
Chr1:13062135-13066828	1	13062135	13066828	75.2626	69.003
Chr1:13066834-13071039	1	13066834	13071039	42.7514	42.4237
Chr1:13071197-13076487	1	13071197	13076487	17.674	14.9793
Chr1:13076514-13082134	1	13076514	13082134	16.5627	21.4436
Chr1:13082148-13087464	1	13082148	13087464	26.2456	29.9311
Chr1:13087465-13091879	1	13087465	13091879	70.8293	75.3731
Chr1:13091880-13097408	1	13091880	13097408	17.8775	29.3428
Chr1:13097409-13102776	1	13097409	13102776	48.5619	47.1438
Chr1:13102777-13105132	1	13102777	13105132	4.27058	4.49347
Chr1:13105133-13109833	1	13105133	13109833	60.7743	55.041
Chr1:13109997-13115419	1	13109997	13115419	72.7322	70.0113
Chr1:13115468-13119496	1	13115468	13119496	59.0004	66.4582
Chr1:13119497-13124374	1	13119497	13124374	65.8009	63.9553
Chr1:13124401-13126134	1	13124401	13126134	14.6122	9.43801
Chr1:13126135-13127209	1	13126135	13127209	0.78125	2.18254
Chr1:13127282-13128902	1	13127282	13128902	3.20081	3.8197
Chr1:13128903-13135280	1	13128903	13135280	51.97	63.6374
Chr1:13135281-13140397	1	13135281	13140397	69.8916	74.4636
Chr1:13140475-13143656	1	13140475	13143656	51.1626	49.1394
Chr1:13143657-13147522	1	13143657	13147522	45.0126	47.2986
Chr1:13147606-13150655	1	13147606	13150655	69.5146	68.3113
Chr1:13150665-13153769	1	13150665	13153769	75.1068	71.1278
Chr1:13153770-13157858	1	13153770	13157858	86.0549	81.1182
Chr1:13157862-13162542	1	13157862	13162542	77.4486	77.8336
Chr1:13162595-13166475	1	13162595	13166475	70.967	71.9276
Chr1:13166495-13170667	1	13166495	13170667	70.4954	76.2432
Chr1:13170668-13175036	1	13170668	13175036	77.5321	74.1718
Chr1:13175037-13178980	1	13175037	13178980	79.6065	82.9585
Chr1:13178981-13182787	1	13178981	13182787	83.1383	78.2198
Chr1:13182788-13186778	1	13182788	13186778	75.0502	78.8388
Chr1:13186779-13190315	1	13186779	13190315	75.3676	76.2539
Chr1:13190316-13194610	1	13190316	13194610	69.1109	71.8257
Chr1:13194625-13199633	1	13194625	13199633	69.1453	75.0635
Chr1:13199701-13203525	1	13199701	13203525	79.5937	82.2002
Chr1:13203559-13208129	1	13203559	13208129	66.8593	71.6064
Chr1:13208135-13217870	1	13208135	13217870	67.5779	60.6078
Chr1:13218228-13221819	1	13218228	13221819	69.8185	72.9207
Chr1:13221833-13227438	1	13221833	13227438	63.4188	72.9909
Chr1:13227552-13234571	1	13227552	13234571	68.6187	69.8292
Chr1:13234982-13240152	1	13234982	13240152	71.989	75.3362
Chr1:13240153-13244937	1	13240153	13244937	82.1374	72.7245
Chr1:13245100-13250022	1	13245100	13250022	73.4179	75.466
Chr1:13250023-13254417	1	13250023	13254417	68.7963	73.0133
Chr1:13254675-13259521	1	13254675	13259521	75.4515	66.1708
Chr1:13259522-13264269	1	13259522	13264269	64.8413	68.0114
Chr1:13264270-13270362	1	13264270	13270362	67.6785	63.3827
Chr1:13270406-13277476	1	13270406	13277476	65.2934	75.0521
Chr1:13277477-13283197	1	13277477	13283197	65.8309	69.5453
Chr1:13283696-13288985	1	13283696	13288985	72.6084	73.9677
Chr1:13289013-13293141	1	13289013	13293141	73.9392	78.3575
Chr1:13293209-13297119	1	13293209	13297119	65.9917	75.7626
Chr1:13297120-13302194	1	13297120	13302194	76.8164	76.7915
Chr1:13302248-13306356	1	13302248	13306356	71.7376	80.9519
Chr1:13306357-13312472	1	13306357	13312472	69.3172	67.871
Chr1:13312525-13316409	1	13312525	13316409	76.0349	82.3106
Chr1:13316610-13318901	1	13316610	13318901	82.0599	83.5026
Chr1:13318902-13325157	1	13318902	13325157	77.9105	82.9193
Chr1:13325247-13330508	1	13325247	13330508	77.4458	72.852
Chr1:13330636-13336240	1	13330636	13336240	56.1903	58.983
Chr1:13336328-13342534	1	13336328	13342534	70.8234	64.5174
Chr1:13342535-13347969	1	13342535	13347969	69.5519	72.8622
Chr1:13348467-13354207	1	13348467	13354207	66.2712	68.0186
Chr1:13354208-13358552	1	13354208	13358552	73.8091	66.8564
Chr1:13358553-13364043	1	13358553	13364043	69.4957	72.3572
Chr1:13364044-13369336	1	13364044	13369336	67.0132	62.0539
Chr1:13369337-13372413	1	13369337	13372413	31.3973	31.0047
Chr1:13374539-13377258	1	13374539	13377258	27.3814	24.3256
Chr1:13377468-13386157	1	13377468	13386157	69.6743	59.5273
Chr1:13386158-13392832	1	13386158	13392832	68.1997	69.2379
Chr1:13392897-13399023	1	13392897	13399023	74.7424	79.7307
Chr1:13399454-13405455	1	13399454	13405455	74.3473	73.5607
Chr1:13405456-13412096	1	13405456	13412096	81.7306	78.0503
Chr1:13412097-13421563	1	13412097	13421563	69.2492	67.6007
Chr1:13421564-13426651	1	13421564	13426651	44.4955	51.929
Chr1:13426679-13433172	1	13426679	13433172	60.4256	58.4359
Chr1:13433233-13436817	1	13433233	13436817	80.891	77.6728
Chr1:13436821-13442760	1	13436821	13442760	70.2113	67.4792
Chr1:13442761-13449818	1	13442761	13449818	69.0704	69.8567
Chr1:13449819-13457999	1	13449819	13457999	71.3861	70.6034
Chr1:13458059-13462619	1	13458059	13462619	81.934	85.6097
Chr1:13462620-13469396	1	13462620	13469396	82.8094	74.6978
Chr1:13469733-13477151	1	13469733	13477151	77.8803	81.936
Chr1:13477152-13491779	1	13477152	13491779	73.5064	75.8781
Chr1:13491780-13498125	1	13491780	13498125	61.241	65.1503
Chr1:13498126-13504183	1	13498126	13504183	64.4823	69.553
Chr1:13504184-13511565	1	13504184	13511565	77.9215	74.2065
Chr1:13511566-13514762	1	13511566	13514762	81.1631	74.5875
Chr1:13514801-13518216	1	13514801	13518216	82.9908	83.5062
Chr1:13518245-13525950	1	13518245	13525950	63.466	63.4365
Chr1:13526045-13530846	1	13526045	13530846	71.2841	75.6052
Chr1:13530878-13533937	1	13530878	13533937	42.2336	53.8165
Chr1:13533938-13542023	1	13533938	13542023	65.1907	69.5235
Chr1:13542180-13549013	1	13542180	13549013	80.6652	75.0633
Chr1:13555880-13561893	1	13555880	13561893	86.5541	74.8894
Chr1:13561912-13566436	1	13561912	13566436	74.6839	76.3096
Chr1:13566468-13569935	1	13566468	13569935	80.4054	70.6008
Chr1:13569943-13573553	1	13569943	13573553	74.596	80.568
Chr1:13573554-13576360	1	13573554	13576360	67.7737	65.6565
Chr1:13576361-13579465	1	13576361	13579465	78.0372	71.4414
Chr1:13579466-13583667	1	13579466	13583667	81.8324	76.4763
Chr1:13583733-13587617	1	13583733	13587617	72.2584	72.6208
Chr1:13587630-13589541	1	13587630	13589541	34.7848	25.0904
Chr1:13590090-13596018	1	13590090	13596018	46.2796	62.1027
Chr1:13596019-13602854	1	13596019	13602854	69.3774	71.515
Chr1:13602958-13608663	1	13602958	13608663	58.6856	66.0708
Chr1:13608696-13615943	1	13608696	13615943	71.1405	69.0148
Chr1:13615944-13619823	1	13615944	13619823	58.2251	52.1649
Chr1:13619838-13625042	1	13619838	13625042	55.9753	65.2439
Chr1:13625247-13630121	1	13625247	13630121	73.5997	74.6398
Chr1:13630147-13635004	1	13630147	13635004	72.4556	59.84
Chr1:13635005-13640922	1	13635005	13640922	79.2202	72.1469
Chr1:13641102-13646265	1	13641102	13646265	72.8036	68.8537
Chr1:13646266-13649735	1	13646266	13649735	73.2752	69.3946
Chr1:13649736-13655367	1	13649736	13655367	44.512	41.4305
Chr1:13655368-13660314	1	13655368	13660314	36.9343	27.0499
Chr1:13660322-13662492	1	13660322	13662492	14.972	14.3371
Chr1:13663029-13669253	1	13663029	13669253	54.8634	58.8526
Chr1:13669301-13678059	1	13669301	13678059	68.7155	67.6209
Chr1:13678106-13687475	1	13678106	13687475	63.8398	61.9877
Chr1:13687709-13695459	1	13687709	13695459	68.8731	67.3713
Chr1:13695460-13705421	1	13695460	13705421	74.4394	69.5283
Chr1:13705584-13712208	1	13705584	13712208	61.5627	61.5272
Chr1:13712604-13719859	1	13712604	13719859	68.2293	62.1121
Chr1:13719883-13727891	1	13719883	13727891	63.9882	60.1423
Chr1:13727894-13743067	1	13727894	13743067	54.4745	55.489
Chr1:13743090-13758170	1	13743090	13758170	61.0511	64.2428
Chr1:13758171-13768315	1	13758171	13768315	65.9753	63.3424
Chr1:13768597-13773514	1	13768597	13773514	75.1696	76.2253
Chr1:13773515-13779518	1	13773515	13779518	66.5925	64.2351
Chr1:13779704-13783500	1	13779704	13783500	60.9735	61.7495
Chr1:13783509-13789005	1	13783509	13789005	63.3723	59.3606
Chr1:13789015-13799753	1	13789015	13799753	51.9945	50.7078
Chr1:13799754-13808678	1	13799754	13808678	58.3766	60.3493
Chr1:13808817-13820270	1	13808817	13820270	53.0003	58.1559
Chr1:13820304-13830370	1	13820304	13830370	69.8113	64.539
Chr1:13830526-13836166	1	13830526	13836166	68.4614	73.5012
Chr1:13836167-13842434	1	13836167	13842434	71.1001	63.3169
Chr1:13842473-13846628	1	13842473	13846628	62.8707	60.689
Chr1:13846707-13851392	1	13846707	13851392	65.3889	65.9745
Chr1:13852040-13857790	1	13852040	13857790	75.3169	74.2642
Chr1:13857816-13864269	1	13857816	13864269	73.7417	69.5825
Chr1:13864431-13881321	1	13864431	13881321	61.5398	62.9411
Chr1:13881367-13894709	1	13881367	13894709	65.3554	65.5959
Chr1:13894719-13904455	1	13894719	13904455	63.9984	71.2076
Chr1:13904866-13913157	1	13904866	13913157	71.8288	70.1108
Chr1:13913158-13925804	1	13913158	13925804	71.7671	72.5033
Chr1:13925848-13936431	1	13925848	13936431	72.3839	67.1743
Chr1:13936523-13946184	1	13936523	13946184	73.0714	68.0209
Chr1:13946192-13956060	1	13946192	13956060	81.4596	76.897
Chr1:13956061-13961345	1	13956061	13961345	71.9501	82.7765
Chr1:13961376-13964197	1	13961376	13964197	86.2925	83.6107
Chr1:13964198-13978352	1	13964198	13978352	71.8862	73.1207
Chr1:13978353-13988325	1	13978353	13988325	71.1511	71.5331
Chr1:13988346-13994446	1	13988346	13994446	78.0451	72.0908
Chr1:13994488-14003369	1	13994488	14003369	71.3666	61.4202
Chr1:14003518-14011629	1	14003518	14011629	71.5318	72.2883
Chr1:14011744-14019630	1	14011744	14019630	70.3911	68.6689
Chr1:14019631-14032626	1	14019631	14032626	69.8427	62.0587
Chr1:14032627-14043112	1	14032627	14043112	74.859	73.0024
Chr1:14043113-14053340	1	14043113	14053340	63.988	70.1527
Chr1:14053917-14068076	1	14053917	14068076	73.0047	72.4589
Chr1:14068412-14080362	1	14068412	14080362	58.4389	59.4322
Chr1:14080363-14092798	1	14080363	14092798	55.4021	65.6118
Chr1:14092901-14103390	1	14092901	14103390	54.5881	55.7326
Chr1:14103391-14110549	1	14103391	14110549	73.1398	73.5499
Chr1:14110559-14124033	1	14110559	14124033	82.3691	74.6633
Chr1:14124034-14133659	1	14124034	14133659	72.6785	66.2459
Chr1:14133827-14143224	1	14133827	14143224	65.9482	68.3854
Chr1:14143634-14150912	1	14143634	14150912	71.775	65.418
Chr1:14150913-14158588	1	14150913	14158588	69.7623	68.7418
Chr1:14158589-14166774	1	14158589	14166774	72.8891	67.0036
Chr1:14166775-14174797	1	14166775	14174797	73.6039	78.2271
Chr1:14174835-14181810	1	14174835	14181810	74.8035	76.2451
Chr1:14181811-14187581	1	14181811	14187581	71.9262	69.3792
Chr1:14187582-14193921	1	14187582	14193921	78.3733	76.6974
Chr1:14193922-14204882	1	14193922	14204882	74.975	67.8275
Chr1:14204883-14210418	1	14204883	14210418	72.7404	70.3004
Chr1:14210419-14219353	1	14210419	14219353	72.493	74.8484
Chr1:14219354-14229225	1	14219354	14229225	73.5034	72.5177
Chr1:14229244-14235906	1	14229244	14235906	71.3389	64.7017
Chr1:14235944-14246564	1	14235944	14246564	71.3576	68.5026
Chr1:14246847-14252504	1	14246847	14252504	75.0589	66.689
Chr1:14252505-14257487	1	14252505	14257487	74.4669	71.8254
Chr1:14257671-14265268	1	14257671	14265268	73.5821	78.9075
Chr1:14265269-14272857	1	14265269	14272857	74.834	77.1783
Chr1:14272858-14281042	1	14272858	14281042	78.6184	77.9801
Chr1:14281043-14288278	1	14281043	14288278	59.3662	66.191
Chr1:14288279-14296154	1	14288279	14296154	39.0212	39.3151
Chr1:14296303-14302819	1	14296303	14302819	67.2715	60.0355
Chr1:14302842-14305996	1	14302842	14305996	70.644	75.1608
Chr1:14305997-14309855	1	14305997	14309855	34.9436	42.1794
Chr1:14309856-14312791	1	14309856	14312791	21.0381	16.018
Chr1:14312792-14323736	1	14312792	14323736	69.8327	68.2573
Chr1:14323781-14334208	1	14323781	14334208	73.4114	70.5397
Chr1:14334215-14347359	1	14334215	14347359	58.2767	57.9037
Chr1:14347592-14357789	1	14347592	14357789	71.0203	67.7965
Chr1:14357790-14366180	1	14357790	14366180	66.4732	61.7174
Chr1:14366181-14383567	1	14366181	14383567	60.3558	68.0092
Chr1:14383719-14397629	1	14383719	14397629	62.3697	62.9821
Chr1:14398173-14409016	1	14398173	14409016	66.7123	69.3012
Chr1:14409149-14416898	1	14409149	14416898	77.6849	71.054
Chr1:14416899-14427439	1	14416899	14427439	69.4721	74.4194
Chr1:14427440-14436499	1	14427440	14436499	71.6985	75.6709
Chr1:14436720-14446415	1	14436720	14446415	75.3953	76.6334
Chr1:14446416-14453989	1	14446416	14453989	71.8104	70.283
Chr1:14453990-14462710	1	14453990	14462710	68.6776	72.4503
Chr1:14462711-14471743	1	14462711	14471743	68.414	67.2151
Chr1:14471744-14482261	1	14471744	14482261	65.7176	70.1905
Chr1:14482270-14489521	1	14482270	14489521	72.5912	72.9531
Chr1:14489522-14495698	1	14489522	14495698	80.3276	71.7645
Chr1:14495795-14502612	1	14495795	14502612	73.3092	75.8795
Chr1:14502613-14506170	1	14502613	14506170	66.0524	63.9625
Chr1:14506171-14507486	1	14506171	14507486	13.5672	11.6634
Chr1:14507510-14513069	1	14507510	14513069	72.1106	62.702
Chr1:14513070-14524254	1	14513070	14524254	61.5065	68.9294
Chr1:14524255-14536707	1	14524255	14536707	74.6809	70.5137
Chr1:14536708-14546062	1	14536708	14546062	74.3001	68.6958
Chr1:14546248-14558198	1	14546248	14558198	67.6062	67.2797
Chr1:14558253-14567200	1	14558253	14567200	71.5335	67.7801
Chr1:14567743-14576270	1	14567743	14576270	71.1692	60.7462
Chr1:14576271-14584523	1	14576271	14584523	73.0405	70.589
Chr1:14584568-14592778	1	14584568	14592778	70.8369	69.2566
Chr1:14593006-14607139	1	14593006	14607139	69.4792	65.4966
Chr1:14607144-14617399	1	14607144	14617399	70.6192	72.6258
Chr1:14617400-14626853	1	14617400	14626853	65.445	61.8394
Chr1:14626854-14635832	1	14626854	14635832	68.3826	68.6512
Chr1:14635833-14645165	1	14635833	14645165	63.0998	68.7545
Chr1:14645166-14659283	1	14645166	14659283	58.5767	55.1801
Chr1:14659284-14667831	1	14659284	14667831	73.3908	72.4847
Chr1:14667882-14677362	1	14667882	14677362	64.3768	69.979
Chr1:14677363-14687324	1	14677363	14687324	64.7588	69.8324
Chr1:14687562-14693248	1	14687562	14693248	74.9927	70.1093
Chr1:14693561-14702838	1	14693561	14702838	70.729	73.7351
Chr1:14702974-14711184	1	14702974	14711184	67.6013	57.2448
Chr1:14711185-14718818	1	14711185	14718818	67.4703	68.9112
Chr1:14718819-14729514	1	14718819	14729514	70.7721	70.5051
Chr1:14729569-14739726	1	14729569	14739726	56.2155	57.8547
Chr1:14739730-14748369	1	14739730	14748369	38.8745	43.6155
Chr1:14748443-14754301	1	14748443	14754301	59.942	58.5182
Chr1:14754313-14755500	1	14754313	14755500	6.85385	8.18341
Chr1:14755505-14756756	1	14755505	14756756	3.82074	1.8635
Chr1:14756757-14763044	1	14756757	14763044	55.8743	55.1215
Chr1:14763439-14772715	1	14763439	14772715	66.4176	69.4067
Chr1:14772716-14784961	1	14772716	14784961	59.6859	65.6348
Chr1:14785159-14794893	1	14785159	14794893	71.7314	71.9598
Chr1:14794979-14805704	1	14794979	14805704	63.0728	66.0396
Chr1:14805705-14814632	1	14805705	14814632	74.2026	68.8492
Chr1:14814633-14823329	1	14814633	14823329	68.9519	66.9887
Chr1:14823439-14831997	1	14823439	14831997	72.3869	73.3851
Chr1:14832008-14842705	1	14832008	14842705	66.0574	67.6811
Chr1:14842706-14852031	1	14842706	14852031	76.9912	73.1572
Chr1:14852124-14862516	1	14852124	14862516	70.4597	67.6755
Chr1:14862517-14869418	1	14862517	14869418	67.2815	67.5201
Chr1:14869419-14878805	1	14869419	14878805	62.4102	67.4177
Chr1:14878817-14892710	1	14878817	14892710	56.3971	57.1835
Chr1:14892711-14901304	1	14892711	14901304	64.2489	59.7528
Chr1:14901305-14910558	1	14901305	14910558	70.2151	71.6576
Chr1:14910565-14917497	1	14910565	14917497	74.3733	73.0628
Chr1:14917637-14920035	1	14917637	14920035	38.4367	32.8245
Chr1:14920036-14929970	1	14920036	14929970	68.836	72.1904
Chr1:14929971-14941391	1	14929971	14941391	70.5445	65.1653
Chr1:14941459-14953549	1	14941459	14953549	71.686	70.4204
Chr1:14953550-14966011	1	14953550	14966011	76.8386	66.6286
Chr1:14966012-14974604	1	14966012	14974604	86.5406	83.4845
Chr1:14974605-14977877	1	14974605	14977877	81.3052	69.9821
Chr1:14977878-14986614	1	14977878	14986614	67.5945	66.7273
Chr1:14987041-14994914	1	14987041	14994914	65.8951	75.0012
Chr1:14994915-15006173	1	14994915	15006173	65.0208	69.2073
Chr1:15006174-15016856	1	15006174	15016856	54.8063	58.3212
Chr1:15016857-15024814	1	15016857	15024814	68.8144	66.3717
Chr1:15024827-15036503	1	15024827	15036503	66.9041	71.4611
Chr1:15037011-15047408	1	15037011	15047408	66.1022	66.929
Chr1:15047848-15057825	1	15047848	15057825	70.3232	71.4841
Chr1:15057838-15072322	1	15057838	15072322	62.6072	62.935
Chr1:15072323-15075682	1	15072323	15075682	78.292	73.9287
Chr1:15075683-15082624	1	15075683	15082624	73.5023	70.0947
Chr1:15082643-15099191	1	15082643	15099191	73.5911	62.2186
Chr1:15099192-15109345	1	15099192	15109345	66.5262	64.5905
Chr1:15109375-15120306	1	15109375	15120306	63.165	65.6699
Chr1:15120317-15133933	1	15120317	15133933	64.7888	59.4092
Chr1:15133934-15141381	1	15133934	15141381	77.0148	70.0427
Chr1:15141416-15151741	1	15141416	15151741	73.3997	67.0903
Chr1:15151742-15159716	1	15151742	15159716	67.7611	69.8195
Chr1:15159717-15171567	1	15159717	15171567	67.685	67.786
Chr1:15171568-15177807	1	15171568	15177807	68.6043	75.0337
Chr1:15177808-15190412	1	15177808	15190412	71.2579	67.7486
Chr1:15190413-15204536	1	15190413	15204536	64.2687	62.9815
Chr1:15204722-15219433	1	15204722	15219433	69.5487	66.8644
Chr1:15219545-15229831	1	15219545	15229831	69.6438	69.203
Chr1:15229832-15241574	1	15229832	15241574	70.9429	67.5049
Chr1:15241575-15250203	1	15241575	15250203	65.6974	68.424
Chr1:15250247-15265681	1	15250247	15265681	75.2906	72.5469
Chr1:15265702-15271693	1	15265702	15271693	70.5984	72.9581
Chr1:15272295-15282834	1	15272295	15282834	72.8202	65.9726
Chr1:15282835-15286668	1	15282835	15286668	37.034	36.3253
Chr1:15286675-15287156	1	15286675	15287156	0	0
Chr1:15287157-15293354	1	15287157	15293354	58.8887	55.1546
Chr1:15293355-15302172	1	15293355	15302172	66.8509	74.6791
Chr1:15302173-15312079	1	15302173	15312079	66.2894	66.4157
Chr1:15312372-15316413	1	15312372	15316413	74.7639	78.2428
Chr1:15316609-15323959	1	15316609	15323959	68.0855	72.2565
Chr1:15324252-15332535	1	15324252	15332535	74.5406	61.8275
Chr1:15332536-15340995	1	15332536	15340995	71.4988	69.92
Chr1:15340996-15353385	1	15340996	15353385	67.8375	64.2355
Chr1:15353439-15361548	1	15353439	15361548	78.7322	72.0081
Chr1:15361549-15370321	1	15361549	15370321	66.3432	72.0665
Chr1:15370322-15383773	1	15370322	15383773	58.4513	61.9396
Chr1:15383774-15397361	1	15383774	15397361	69.9348	67.1202
Chr1:15397805-15408949	1	15397805	15408949	73.2379	70.8389
Chr1:15408950-15418809	1	15408950	15418809	73.9488	62.5104
Chr1:15419180-15428602	1	15419180	15428602	70.844	69.4644
Chr1:15428603-15437827	1	15428603	15437827	72.5622	70.3619
Chr1:15437874-15448994	1	15437874	15448994	73.7057	71.3432
Chr1:15449074-15459561	1	15449074	15459561	63.9023	67.5637
Chr1:15459581-15473014	1	15459581	15473014	71.8138	66.4452
Chr1:15473036-15485451	1	15473036	15485451	68.0126	69.3533
Chr1:15485452-15497656	1	15485452	15497656	60.0403	69.4646
Chr1:15497680-15511846	1	15497680	15511846	67.2914	66.7887
Chr1:15512332-15520706	1	15512332	15520706	74.8237	76.0536
Chr1:15520722-15532348	1	15520722	15532348	66.21	59.8194
Chr1:15532349-15543905	1	15532349	15543905	59.035	57.6806
Chr1:15543906-15553595	1	15543906	15553595	74.632	70.8109
Chr1:15553679-15561209	1	15553679	15561209	54.9697	59.3734
Chr1:15561210-15571062	1	15561210	15571062	64.1767	64.001
Chr1:15571063-15585596	1	15571063	15585596	64.2709	63.5091
Chr1:15585669-15592502	1	15585669	15592502	77.9644	75.8257
Chr1:15592503-15604526	1	15592503	15604526	71.7579	64.365
Chr1:15604527-15614446	1	15604527	15614446	69.9003	63.1046
Chr1:15614476-15624845	1	15614476	15624845	67.2742	64.7317
Chr1:15625094-15633289	1	15625094	15633289	71.3802	70.0651
Chr1:15633290-15643635	1	15633290	15643635	65.1215	63.4401
Chr1:15643636-15651255	1	15643636	15651255	52.2828	42.4999
Chr1:15651256-15655023	1	15651256	15655023	72.1526	63.3725
Chr1:15655101-15661315	1	15655101	15661315	65.4987	68.2193
Chr1:15661316-15671127	1	15661316	15671127	71.905	69.3472
Chr1:15671282-15679128	1	15671282	15679128	68.477	69.8144
Chr1:15679357-15688345	1	15679357	15688345	59.8507	55.5365
Chr1:15688372-15696378	1	15688372	15696378	72.3147	72.9874
Chr1:15696379-15708171	1	15696379	15708171	61.5706	58.1475
Chr1:15708172-15711975	1	15708172	15711975	73.6995	73.5714
Chr1:15712059-15721792	1	15712059	15721792	70.3548	67.3885
Chr1:15721854-15734820	1	15721854	15734820	65.9883	68.4148
Chr1:15735094-15754198	1	15735094	15754198	67.2925	69.0409
Chr1:15754397-15761335	1	15754397	15761335	58.6245	56.5259
Chr1:15761336-15769345	1	15761336	15769345	62.4813	63.0996
Chr1:15769346-15777920	1	15769346	15777920	73.8124	70.4285
Chr1:15777921-15788573	1	15777921	15788573	61.2694	63.082
Chr1:15788574-15794707	1	15788574	15794707	12.0995	17.9022
Chr1:15794725-15802504	1	15794725	15802504	60.0553	58.9243
Chr1:15802656-15805656	1	15802656	15805656	18.3142	17.5424
Chr1:15806108-15813065	1	15806108	15813065	19.0444	16.6667
Chr1:15813135-15819882	1	15813135	15819882	25.4321	24.8774
Chr1:15820003-15830717	1	15820003	15830717	47.55	44.1044
Chr1:15830888-15839936	1	15830888	15839936	56.0326	54.4606
Chr1:15840815-15849218	1	15840815	15849218	58.6855	57.2374
Chr1:15849219-15855798	1	15849219	15855798	60.3088	59.8257
Chr1:15855824-15862947	1	15855824	15862947	75.5079	81.6158
Chr1:15863072-15871013	1	15863072	15871013	73.9766	78.9342
Chr1:15871381-15879515	1	15871381	15879515	70.0579	63.9442
Chr1:15879516-15883862	1	15879516	15883862	60.0719	57.5052
Chr1:15883863-15889690	1	15883863	15889690	63.1123	64.7071
Chr1:15889691-15892763	1	15889691	15892763	61.4094	43.2612
Chr1:15892786-15896848	1	15892786	15896848	52.957	46.5495
Chr1:15896899-15902736	1	15896899	15902736	68.3701	62.3113
Chr1:15902793-15908809	1	15902793	15908809	43.4641	56.7262
Chr1:15908876-15917845	1	15908876	15917845	69.6235	73.6278
Chr1:15917854-15922524	1	15917854	15922524	81.6182	76.538
Chr1:15922748-15936094	1	15922748	15936094	71.5867	71.2919
Chr1:15936173-15950289	1	15936173	15950289	65.019	63.4953
Chr1:15950440-15961435	1	15950440	15961435	70.3232	69.3002
Chr1:15961655-15968830	1	15961655	15968830	66.4565	61.707
Chr1:15968893-15976001	1	15968893	15976001	74.7038	72.7602
Chr1:15976002-15987871	1	15976002	15987871	66.7384	65.791
Chr1:15987872-15995724	1	15987872	15995724	70.1573	65.0179
Chr1:15995725-16004652	1	15995725	16004652	73.4474	70.2943
Chr1:16004653-16014877	1	16004653	16014877	61.2462	67.3161
Chr1:16014878-16024657	1	16014878	16024657	74.7558	68.4524
Chr1:16025385-16043476	1	16025385	16043476	68.3147	63.3217
Chr1:16043477-16051026	1	16043477	16051026	68.7466	63.0926
Chr1:16051027-16058101	1	16051027	16058101	66.0614	68.9283
Chr1:16058133-16063356	1	16058133	16063356	65.8737	52.3373
Chr1:16063425-16069826	1	16063425	16069826	74.1912	76.3105
Chr1:16069827-16082564	1	16069827	16082564	74.5093	71.1107
Chr1:16082565-16091427	1	16082565	16091427	70.4058	74.8875
Chr1:16091762-16093239	1	16091762	16093239	35.4757	32.7515
Chr1:16093240-16097482	1	16093240	16097482	46.1094	53.1927
Chr1:16097510-16101883	1	16097510	16101883	47.5528	41.5198
Chr1:16101884-16104216	1	16101884	16104216	2.37167	4.15104
Chr1:16104237-16105139	1	16104237	16105139	0	0.574713
Chr1:16106015-16108019	1	16106015	16108019	11.164	22.0734
Chr1:16108348-16114919	1	16108348	16114919	73.0513	67.3369
Chr1:16114922-16119754	1	16114922	16119754	48.2702	53.0617
Chr1:16119964-16127232	1	16119964	16127232	81.4482	76.8994
Chr1:16127233-16131463	1	16127233	16131463	60.2922	52.7073
Chr1:16131466-16139153	1	16131466	16139153	77.772	73.0473
Chr1:16139156-16151053	1	16139156	16151053	73.2464	72.4204
Chr1:16151156-16157193	1	16151156	16157193	70.8713	77.7887
Chr1:16157401-16161628	1	16157401	16161628	65.7958	70.1375
Chr1:16161629-16169879	1	16161629	16169879	73.7552	71.409
Chr1:16169880-16174383	1	16169880	16174383	73.0861	79.9762
Chr1:16174386-16180125	1	16174386	16180125	69.0648	71.1866
Chr1:16180260-16187138	1	16180260	16187138	78.7599	81.0641
Chr1:16187139-16195795	1	16187139	16195795	70.7032	72.3235
Chr1:16195879-16202908	1	16195879	16202908	73.6727	80.0673
Chr1:16202980-16206848	1	16202980	16206848	79.9065	78.0802
Chr1:16206850-16213785	1	16206850	16213785	80.1156	73.134
Chr1:16213786-16219769	1	16213786	16219769	75.8263	76.9807
Chr1:16219770-16228377	1	16219770	16228377	64.7383	74.5014
Chr1:16228378-16231885	1	16228378	16231885	72.2867	71.542
Chr1:16231886-16238759	1	16231886	16238759	80.8337	79.4011
Chr1:16238760-16247268	1	16238760	16247268	70.4147	71.8249
Chr1:16247583-16253961	1	16247583	16253961	73.1239	65.6967
Chr1:16253962-16261206	1	16253962	16261206	73.4003	71.1995
Chr1:16261589-16267096	1	16261589	16267096	75.8709	68.0562
Chr1:16267097-16271540	1	16267097	16271540	78.2562	77.6469
Chr1:16271575-16277141	1	16271575	16277141	79.005	75.3289
Chr1:16277212-16283166	1	16277212	16283166	68.8403	67.6478
Chr1:16283167-16292852	1	16283167	16292852	66.0105	75.3898
Chr1:16293064-16297835	1	16293064	16297835	73.2669	71.0695
Chr1:16298296-16305985	1	16298296	16305985	57.5162	62.2734
Chr1:16305986-16314114	1	16305986	16314114	73.621	72.6994
Chr1:16314115-16324131	1	16314115	16324131	73.4825	72.1835
Chr1:16324161-16330745	1	16324161	16330745	74.1558	76.7129
Chr1:16330760-16340317	1	16330760	16340317	72.4579	70.7726
Chr1:16340773-16348356	1	16340773	16348356	77.4737	72.2339
Chr1:16348357-16358123	1	16348357	16358123	67.7997	70.3449
Chr1:16358323-16367001	1	16358323	16367001	73.1343	71.9608
Chr1:16367032-16372537	1	16367032	16372537	76.3627	75.5833
Chr1:16372538-16381230	1	16372538	16381230	68.4149	72.736
Chr1:16381827-16391602	1	16381827	16391602	76.9849	67.3843
Chr1:16391603-16397085	1	16391603	16397085	72.4478	75.1935
Chr1:16397111-16406632	1	16397111	16406632	75.1925	76.0284
Chr1:16406692-16414013	1	16406692	16414013	72.4403	78.173
Chr1:16414014-16422876	1	16414014	16422876	70.7246	72.1113
Chr1:16423072-16431572	1	16423072	16431572	75.9614	76.0205
Chr1:16431573-16439092	1	16431573	16439092	65.7619	59.4897
Chr1:16439115-16445742	1	16439115	16445742	68.8588	65.253
Chr1:16447180-16453133	1	16447180	16453133	74.2671	76.7912
Chr1:16453161-16462203	1	16453161	16462203	81.6226	74.8974
Chr1:16462204-16470729	1	16462204	16470729	78.5541	80.4887
Chr1:16471806-16481866	1	16471806	16481866	78.2348	75.9088
Chr1:16481867-16490030	1	16481867	16490030	65.5646	71.3377
Chr1:16490031-16496435	1	16490031	16496435	79.5051	75.3392
Chr1:16496445-16500717	1	16496445	16500717	76.1207	73.7543
Chr1:16500718-16505485	1	16500718	16505485	83.3612	83.5548
Chr1:16505512-16513824	1	16505512	16513824	64.9835	63.4338
Chr1:16513825-16518862	1	16513825	16518862	52.7584	56.637
Chr1:16520012-16525579	1	16520012	16525579	52.5813	52.6646
Chr1:16525580-16537690	1	16525580	16537690	72.6216	70.4309
Chr1:16537704-16545326	1	16537704	16545326	66.1735	71.4491
Chr1:16545327-16553143	1	16545327	16553143	71.2846	75.349
Chr1:16553144-16561588	1	16553144	16561588	72.6919	70.4728
Chr1:16561589-16567792	1	16561589	16567792	76.8793	77.6209
Chr1:16567814-16574085	1	16567814	16574085	72.5055	75.4314
Chr1:16574266-16582148	1	16574266	16582148	68.0079	70.602
Chr1:16582149-16588752	1	16582149	16588752	77.8143	78.0863
Chr1:16588753-16596129	1	16588753	16596129	74.9906	77.6077
Chr1:16596130-16602707	1	16596130	16602707	77.1455	80.0314
Chr1:16602810-16612874	1	16602810	16612874	66.7549	69.0152
Chr1:16613267-16618576	1	16613267	16618576	37.7685	42.9584
Chr1:16619496-16626446	1	16619496	16626446	60.1317	57.1817
Chr1:16626577-16633930	1	16626577	16633930	77.6457	74.9056
Chr1:16633931-16643910	1	16633931	16643910	72.0192	75.342
Chr1:16643911-16650945	1	16643911	16650945	65.3749	56.6841
Chr1:16650946-16656554	1	16650946	16656554	29.6297	23.3044
Chr1:16656582-16657927	1	16656582	16657927	2.36063	3.34175
Chr1:16658052-16664759	1	16658052	16664759	62.9867	66.1039
Chr1:16665494-16669550	1	16665494	16669550	44.1303	48.4065
Chr1:16669594-16677655	1	16669594	16677655	71.2117	70.4012
Chr1:16677656-16684236	1	16677656	16684236	77.4591	80.2252
Chr1:16684240-16688884	1	16684240	16688884	45.0515	36.6341
Chr1:16688885-16697217	1	16688885	16697217	77.2784	71.9516
Chr1:16697218-16703661	1	16697218	16703661	78.3103	80.9245
Chr1:16703662-16711986	1	16703662	16711986	75.0712	78.2259
Chr1:16711987-16714818	1	16711987	16714818	87.1777	85.1482
Chr1:16714819-16724664	1	16714819	16724664	71.2127	73.015
Chr1:16724665-16733169	1	16724665	16733169	67.87	73.2896
Chr1:16733231-16740624	1	16733231	16740624	82.1668	83.2485
Chr1:16742255-16750694	1	16742255	16750694	77.4353	72.0716
Chr1:16752350-16758655	1	16752350	16758655	77.1807	70.1389
Chr1:16758656-16766631	1	16758656	16766631	78.9368	83.4613
Chr1:16766632-16773093	1	16766632	16773093	74.7556	79.3995
Chr1:16773555-16782045	1	16773555	16782045	69.6971	75.7623
Chr1:16782114-16792844	1	16782114	16792844	79.0085	73.3368
Chr1:16792854-16799941	1	16792854	16799941	70.4759	68.7165
Chr1:16799942-16807616	1	16799942	16807616	76.1448	68.0984
Chr1:16807617-16816899	1	16807617	16816899	80.8519	77.5383
Chr1:16816900-16824857	1	16816900	16824857	71.0252	62.5606
Chr1:16825005-16832322	1	16825005	16832322	66.0159	63.5568
Chr1:16832323-16840340	1	16832323	16840340	73.698	79.0327
Chr1:16840341-16852710	1	16840341	16852710	75.6822	75.5729
Chr1:16852711-16865280	1	16852711	16865280	78.1617	72.1612
Chr1:16865281-16871035	1	16865281	16871035	79.4939	76.9128
Chr1:16871036-16877895	1	16871036	16877895	83.8694	78.1409
Chr1:16877912-16881940	1	16877912	16881940	81.3955	77.9304
Chr1:16882110-16898741	1	16882110	16898741	73.6139	74.5845
Chr1:16898742-16914319	1	16898742	16914319	68.1194	65.3474
Chr1:16914457-16925103	1	16914457	16925103	73.9329	71.9353
Chr1:16925507-16937517	1	16925507	16937517	74.627	73.1369
Chr1:16937526-16941836	1	16937526	16941836	85.6126	71.9522
Chr1:16941845-16947065	1	16941845	16947065	74.1919	75.0154
Chr1:16947066-16962903	1	16947066	16962903	70.3559	80.4881
Chr1:16963305-16976597	1	16963305	16976597	72.9596	69.3477
Chr1:16977025-16989946	1	16977025	16989946	71.2103	66.9333
Chr1:16990146-16997590	1	16990146	16997590	72.0143	72.4143
Chr1:16997591-17006703	1	16997591	17006703	78.1978	77.4914
Chr1:17006843-17015888	1	17006843	17015888	69.6662	71.8344
Chr1:17016090-17023308	1	17016090	17023308	74.5756	72.5326
Chr1:17023309-17033036	1	17023309	17033036	74.6561	67.7884
Chr1:17033037-17043354	1	17033037	17043354	75.5959	78.7929
Chr1:17043355-17054139	1	17043355	17054139	72.048	65.4873
Chr1:17054140-17061555	1	17054140	17061555	71.9263	74.8108
Chr1:17061595-17070884	1	17061595	17070884	76.3838	72.8854
Chr1:17070885-17080452	1	17070885	17080452	73.535	71.2272
Chr1:17080453-17090219	1	17080453	17090219	69.7551	70.2773
Chr1:17090443-17092007	1	17090443	17092007	57.4789	61.0661
Chr1:17092013-17097134	1	17092013	17097134	39.6357	40.4566
Chr1:17097699-17101656	1	17097699	17101656	22.1983	34.8618
Chr1:17101881-17114560	1	17101881	17114560	68.819	63.558
Chr1:17115119-17123541	1	17115119	17123541	68.2383	65.8385
Chr1:17123542-17127226	1	17123542	17127226	66.1806	55.7804
Chr1:17127227-17134677	1	17127227	17134677	70.3871	67.149
Chr1:17134678-17143931	1	17134678	17143931	67.064	57.7822
Chr1:17143971-17147065	1	17143971	17147065	43.0851	33.4504
Chr1:17147202-17159066	1	17147202	17159066	71.4141	64.304
Chr1:17159105-17171146	1	17159105	17171146	62.1984	63.742
Chr1:17171526-17182621	1	17171526	17182621	75.2546	75.6714
Chr1:17182622-17193423	1	17182622	17193423	70.4325	69.3377
Chr1:17193702-17207537	1	17193702	17207537	76.6164	68.368
Chr1:17207538-17222543	1	17207538	17222543	71.9831	70.6486
Chr1:17222544-17227009	1	17222544	17227009	75.0761	78.5704
Chr1:17227026-17234980	1	17227026	17234980	71.6258	76.0128
Chr1:17235042-17241969	1	17235042	17241969	67.6397	70.4995
Chr1:17241970-17255828	1	17241970	17255828	57.0422	57.2375
Chr1:17256061-17270150	1	17256061	17270150	61.0383	61.525
Chr1:17270177-17298013	1	17270177	17298013	62.3226	50.0512
Chr1:17298014-17311335	1	17298014	17311335	69.8136	75.2741
Chr1:17311344-17331240	1	17311344	17331240	47.8657	48.8571
Chr1:17332135-17344684	1	17332135	17344684	71.3554	76.0255
Chr1:17345325-17359829	1	17345325	17359829	67.0753	64.632
Chr1:17359832-17373974	1	17359832	17373974	66.2491	66.5113
Chr1:17373984-17389746	1	17373984	17389746	70.2885	63.3966
Chr1:17389779-17395392	1	17389779	17395392	72.9167	75.8131
Chr1:17395393-17401192	1	17395393	17401192	78.7667	72.2195
Chr1:17401193-17413082	1	17401193	17413082	65.819	70.2412
Chr1:17413749-17425462	1	17413749	17425462	64.4851	58.0684
Chr1:17425514-17437877	1	17425514	17437877	63.8517	53.4519
Chr1:17437878-17450011	1	17437878	17450011	79.0365	78.3873
Chr1:17450012-17467463	1	17450012	17467463	71.6371	66.6855
Chr1:17467484-17481073	1	17467484	17481073	60.9894	74.5164
Chr1:17481074-17490738	1	17481074	17490738	72.3059	64.9479
Chr1:17490739-17506119	1	17490739	17506119	77.3462	69.4268
Chr1:17506460-17517682	1	17506460	17517682	65.803	64.5243
Chr1:17517958-17525522	1	17517958	17525522	80.4242	83.2948
Chr1:17525523-17531927	1	17525523	17531927	77.423	81.804
Chr1:17532691-17543370	1	17532691	17543370	73.8453	72.8748
Chr1:17543371-17556651	1	17543371	17556651	66.2104	66.7986
Chr1:17556652-17572292	1	17556652	17572292	64.1757	57.8707
Chr1:17572327-17581398	1	17572327	17581398	70.3578	73.1285
Chr1:17581399-17598678	1	17581399	17598678	70.3316	64.2358
Chr1:17598679-17610325	1	17598679	17610325	68.5401	62.877
Chr1:17610447-17623701	1	17610447	17623701	66.972	67.5498
Chr1:17623702-17636798	1	17623702	17636798	44.2859	42.4448
Chr1:17636799-17655192	1	17636799	17655192	67.916	58.341
Chr1:17655581-17668678	1	17655581	17668678	50	57.8095
Chr1:17668679-17673491	1	17668679	17673491	82.6799	68.8551
Chr1:17673556-17684773	1	17673556	17684773	68.8314	65.799
Chr1:17684940-17693578	1	17684940	17693578	40.4571	44.8816
Chr1:17693579-17717276	1	17693579	17717276	59.4839	50.5835
Chr1:17717277-17727595	1	17717277	17727595	55.5205	54.5144
Chr1:17727596-17738670	1	17727596	17738670	59.099	58.4209
Chr1:17738875-17749715	1	17738875	17749715	69.6255	58.1849
Chr1:17749716-17760952	1	17749716	17760952	59.7912	66.2399
Chr1:17760953-17773758	1	17760953	17773758	62.4618	56.4407
Chr1:17773759-17791434	1	17773759	17791434	61.1367	55.6207
Chr1:17791435-17801702	1	17791435	17801702	67.7433	66.2826
Chr1:17802294-17825318	1	17802294	17825318	53.1696	53.2602
Chr1:17825319-17841310	1	17825319	17841310	63.5053	65.3337
Chr1:17841311-17856803	1	17841311	17856803	68.0218	61.447
Chr1:17856804-17872256	1	17856804	17872256	60.1094	61.2756
Chr1:17872257-17885109	1	17872257	17885109	62.7528	53.1585
Chr1:17885127-17896081	1	17885127	17896081	61.6255	58.6927
Chr1:17896089-17905791	1	17896089	17905791	62.8116	70.1389
Chr1:17906028-17918356	1	17906028	17918356	67.1292	62.0705
Chr1:17918359-17933971	1	17918359	17933971	63.4052	56.3759
Chr1:17933972-17940832	1	17933972	17940832	81.3099	81.7263
Chr1:17940897-17944486	1	17940897	17944486	85.7591	81.3359
Chr1:17944487-17953223	1	17944487	17953223	73.3484	76.1152
Chr1:17953224-17956996	1	17953224	17956996	74.7299	76.1501
Chr1:17964807-17980653	1	17964807	17980653	61.6004	64.6939
Chr1:17980775-17994515	1	17980775	17994515	67.4968	66.9829
Chr1:17994547-18007484	1	17994547	18007484	69.1961	71.8054
Chr1:18008201-18017500	1	18008201	18017500	55.8632	61.7545
Chr1:18017699-18029792	1	18017699	18029792	64.9852	62.6398
Chr1:18029816-18041830	1	18029816	18041830	61.4477	68.4057
Chr1:18041907-18047992	1	18041907	18047992	68.7629	80.3699
Chr1:18048006-18057219	1	18048006	18057219	63.6828	66.0406
Chr1:18057220-18058310	1	18057220	18058310	16.3745	14.8774
Chr1:18058313-18058778	1	18058313	18058778	0.555556	0.555556
Chr1:18058779-18068181	1	18058779	18068181	45.8121	51.3288
Chr1:18068182-18075842	1	18068182	18075842	76.8353	74.2557
Chr1:18075843-18078707	1	18075843	18078707	41.5309	56.3736
Chr1:18078708-18084000	1	18078708	18084000	58.2621	57.0135
Chr1:18084099-18092716	1	18084099	18092716	70.4661	74.3322
Chr1:18092717-18097475	1	18092717	18097475	77.5069	74.1122
Chr1:18097476-18102584	1	18097476	18102584	81.3505	75.1096
Chr1:18102585-18115838	1	18102585	18115838	60.5725	60.5308
Chr1:18116369-18125572	1	18116369	18125572	58.6628	57.3975
Chr1:18125573-18135540	1	18125573	18135540	59.5075	56.0039
Chr1:18135541-18150929	1	18135541	18150929	64.9298	58.4897
Chr1:18150930-18159582	1	18150930	18159582	71.7658	71.9394
Chr1:18159583-18175118	1	18159583	18175118	68.1705	72.3347
Chr1:18175551-18191808	1	18175551	18191808	55.1039	48.954
Chr1:18191898-18204730	1	18191898	18204730	61.2468	66.2169
Chr1:18205035-18215962	1	18205035	18215962	65.1222	69.1141
Chr1:18215993-18226758	1	18215993	18226758	63.4439	59.8764
Chr1:18227128-18239173	1	18227128	18239173	59.9067	66.6676
Chr1:18239968-18250568	1	18239968	18250568	63.597	62.9802
Chr1:18251265-18266626	1	18251265	18266626	66.1751	62.1123
Chr1:18266891-18281354	1	18266891	18281354	58.4037	49.5671
Chr1:18281581-18292652	1	18281581	18292652	59.6334	48.2538
Chr1:18292653-18306839	1	18292653	18306839	54.6007	58.5866
Chr1:18306840-18316625	1	18306840	18316625	60.1897	62.4118
Chr1:18317176-18324901	1	18317176	18324901	55.7751	52.498
Chr1:18324907-18338731	1	18324907	18338731	58.4721	61.7336
Chr1:18338732-18353460	1	18338732	18353460	64.4028	54.7285
Chr1:18353484-18363436	1	18353484	18363436	49.8661	56.077
Chr1:18363437-18375725	1	18363437	18375725	63.2866	57.9238
Chr1:18375748-18385133	1	18375748	18385133	58.4487	61.9034
Chr1:18385527-18395105	1	18385527	18395105	59.9494	68.4448
Chr1:18395138-18408886	1	18395138	18408886	65.9368	60.8961
Chr1:18408893-18416500	1	18408893	18416500	54.2162	55.4466
Chr1:18416501-18430147	1	18416501	18430147	64.1514	59.6282
Chr1:18430148-18454137	1	18430148	18454137	43.6149	38.9879
Chr1:18454138-18465985	1	18454138	18465985	57.4232	56.8855
Chr1:18466028-18478832	1	18466028	18478832	46.6311	55.1171
Chr1:18479621-18492940	1	18479621	18492940	53.5742	54.6249
Chr1:18492941-18503797	1	18492941	18503797	66.9128	62.2718
Chr1:18504453-18516493	1	18504453	18516493	76.1774	72.9846
Chr1:18521041-18533952	1	18521041	18533952	74.1494	70.1694
Chr1:18533953-18548750	1	18533953	18548750	63.7744	53.5349
Chr1:18548751-18560957	1	18548751	18560957	61.1781	68.4139
Chr1:18560958-18575771	1	18560958	18575771	59.5933	53.5043
Chr1:18575873-18587118	1	18575873	18587118	65.5311	65.6543
Chr1:18587119-18598309	1	18587119	18598309	62.9068	60.8462
Chr1:18598861-18611428	1	18598861	18611428	56.0568	62.6143
Chr1:18611466-18626290	1	18611466	18626290	57.282	60.1346
Chr1:18626630-18634566	1	18626630	18634566	70.255	68.0014
Chr1:18634567-18646141	1	18634567	18646141	66.1129	61.3352
Chr1:18646142-18657875	1	18646142	18657875	71.1408	74.1098
Chr1:18658051-18662560	1	18658051	18662560	43.932	51.0147
Chr1:18662940-18670512	1	18662940	18670512	67.1677	67.1491
Chr1:18670513-18682851	1	18670513	18682851	70.681	70.8568
Chr1:18682866-18693370	1	18682866	18693370	71.8473	71.0675
Chr1:18693469-18706098	1	18693469	18706098	67.278	62.5958
Chr1:18706099-18723921	1	18706099	18723921	66.6348	62.7383
Chr1:18723922-18738040	1	18723922	18738040	58.6669	61.9382
Chr1:18738041-18752576	1	18738041	18752576	64.6229	66.0384
Chr1:18752673-18761284	1	18752673	18761284	69.7196	67.0942
Chr1:18761285-18765955	1	18761285	18765955	78.1513	84.6082
Chr1:18765956-18777268	1	18765956	18777268	71.3334	62.1444
Chr1:18777269-18789096	1	18777269	18789096	63.9474	59.9625
Chr1:18789320-18803451	1	18789320	18803451	65.4569	64.2566
Chr1:18803541-18814959	1	18803541	18814959	66.8809	71.6695
Chr1:18814960-18821365	1	18814960	18821365	75.8652	73.621
Chr1:18821366-18835180	1	18821366	18835180	67.9045	63.5108
Chr1:18835181-18845817	1	18835181	18845817	71.9907	66.4907
Chr1:18845818-18857833	1	18845818	18857833	65.5616	64.4996
Chr1:18858307-18872285	1	18858307	18872285	52.3468	51.1367
Chr1:18872319-18883984	1	18872319	18883984	63.4475	55.2739
Chr1:18884090-18895726	1	18884090	18895726	60.8131	59.8043
Chr1:18895727-18909492	1	18895727	18909492	60.5129	54.6033
Chr1:18909493-18921521	1	18909493	18921521	65.3484	61.481
Chr1:18922223-18935480	1	18922223	18935480	57.8407	64.6245
Chr1:18935481-18949964	1	18935481	18949964	64.0614	61.6644
Chr1:18949977-18958357	1	18949977	18958357	68.2612	66.6511
Chr1:18958358-18966769	1	18958358	18966769	70.6359	68.8045
Chr1:18967250-18974518	1	18967250	18974518	63.5095	52.1409
Chr1:18974571-18979962	1	18974571	18979962	52.3836	49.6043
Chr1:18980035-18987665	1	18980035	18987665	64.2941	62.0825
Chr1:18987666-18998875	1	18987666	18998875	67.0283	65.9191
Chr1:18998876-19007885	1	18998876	19007885	78.1766	69.5898
Chr1:19007947-19018741	1	19007947	19018741	65.615	67.418
Chr1:19018745-19030498	1	19018745	19030498	60.7068	66.2974
Chr1:19030601-19042771	1	19030601	19042771	62.4767	66.2806
Chr1:19042983-19052673	1	19042983	19052673	68.5324	63.666
Chr1:19052674-19063010	1	19052674	19063010	60.9542	56.2552
Chr1:19063011-19073456	1	19063011	19073456	70.9634	64.0791
Chr1:19073509-19087048	1	19073509	19087048	74.9201	67.4665
Chr1:19087049-19094996	1	19087049	19094996	64.823	63.7926
Chr1:19094999-19102502	1	19094999	19102502	46.5253	57.1901
Chr1:19102503-19104491	1	19102503	19104491	24.8615	28.4892
Chr1:19104492-19106987	1	19104492	19106987	29.5324	34.413
Chr1:19107165-19111042	1	19107165	19111042	35.6879	27.9693
Chr1:19111043-19114599	1	19111043	19114599	77.253	72.1213
Chr1:19114847-19120716	1	19114847	19120716	80.583	73.874
Chr1:19120808-19134796	1	19120808	19134796	66.0991	67.4574
Chr1:19135684-19141962	1	19135684	19141962	67.6037	65.2495
Chr1:19141963-19148739	1	19141963	19148739	61.5759	65.3579
Chr1:19148768-19155759	1	19148768	19155759	60.6513	71.9568
Chr1:19155773-19166384	1	19155773	19166384	61.7135	63.2646
Chr1:19166385-19177774	1	19166385	19177774	62.197	59.7817
Chr1:19177823-19186055	1	19177823	19186055	62.2485	52.4982
Chr1:19186396-19195365	1	19186396	19195365	68.948	68.0451
Chr1:19195366-19205898	1	19195366	19205898	51.1318	49.9511
Chr1:19205899-19209196	1	19205899	19209196	29.0348	34.4313
Chr1:19209197-19210257	1	19209197	19210257	6.35508	4.84333
Chr1:19210274-19212473	1	19210274	19212473	20.5718	30.2049
Chr1:19212474-19214733	1	19212474	19214733	31.6543	35.526
Chr1:19214734-19219827	1	19214734	19219827	62.577	58.0843
Chr1:19219848-19225686	1	19219848	19225686	59.1209	65.2086
Chr1:19225763-19230805	1	19225763	19230805	65.3829	63.9372
Chr1:19230821-19234183	1	19230821	19234183	42.8786	41.1338
Chr1:19234190-19236162	1	19234190	19236162	10.9831	15.5956
Chr1:19236320-19239233	1	19236320	19239233	44.2615	42.9572
Chr1:19239234-19242237	1	19239234	19242237	27.1363	40.0309
Chr1:19242241-19252141	1	19242241	19252141	68.7794	58.5085
Chr1:19252148-19262419	1	19252148	19262419	64.7156	68.634
Chr1:19262420-19266322	1	19262420	19266322	74.6004	67.4569
Chr1:19266323-19275437	1	19266323	19275437	70.3841	59.6821
Chr1:19275494-19283788	1	19275494	19283788	71.8091	66.6902
Chr1:19283789-19289160	1	19283789	19289160	82.5024	74.5955
Chr1:19289161-19300162	1	19289161	19300162	58.769	60.5025
Chr1:19300163-19311635	1	19300163	19311635	66.1952	69.9335
Chr1:19312088-19320544	1	19312088	19320544	64.1722	61.1527
Chr1:19320545-19331279	1	19320545	19331279	57.5613	66.3432
Chr1:19331327-19334184	1	19331327	19334184	74.5768	77.0283
Chr1:19334213-19344001	1	19334213	19344001	71.6514	74.6319
Chr1:19344231-19354073	1	19344231	19354073	72.3169	68.597
Chr1:19354242-19365526	1	19354242	19365526	66.967	68.3481
Chr1:19365663-19379124	1	19365663	19379124	73.8111	69.3811
Chr1:19379125-19389823	1	19379125	19389823	65.5181	63.5242
Chr1:19389824-19399276	1	19389824	19399276	54.83	60.312
Chr1:19399277-19413705	1	19399277	19413705	69.2396	64.2447
Chr1:19414251-19426671	1	19414251	19426671	57.6782	55.9928
Chr1:19426760-19438980	1	19426760	19438980	76.2455	69.8743
Chr1:19439311-19445487	1	19439311	19445487	70.5359	69.5003
Chr1:19445492-19451904	1	19445492	19451904	52.7327	54.9034
Chr1:19451905-19459155	1	19451905	19459155	73.722	72.6966
Chr1:19459253-19464895	1	19459253	19464895	70.7886	71.8051
Chr1:19464896-19483149	1	19464896	19483149	56.0741	54.1988
Chr1:19483150-19495566	1	19483150	19495566	57.7575	57.5301
Chr1:19496289-19509282	1	19496289	19509282	61.9326	64.5941
Chr1:19509450-19519446	1	19509450	19519446	63.1278	56.5084
Chr1:19519447-19533400	1	19519447	19533400	63.1529	58.8741
Chr1:19533585-19548479	1	19533585	19548479	59.7827	54.2126
Chr1:19548480-19561438	1	19548480	19561438	59.252	56.1163
Chr1:19561797-19568425	1	19561797	19568425	66.8685	67.529
Chr1:19568426-19579358	1	19568426	19579358	58.0967	66.8255
Chr1:19579359-19587302	1	19579359	19587302	67.6058	66.534
Chr1:19587541-19594771	1	19587541	19594771	62.5924	63.0342
Chr1:19594895-19605647	1	19594895	19605647	62.8712	62.9418
Chr1:19605648-19616859	1	19605648	19616859	63.5308	57.897
Chr1:19616863-19631613	1	19616863	19631613	58.3603	59.1173
Chr1:19631807-19639205	1	19631807	19639205	58.4452	52.5524
Chr1:19639327-19649536	1	19639327	19649536	58.2696	57.6429
Chr1:19649966-19656650	1	19649966	19656650	74.8591	61.5368
Chr1:19657026-19667980	1	19657026	19667980	64.2316	57.9707
Chr1:19667984-19677143	1	19667984	19677143	58.0942	61.4759
Chr1:19677299-19687025	1	19677299	19687025	60.2798	51.087
Chr1:19687026-19701579	1	19687026	19701579	62.5686	64.6334
Chr1:19701580-19713814	1	19701580	19713814	54.3563	57.4439
Chr1:19714213-19726703	1	19714213	19726703	44.3902	47.8093
Chr1:19726704-19740401	1	19726704	19740401	66.8439	65.1713
Chr1:19740402-19751929	1	19740402	19751929	67.4843	59.2575
Chr1:19752436-19766589	1	19752436	19766589	57.6542	56.2216
Chr1:19766590-19774891	1	19766590	19774891	63.6396	66.3701
Chr1:19774892-19782368	1	19774892	19782368	50.947	56.232
Chr1:19782369-19793841	1	19782369	19793841	62.4656	61.6013
Chr1:19794375-19799699	1	19794375	19799699	56.7	67.4104
Chr1:19799720-19812613	1	19799720	19812613	69.8735	64.1371
Chr1:19812773-19822111	1	19812773	19822111	60.6579	65.7467
Chr1:19822112-19832822	1	19822112	19832822	71.5167	61.5698
Chr1:19832823-19839311	1	19832823	19839311	55.6247	59.3976
Chr1:19839318-19850479	1	19839318	19850479	55.4157	56.7925
Chr1:19850480-19861225	1	19850480	19861225	65.5926	62.7104
Chr1:19862335-19870299	1	19862335	19870299	58.9951	61.1846
Chr1:19870300-19881139	1	19870300	19881139	58.0032	51.2251
Chr1:19881168-19887735	1	19881168	19887735	70.8007	64.6815
Chr1:19887736-19898826	1	19887736	19898826	63.7186	64.9399
Chr1:19898833-19905224	1	19898833	19905224	75.5139	60.3919
Chr1:19905225-19915880	1	19905225	19915880	60.0163	61.9128
Chr1:19915881-19924728	1	19915881	19924728	77.139	65.6539
Chr1:19924805-19937508	1	19924805	19937508	58.3953	54.9784
Chr1:19937782-19951678	1	19937782	19951678	46.1916	50.7219
Chr1:19951696-19959321	1	19951696	19959321	70.0847	64.6429
Chr1:19959454-19968911	1	19959454	19968911	68.9306	63.1978
Chr1:19968912-19973751	1	19968912	19973751	69.7903	71.5724
Chr1:19973803-19983387	1	19973803	19983387	67.8746	64.7948
Chr1:19983585-19994433	1	19983585	19994433	63.2657	63.619
Chr1:19999620-20014737	1	19999620	20014737	59.2919	65.9448
Chr1:20014738-20023919	1	20014738	20023919	66.9866	68.6362
Chr1:20023999-20031304	1	20023999	20031304	76.9168	71.0211
Chr1:20031451-20040373	1	20031451	20040373	68.0986	57.8691
Chr1:20040374-20045048	1	20040374	20045048	72.8846	71.9193
Chr1:20045049-20055751	1	20045049	20055751	67.9062	68.7899
Chr1:20055841-20066010	1	20055841	20066010	61.8297	55.149
Chr1:20066011-20077857	1	20066011	20077857	63.5139	65.0694
Chr1:20077858-20090552	1	20077858	20090552	58.6897	53.774
Chr1:20090553-20099881	1	20090553	20099881	66.0859	63.1536
Chr1:20100059-20106622	1	20100059	20106622	68.8162	68.8852
Chr1:20106662-20120414	1	20106662	20120414	65.2561	61.5756
Chr1:20120415-20133033	1	20120415	20133033	59.7656	69.7716
Chr1:20133034-20143143	1	20133034	20143143	72.5281	69.8443
Chr1:20143195-20154381	1	20143195	20154381	63.7505	60.0283
Chr1:20154382-20167869	1	20154382	20167869	61.265	60.7069
Chr1:20167870-20178772	1	20167870	20178772	63.7938	62.7946
Chr1:20178773-20189289	1	20178773	20189289	65.175	62.7153
Chr1:20189290-20199300	1	20189290	20199300	70.4738	69.0181
Chr1:20199469-20210786	1	20199469	20210786	68.5584	55.8168
Chr1:20211591-20223753	1	20211591	20223753	59.5914	65.9932
Chr1:20223755-20232215	1	20223755	20232215	67.0528	70.6384
Chr1:20232316-20239551	1	20232316	20239551	67.0459	67.1662
Chr1:20239874-20251959	1	20239874	20251959	64.1101	62.7151
Chr1:20251960-20260784	1	20251960	20260784	64.8389	55.4092
Chr1:20260785-20272300	1	20260785	20272300	70.9953	68.503
Chr1:20272301-20288568	1	20272301	20288568	69.1143	62.5014
Chr1:20288569-20298959	1	20288569	20298959	65.1522	56.5198
Chr1:20298960-20306324	1	20298960	20306324	69.3583	58.1814
Chr1:20306692-20314181	1	20306692	20314181	59.3213	50.7622
Chr1:20314241-20326908	1	20314241	20326908	53.1595	63.4641
Chr1:20326909-20340553	1	20326909	20340553	59.8217	62.5299
Chr1:20340554-20346835	1	20340554	20346835	72.3633	74.126
Chr1:20346836-20355489	1	20346836	20355489	66.9994	59.5718
Chr1:20355490-20369829	1	20355490	20369829	64.5917	60.4299
Chr1:20369830-20380157	1	20369830	20380157	67.3989	63.2013
Chr1:20380293-20393809	1	20380293	20393809	66.6686	65.7316
Chr1:20394361-20404138	1	20394361	20404138	62.2571	63.4108
Chr1:20404645-20413795	1	20404645	20413795	66.2017	65.9416
Chr1:20413796-20427275	1	20413796	20427275	63.8108	63.9812
Chr1:20427276-20432396	1	20427276	20432396	60.4428	60.3284
Chr1:20432408-20444060	1	20432408	20444060	65.2915	50.5573
Chr1:20444265-20450957	1	20444265	20450957	64.9534	65.5738
Chr1:20450958-20460535	1	20450958	20460535	62.0217	65.6855
Chr1:20460685-20470134	1	20460685	20470134	66.8753	66.7997
Chr1:20470172-20475840	1	20470172	20475840	65.5955	66.6075
Chr1:20475841-20479056	1	20475841	20479056	38.322	43.5263
Chr1:20479057-20486831	1	20479057	20486831	68.9043	53.6479
Chr1:20486832-20495781	1	20486832	20495781	61.3134	52.4322
Chr1:20495793-20502795	1	20495793	20502795	60.3703	58.2117
Chr1:20502986-20508402	1	20502986	20508402	72.1748	68.1319
Chr1:20508503-20514479	1	20508503	20514479	58.1659	59.3034
Chr1:20514606-20525721	1	20514606	20525721	61.5086	59.681
Chr1:20525744-20532103	1	20525744	20532103	67.25	62.441
Chr1:20532104-20545797	1	20532104	20545797	62.0438	59.8754
Chr1:20545991-20552688	1	20545991	20552688	52.8428	59.059
Chr1:20552689-20558643	1	20552689	20558643	55.0032	50.2326
Chr1:20558644-20566851	1	20558644	20566851	61.6696	64.3113
Chr1:20566867-20573997	1	20566867	20573997	72.4443	69.0629
Chr1:20573998-20586392	1	20573998	20586392	65.0817	57.2305
Chr1:20586437-20593384	1	20586437	20593384	69.3454	70.4668
Chr1:20593567-20601085	1	20593567	20601085	73.9642	66.887
Chr1:20601086-20610056	1	20601086	20610056	72.2239	68.7371
Chr1:20610105-20616874	1	20610105	20616874	49.5202	55.9832
Chr1:20616875-20622102	1	20616875	20622102	64.7768	71.2014
Chr1:20622103-20630960	1	20622103	20630960	68.4892	71.0928
Chr1:20630973-20640560	1	20630973	20640560	60.725	57.242
Chr1:20640644-20648503	1	20640644	20648503	67.7751	74.5626
Chr1:20648504-20657603	1	20648504	20657603	72.0883	63.1
Chr1:20657604-20668073	1	20657604	20668073	63.1771	62.1235
Chr1:20668074-20675455	1	20668074	20675455	68.5966	72.559
Chr1:20675456-20682054	1	20675456	20682054	72.568	71.9652
Chr1:20682055-20689211	1	20682055	20689211	69.6002	75.9017
Chr1:20689212-20699342	1	20689212	20699342	75.3842	77.577
Chr1:20699343-20708197	1	20699343	20708197	54.5454	59.4918
Chr1:20708393-20719962	1	20708393	20719962	62.329	59.1212
Chr1:20719963-20727813	1	20719963	20727813	69.0991	67.3864
Chr1:20728279-20733684	1	20728279	20733684	76.2819	74.1506
Chr1:20733696-20740196	1	20733696	20740196	63.8605	63.9633
Chr1:20740353-20749108	1	20740353	20749108	66.5233	65.2328
Chr1:20749373-20757216	1	20749373	20757216	66.7812	68.7301
Chr1:20757349-20762470	1	20757349	20762470	34.8727	36.1445
Chr1:20763127-20769746	1	20763127	20769746	65.9646	61.6755
Chr1:20769747-20773165	1	20769747	20773165	64.3907	54.2854
Chr1:20773173-20780298	1	20773173	20780298	71.1442	67.9503
Chr1:20780379-20785181	1	20780379	20785181	72.3204	73.022
Chr1:20785182-20788652	1	20785182	20788652	58.8572	54.3195
Chr1:20788685-20792639	1	20788685	20792639	55.7307	58.6619
Chr1:20792681-20798781	1	20792681	20798781	75.5289	76.9778
Chr1:20798784-20804785	1	20798784	20804785	63.448	65.0061
Chr1:20804786-20807891	1	20804786	20807891	65.7088	58.4138
Chr1:20808085-20811743	1	20808085	20811743	75.4136	70.2995
Chr1:20811744-20814595	1	20811744	20814595	62.8659	59.1258
Chr1:20814627-20817672	1	20814627	20817672	54.8302	56.0999
Chr1:20817673-20820244	1	20817673	20820244	18.2825	13.6583
Chr1:20820245-20826303	1	20820245	20826303	54.0064	44.358
Chr1:20826304-20836442	1	20826304	20836442	52.8388	60.924
Chr1:20836625-20845844	1	20836625	20845844	63.4576	63.5807
Chr1:20845845-20856594	1	20845845	20856594	66.3187	61.9523
Chr1:20856595-20865692	1	20856595	20865692	66.7804	69.3802
Chr1:20865710-20872071	1	20865710	20872071	50.1297	40.4677
Chr1:20872072-20879566	1	20872072	20879566	72.987	74.1065
Chr1:20879640-20887301	1	20879640	20887301	74.2813	70.9145
Chr1:20887302-20890676	1	20887302	20890676	22.6646	33.9591
Chr1:20890677-20892132	1	20890677	20892132	19.7568	21.3831
Chr1:20892133-20897338	1	20892133	20897338	63.8095	62.3773
Chr1:20897339-20901837	1	20897339	20901837	66.8865	65.6672
Chr1:20901838-20906706	1	20901838	20906706	72.722	65.8909
Chr1:20906718-20911616	1	20906718	20911616	50.6674	43.7643
Chr1:20911764-20916234	1	20911764	20916234	56.7457	50.6841
Chr1:20916336-20921176	1	20916336	20921176	72.9866	69.8181
Chr1:20921186-20925674	1	20921186	20925674	67.617	67.2308
Chr1:20925898-20931871	1	20925898	20931871	70.2247	61.8999
Chr1:20931894-20935098	1	20931894	20935098	43.1762	51.8257
Chr1:20935124-20937068	1	20935124	20937068	50.5428	38.657
Chr1:20937143-20942182	1	20937143	20942182	50.7407	42.3757
Chr1:20942184-20951131	1	20942184	20951131	60.3891	65.9064
Chr1:20952651-20956206	1	20952651	20956206	63.7571	59.4215
Chr1:20956207-20961240	1	20956207	20961240	84.1156	77.3361
Chr1:20961241-20968244	1	20961241	20968244	81.7665	74.5235
Chr1:20968245-20977050	1	20968245	20977050	58.4014	57.7879
Chr1:20977330-20981612	1	20977330	20981612	67.5081	65.8132
Chr1:20981613-20986642	1	20981613	20986642	65.5097	73.037
Chr1:20986730-20990638	1	20986730	20990638	70.3653	75.8524
Chr1:20990671-20996981	1	20990671	20996981	75.6591	65.4495
Chr1:20996982-21001561	1	20996982	21001561	70.6601	71.2245
Chr1:21001587-21004894	1	21001587	21004894	68.6298	73.2334
Chr1:21004900-21009572	1	21004900	21009572	74.9757	74.5309
Chr1:21009573-21013207	1	21009573	21013207	75.9184	62.1412
Chr1:21013208-21017983	1	21013208	21017983	72.9311	72.0555
Chr1:21018335-21024956	1	21018335	21024956	76.2948	69.9433
Chr1:21024964-21028967	1	21024964	21028967	72.0494	66.4663
Chr1:21029168-21035293	1	21029168	21035293	71.2512	71.8015
Chr1:21035486-21040394	1	21035486	21040394	78.3278	78.5518
Chr1:21040401-21043610	1	21040401	21043610	76.2264	74.2694
Chr1:21043621-21049189	1	21043621	21049189	69.8353	69.1594
Chr1:21049216-21053155	1	21049216	21053155	68.7192	79.6762
Chr1:21053194-21058063	1	21053194	21058063	65.6035	68.9749
Chr1:21058077-21062235	1	21058077	21062235	75.8676	74.633
Chr1:21062236-21065923	1	21062236	21065923	78.9705	79.7147
Chr1:21065953-21070336	1	21065953	21070336	61.5471	59.1734
Chr1:21070347-21073384	1	21070347	21073384	60.5782	56.4921
Chr1:21073406-21077786	1	21073406	21077786	59.1933	50.6603
Chr1:21077787-21079277	1	21077787	21079277	7.33714	17.5578
Chr1:21079283-21080414	1	21079283	21080414	16.2358	22.0916
Chr1:21080415-21087642	1	21080415	21087642	74.7263	66.02
Chr1:21087965-21093643	1	21087965	21093643	76.6815	69.3171
Chr1:21094013-21097658	1	21094013	21097658	63.1294	64.7204
Chr1:21097666-21101888	1	21097666	21101888	78.2569	68.7164
Chr1:21101903-21107596	1	21101903	21107596	74.7674	70.6356
Chr1:21107597-21114533	1	21107597	21114533	78.4315	73.6797
Chr1:21114629-21123642	1	21114629	21123642	77.233	78.7194
Chr1:21124043-21130032	1	21124043	21130032	69.1737	60.7004
Chr1:21130457-21140646	1	21130457	21140646	70.9947	69.284
Chr1:21140647-21147003	1	21140647	21147003	72.0619	74.5056
Chr1:21147194-21154548	1	21147194	21154548	72.0132	64.4495
Chr1:21154549-21159218	1	21154549	21159218	68.4267	70.0237
Chr1:21159309-21163708	1	21159309	21163708	56.9192	52.6707
Chr1:21163779-21168609	1	21163779	21168609	29.2884	28.3147
Chr1:21168610-21176545	1	21168610	21176545	63.7248	68.4883
Chr1:21176591-21184187	1	21176591	21184187	72.7645	67.4412
Chr1:21184992-21191247	1	21184992	21191247	75.8585	70.6009
Chr1:21191359-21200046	1	21191359	21200046	73.3821	73.8107
Chr1:21200062-21207818	1	21200062	21207818	64.9519	56.8771
Chr1:21207819-21214249	1	21207819	21214249	67.6068	68.3022
Chr1:21214250-21218783	1	21214250	21218783	34.9562	44.8402
[truncated: 357,194+ more rows]

## Sheet: Fig 4c
	Global	G1>G2/M	G1<G2/M
Early	109174	228	261
Early-Mid	102911	259	221
Mid-Late	69605	202	46
Late	66889	260	29

## Sheet: Fig 4d
Early Domains							Late Domains
Probe	Chromosome	Start	End	G1	G2M		Probe	Chromosome	Start	End	G1	G2M
Chr1:4495629-4497187	1	4495629	4497187	20.7278	21.9572		Chr1:3000827-3015068	1	3000827	3015068	67.2931	61.0093
Chr1:4497188-4500356	1	4497188	4500356	44.9622	38.7526		Chr1:3015069-3025351	1	3015069	3025351	68.1939	69.3978
Chr1:4500357-4509770	1	4500357	4509770	69.1179	67.6362		Chr1:3025536-3037870	1	3025536	3037870	59.9731	53.8747
Chr1:4509771-4518761	1	4509771	4518761	57.188	59.0992		Chr1:3037938-3050025	1	3037938	3050025	62.3212	68.8632
Chr1:4519268-4524326	1	4519268	4524326	77.1763	72.4008		Chr1:3050032-3056516	1	3050032	3056516	66.1162	74.531
Chr1:4524339-4526906	1	4524339	4526906	82.866	83.3466		Chr1:3056613-3061686	1	3056613	3061686	69.8959	72.5575
Chr1:4526958-4538357	1	4526958	4538357	69.6674	74.3087		Chr1:3062485-3073789	1	3062485	3073789	64.4567	65.6808
Chr1:4538358-4546368	1	4538358	4546368	61.8598	62.8027		Chr1:3073819-3086834	1	3073819	3086834	59.8155	60.6926
Chr1:4546369-4556223	1	4546369	4556223	73.9921	71.7536		Chr1:3086850-3098911	1	3086850	3098911	70.1022	62.1738
Chr1:4556224-4570822	1	4556224	4570822	85.5379	84.5783		Chr1:3098991-3108563	1	3098991	3108563	62.5933	62.62
Chr1:4570823-4571970	1	4570823	4571970	8.04102	7.39564		Chr1:3108564-3117565	1	3108564	3117565	67.0747	66.7766
Chr1:4571971-4580590	1	4571971	4580590	53.6823	51.6201		Chr1:3117566-3131521	1	3117566	3131521	46.2435	47.0749
Chr1:4580591-4591178	1	4580591	4591178	65.567	74.7963		Chr1:3131977-3143577	1	3131977	3143577	60.4902	63.2431
Chr1:4591214-4596999	1	4591214	4596999	69.08	74.5294		Chr1:3143600-3147865	1	3143600	3147865	69.0002	76.9191
Chr1:4597000-4605389	1	4597000	4605389	72.2158	69.8344		Chr1:3155993-3175628	1	3155993	3175628	54.9878	54.2321
Chr1:4605390-4611193	1	4605390	4611193	76.9594	76.395		Chr1:3175629-3185196	1	3175629	3185196	62.5113	55.5773
Chr1:4611194-4615744	1	4611194	4615744	75.419	75.0275		Chr1:3185244-3197575	1	3185244	3197575	55.4211	51.9955
Chr1:4615745-4623453	1	4615745	4623453	71.6243	73.9532		Chr1:3197723-3214604	1	3197723	3214604	73.2382	65.5052
Chr1:4623454-4634866	1	4623454	4634866	74.8561	66.611		Chr1:3214892-3223879	1	3214892	3223879	68.8761	66.6911
Chr1:4634867-4645200	1	4634867	4645200	68.3835	67.622		Chr1:3224054-3237122	1	3224054	3237122	68.9511	68.2256
Chr1:4645201-4653353	1	4645201	4653353	78.6518	71.231		Chr1:3237224-3247474	1	3237224	3247474	72.2106	75.1031
Chr1:4900349-4910398	1	4900349	4910398	74.959	68.3876		Chr1:3248665-3261069	1	3248665	3261069	66.164	62.1037
Chr1:4910504-4916274	1	4910504	4916274	76.358	76.512		Chr1:3261201-3273510	1	3261201	3273510	64.6513	70.246
Chr1:4916276-4922116	1	4916276	4922116	81.593	82.6978		Chr1:3276749-3281583	1	3276749	3281583	77.193	77.4615
Chr1:4922117-4928334	1	4922117	4928334	79.9973	79.0729		Chr1:3281848-3292010	1	3281848	3292010	65.4137	63.4251
Chr1:4928776-4933474	1	4928776	4933474	83.2626	85.6219		Chr1:3292011-3302305	1	3292011	3302305	75.424	71.8139
Chr1:4933525-4944036	1	4933525	4944036	75.2445	74.8069		Chr1:3302306-3314790	1	3302306	3314790	71.8116	71.9012
Chr1:4944456-4950417	1	4944456	4950417	67.1703	51.2316		Chr1:3314791-3330432	1	3314791	3330432	59.3525	62.2753
Chr1:4950450-4959400	1	4950450	4959400	76.5594	75.2031		Chr1:3331586-3343224	1	3331586	3343224	61.4008	61.6148
Chr1:4959401-4971280	1	4959401	4971280	68.7369	63.4814		Chr1:3343547-3361060	1	3343547	3361060	59.2434	54.442
Chr1:4971344-4981519	1	4971344	4981519	63.2621	59.6724		Chr1:3361071-3371842	1	3361071	3371842	67.0766	65.6366
Chr1:5060911-5070632	1	5060911	5070632	66.7694	69.3023		Chr1:3371843-3385104	1	3371843	3385104	74.488	71.0918
Chr1:5071092-5083086	1	5071092	5083086	49.523	45.7312		Chr1:3385118-3397937	1	3385118	3397937	66.7486	51.7192
Chr1:5083091-5084530	1	5083091	5084530	5.46204	5.23937		Chr1:3398296-3405288	1	3398296	3405288	68.1369	66.937
Chr1:5084567-5095428	1	5084567	5095428	74.4699	69.8335		Chr1:3405309-3421839	1	3405309	3421839	71.1788	65.8154
Chr1:5095429-5103327	1	5095429	5103327	69.5733	69.2572		Chr1:3421840-3432619	1	3421840	3432619	76.9059	67.2947
Chr1:5103328-5115841	1	5103328	5115841	70.6641	64.1106		Chr1:3432786-3445883	1	3432786	3445883	72.0771	70.3673
Chr1:5115842-5126088	1	5115842	5126088	79.8663	70.9253		Chr1:3524481-3531803	1	3524481	3531803	68.3168	58.421
Chr1:5126175-5137463	1	5126175	5137463	60.6278	63.4928		Chr1:3531813-3533574	1	3531813	3533574	74.7189	72.2023
Chr1:5137713-5149474	1	5137713	5149474	75.5155	73.5131		Chr1:3533575-3546153	1	3533575	3546153	74.0986	67.2914
Chr1:9563879-9570643	1	9563879	9570643	71.6294	66.7271		Chr1:3546175-3552774	1	3546175	3552774	56.3973	53.985
Chr1:9570890-9577684	1	9570890	9577684	58.5925	61.6103		Chr1:3552775-3560795	1	3552775	3560795	82.2315	73.4096
Chr1:9577773-9586104	1	9577773	9586104	70.3212	76.0566		Chr1:3560796-3570745	1	3560796	3570745	65.6037	68.927
Chr1:9586105-9594578	1	9586105	9594578	62.8041	64.8756		Chr1:3570746-3583099	1	3570746	3583099	76.5289	69.9544
Chr1:9594579-9601672	1	9594579	9601672	67.5169	68.2434		Chr1:3583806-3593325	1	3583806	3593325	71.6399	70.3543
Chr1:9601673-9607681	1	9601673	9607681	70.9294	48.6879		Chr1:3593376-3607743	1	3593376	3607743	74.1744	69.4651
Chr1:9607682-9613297	1	9607682	9613297	67.2849	73.4112		Chr1:3607744-3618639	1	3607744	3618639	62.4709	64.5595
Chr1:9613298-9619878	1	9613298	9619878	68.3977	68.32		Chr1:3618640-3628691	1	3618640	3628691	80.1418	73.527
Chr1:9619893-9626508	1	9619893	9626508	70.3884	70.9264		Chr1:3628756-3641278	1	3628756	3641278	67.253	62.0359
Chr1:9626509-9632764	1	9626509	9632764	62.8828	63.1649		Chr1:3641279-3653906	1	3641279	3653906	68.6291	66.1703
Chr1:9632766-9641478	1	9632766	9641478	69.9444	72.2222		Chr1:3653907-3669309	1	3653907	3669309	73.4138	61.9646
Chr1:9641785-9649059	1	9641785	9649059	68.9574	66.7746		Chr1:3670044-3671144	1	3670044	3671144	9.72222	4.93762
Chr1:9649060-9655448	1	9649060	9655448	54.9596	58.9162		Chr1:3671145-3671596	1	3671145	3671596	0	0
Chr1:9655563-9660817	1	9655563	9660817	70.3386	71.4134		Chr1:3671597-3672150	1	3671597	3672150	2.17932	2.35521
Chr1:9660864-9672622	1	9660864	9672622	70.6867	74.2548		Chr1:3672151-3681666	1	3672151	3681666	35.661	30.2622
Chr1:9672623-9681838	1	9672623	9681838	74.0126	77.1169		Chr1:3682663-3700544	1	3682663	3700544	69.5551	61.0582
Chr1:9681839-9694058	1	9681839	9694058	72.0654	70.8031		Chr1:3700545-3709458	1	3700545	3709458	68.4038	68.7905
Chr1:9694239-9700161	1	9694239	9700161	23.221	21.1316		Chr1:3709504-3726266	1	3709504	3726266	65.4774	64.4462
Chr1:9701100-9707728	1	9701100	9707728	45.2608	37.2731		Chr1:3726454-3734954	1	3726454	3734954	74.3393	75.185
Chr1:9707729-9716590	1	9707729	9716590	56.0448	54.8215		Chr1:3734955-3745389	1	3734955	3745389	73.7213	62.8657
Chr1:9716591-9725032	1	9716591	9725032	68.6995	65.1689		Chr1:3745533-3754671	1	3745533	3754671	70.8602	65.9184
Chr1:9725188-9736743	1	9725188	9736743	68.5075	63.6404		Chr1:3754718-3767800	1	3754718	3767800	70.523	69.584
Chr1:9736744-9746103	1	9736744	9746103	52.2334	43.1738		Chr1:3767801-3773802	1	3767801	3773802	80.8036	77.9923
Chr1:9746176-9748070	1	9746176	9748070	7.5835	5.60149		Chr1:3774538-3787467	1	3774538	3787467	74.2787	73.8949
Chr1:9748071-9748635	1	9748071	9748635	0	0		Chr1:3787468-3799685	1	3787468	3799685	65.8692	69.1391
Chr1:9748644-9757368	1	9748644	9757368	55.4012	51.0417		Chr1:3799713-3803906	1	3799713	3803906	75.0943	72.955
Chr1:9757369-9763198	1	9757369	9763198	69.754	78.2912		Chr1:3803907-3817294	1	3803907	3817294	72.8107	74.8912
Chr1:9763199-9769192	1	9763199	9769192	56.4481	48.3255		Chr1:3817350-3829843	1	3817350	3829843	74.5254	68.5563
Chr1:9769238-9775192	1	9769238	9775192	44.7531	45.8435		Chr1:3829844-3840233	1	3829844	3840233	66.6446	65.0067
Chr1:9775193-9784337	1	9775193	9784337	56.8021	60.6562		Chr1:3840234-3849229	1	3840234	3849229	72.9133	67.4858
Chr1:9784338-9791838	1	9784338	9791838	63.0485	68.5861		Chr1:3849420-3857109	1	3849420	3857109	75.8368	74.0768
Chr1:9791839-9796395	1	9791839	9796395	68.0396	61.8379		Chr1:3857110-3874632	1	3857110	3874632	70.4305	68.0602
Chr1:9796396-9798068	1	9796396	9798068	14.4294	15.6792		Chr1:3874633-3888408	1	3874633	3888408	64.8388	64.6455
Chr1:9798639-9802522	1	9798639	9802522	62.1952	61.5799		Chr1:3900370-3914676	1	3900370	3914676	59.8394	58.8935
Chr1:9802523-9807064	1	9802523	9807064	62.1052	74.7964		Chr1:3915158-3923177	1	3915158	3923177	75.0875	66.2188
Chr1:9807065-9816745	1	9807065	9816745	62.58	68.3822		Chr1:3923185-3935784	1	3923185	3935784	73.2077	74.1491
Chr1:9816746-9825121	1	9816746	9825121	64.0161	64.575		Chr1:3935785-3950157	1	3935785	3950157	66.402	67.121
Chr1:9825122-9830777	1	9825122	9830777	78.2504	75.9436		Chr1:3950158-3960195	1	3950158	3960195	54.1513	57.3244
Chr1:9830778-9837926	1	9830778	9837926	75.2766	66.4904		Chr1:3960260-3972086	1	3960260	3972086	68.6053	70.7033
Chr1:9838047-9845513	1	9838047	9845513	68.5589	61.8156		Chr1:3972087-3979454	1	3972087	3979454	77.601	82.9763
Chr1:9845520-9848639	1	9845520	9848639	42.919	30.7882		Chr1:3979455-3984168	1	3979455	3984168	81.0406	76.7879
Chr1:9848640-9852961	1	9848640	9852961	53.2478	50.3561		Chr1:3984187-3987506	1	3984187	3987506	84.569	76.9217
Chr1:9852962-9857886	1	9852962	9857886	61.4852	71.0547		Chr1:3987535-3993639	1	3987535	3993639	86.7928	76.8795
Chr1:9857887-9863184	1	9857887	9863184	73.2639	74.5842		Chr1:3993640-4003022	1	3993640	4003022	79.1324	80.6707
Chr1:9863185-9869340	1	9863185	9869340	70.826	73.8187		Chr1:4003023-4015676	1	4003023	4015676	69.5649	64.359
Chr1:9869355-9874693	1	9869355	9874693	69.1129	74.8178		Chr1:4015677-4029374	1	4015677	4029374	66.022	67.4293
Chr1:9874729-9880476	1	9874729	9880476	71.0363	71.0905		Chr1:4029457-4039906	1	4029457	4039906	72.9425	66.4733
Chr1:9880498-9884397	1	9880498	9884397	74.17	73.4099		Chr1:4040203-4052478	1	4040203	4052478	71.3846	67.8331
Chr1:9884398-9891927	1	9884398	9891927	62.9443	62.809		Chr1:4052865-4065979	1	4052865	4065979	71.9815	62.4388
Chr1:9891928-9898390	1	9891928	9898390	69.4036	67.0421		Chr1:4065980-4076220	1	4065980	4076220	70.7659	67.3372
Chr1:9898577-9906628	1	9898577	9906628	67.5034	69.7683		Chr1:4076311-4089435	1	4076311	4089435	66.3037	63.6484
Chr1:9906629-9910099	1	9906629	9910099	34.7865	33.6356		Chr1:4089532-4103332	1	4089532	4103332	74.6382	70.0735
Chr1:9910100-9918900	1	9910100	9918900	65.9139	67.1788		Chr1:4103333-4116204	1	4103333	4116204	67.6922	67.7425
Chr1:9919213-9925136	1	9919213	9925136	70.0035	73.1991		Chr1:4116714-4129094	1	4116714	4129094	68.9869	66.0216
Chr1:9925137-9935394	1	9925137	9935394	67.8785	66.561		Chr1:4129095-4144595	1	4129095	4144595	67.6273	60.048
Chr1:9935395-9943293	1	9935395	9943293	40.0966	40.7593		Chr1:4144596-4157001	1	4144596	4157001	62.5801	63.0214
Chr1:9943327-9944195	1	9943327	9944195	0	0		Chr1:4157002-4172722	1	4157002	4172722	73.5393	72.8271
Chr1:9944196-9950194	1	9944196	9950194	58.7638	54.4562		Chr1:4173310-4180435	1	4173310	4180435	72.9278	70.6722
Chr1:9950195-9954422	1	9950195	9954422	55.3401	51.8832		Chr1:4180540-4189265	1	4180540	4189265	65.9652	62.8897
Chr1:9954435-9959194	1	9954435	9959194	65.6399	72.6357		Chr1:4189266-4198843	1	4189266	4198843	77.8474	67.445
Chr1:9959200-9964328	1	9959200	9964328	69.8144	65.721		Chr1:4198844-4207166	1	4198844	4207166	67.7262	69.2382
Chr1:9964378-9967293	1	9964378	9967293	36.5898	40.7123		Chr1:4207343-4219919	1	4207343	4219919	69.7562	63.5911
Chr1:9968517-9973907	1	9968517	9973907	68.5749	60.6163		Chr1:4219920-4228517	1	4219920	4228517	66.0536	63.4761
Chr1:9973908-9981952	1	9973908	9981952	64.8999	70.5055		Chr1:4228570-4238576	1	4228570	4238576	66.1973	72.2054
Chr1:9982069-9988677	1	9982069	9988677	65.8502	73.0781		Chr1:4238713-4249519	1	4238713	4249519	70.5221	66.0362
Chr1:9988735-9995483	1	9988735	9995483	77.0032	73.1481		Chr1:5521139-5536003	1	5521139	5536003	68.5159	66.9357
Chr1:9995497-9999258	1	9995497	9999258	71.6275	78.6976		Chr1:5536004-5546725	1	5536004	5546725	75.666	71.6512
Chr1:9999259-10004481	1	9999259	10004481	68.7744	68.6997		Chr1:5546726-5557248	1	5546726	5557248	81.4013	72.7451
Chr1:10004482-10009478	1	10004482	10009478	38.9222	36.9491		Chr1:5557249-5565979	1	5557249	5565979	75.0816	71.6797
Chr1:10009479-10013653	1	10009479	10013653	53.5998	63.2698		Chr1:5565980-5571212	1	5565980	5571212	82.0138	89.8226
Chr1:10013654-10019886	1	10013654	10019886	63.1046	70.3811		Chr1:5571215-5582254	1	5571215	5582254	71.5026	69.0374
Chr1:10020123-10027143	1	10020123	10027143	68.9575	69.6053		Chr1:5582255-5588775	1	5582255	5588775	72.8606	67.5007
Chr1:10027178-10032539	1	10027178	10032539	61.0814	54.3781		Chr1:5588776-5597481	1	5588776	5597481	60.7746	62.809
Chr1:10032556-10037687	1	10032556	10037687	49.8118	41.2153		Chr1:5597724-5607776	1	5597724	5607776	64.1962	69.6597
Chr1:10037688-10038660	1	10037688	10038660	0	0		Chr1:5608284-5625233	1	5608284	5625233	75.9875	64.1086
Chr1:10039936-10042799	1	10039936	10042799	22.3784	23.7816		Chr1:5625246-5639859	1	5625246	5639859	66.7296	69.1138
Chr1:10042863-10048927	1	10042863	10048927	75.0546	71.7301		Chr1:5639860-5651379	1	5639860	5651379	76.5046	70.0724
Chr1:10049027-10056111	1	10049027	10056111	71.7321	75.1761		Chr1:5651380-5663435	1	5651380	5663435	71.9199	67.548
Chr1:10056129-10061968	1	10056129	10061968	76.2646	76.5452		Chr1:5663436-5677950	1	5663436	5677950	66.6327	63.3063
Chr1:10062023-10068107	1	10062023	10068107	71.3344	72.007		Chr1:5685683-5697172	1	5685683	5697172	62.7999	59.1752
Chr1:10068185-10076290	1	10068185	10076290	71.716	67.3661		Chr1:5697501-5715122	1	5697501	5715122	72.1773	67.9672
Chr1:10076291-10082265	1	10076291	10082265	73.6708	77.7259		Chr1:5715175-5727952	1	5715175	5727952	66.1014	63.385
Chr1:10082345-10088147	1	10082345	10088147	60.8661	65.0313		Chr1:5728079-5739937	1	5728079	5739937	76.4256	66.3951
Chr1:10088148-10096164	1	10088148	10096164	59.5748	59.27		Chr1:5740081-5746919	1	5740081	5746919	81.3708	78.2793
Chr1:10096221-10105326	1	10096221	10105326	79.2033	69.8741		Chr1:5746920-5749069	1	5746920	5749069	82.9456	81.8419
Chr1:10105378-10111873	1	10105378	10111873	76.2246	75.7715		Chr1:5749076-5763365	1	5749076	5763365	74.4299	66.6589
Chr1:10111902-10116176	1	10111902	10116176	77.8048	73.9538		Chr1:5763685-5778349	1	5763685	5778349	73.988	72.2825
Chr1:10116204-10123435	1	10116204	10123435	71.2404	71.009		Chr1:5778424-5790527	1	5778424	5790527	73.503	68.3453
Chr1:12592563-12596142	1	12592563	12596142	93.3156	85.6558		Chr1:5790652-5801786	1	5790652	5801786	73.2632	74.4222
Chr1:12596185-12601597	1	12596185	12601597	86.8867	88.0671		Chr1:5801787-5811322	1	5801787	5811322	78.3249	76.4015
Chr1:12601634-12609642	1	12601634	12609642	74.1802	82.8855		Chr1:5811359-5820577	1	5811359	5820577	74.7225	70.5488
Chr1:12609649-12616307	1	12609649	12616307	74.0226	79.8829		Chr1:5821024-5828940	1	5821024	5828940	82.3412	85.833
Chr1:12616308-12622505	1	12616308	12622505	75.261	77.1339		Chr1:5828941-5839481	1	5828941	5839481	67.7223	65.9071
Chr1:12622672-12632905	1	12622672	12632905	77.8521	77.5378		Chr1:5839875-5850017	1	5839875	5850017	72.3666	67.9511
Chr1:12633093-12641401	1	12633093	12641401	62.2976	62.7607		Chr1:5850083-5860344	1	5850083	5860344	73.9926	70.1297
Chr1:12641490-12647822	1	12641490	12647822	73.9471	74.8799		Chr1:5861699-5874384	1	5861699	5874384	66.4078	65.6309
Chr1:12647906-12658634	1	12647906	12658634	71.4528	77.3249		Chr1:5874385-5885615	1	5874385	5885615	73.5829	71.8407
Chr1:12659007-12670707	1	12659007	12670707	62.9508	68.9574		Chr1:5885616-5902145	1	5885616	5902145	71.2395	63.3523
Chr1:12670708-12676850	1	12670708	12676850	77.9207	78.3867		Chr1:5902428-5911459	1	5902428	5911459	58.9459	57.877
Chr1:12676867-12687202	1	12676867	12687202	76.6227	76.9587		Chr1:5911644-5916574	1	5911644	5916574	58.5248	52.1136
Chr1:12687713-12692538	1	12687713	12692538	32.3906	32.7418		Chr1:5917195-5922875	1	5917195	5922875	31.9599	30.823
Chr1:12692671-12697446	1	12692671	12697446	25.4595	27.6793		Chr1:5923325-5936789	1	5923325	5936789	74.0371	61.5523
Chr1:12697771-12702274	1	12697771	12702274	54.1285	59.5399		Chr1:5936790-5950182	1	5936790	5950182	66.7905	65.1639
Chr1:12702277-12708080	1	12702277	12708080	66.2424	71.8349		Chr1:5950183-5961818	1	5950183	5961818	70.4419	62.4522
Chr1:12708081-12714697	1	12708081	12714697	63.4617	64.8899		Chr1:5961819-5971040	1	5961819	5971040	66.4392	63.7903
Chr1:12714698-12718776	1	12714698	12718776	45.058	30.5456		Chr1:5971253-5982996	1	5971253	5982996	68.4883	73.4606
Chr1:12718777-12725032	1	12718777	12725032	63.1318	53.6864		Chr1:5983003-5990317	1	5983003	5990317	81.0304	79.6433
Chr1:12725036-12731611	1	12725036	12731611	68.5745	67.5498		Chr1:5990318-5997697	1	5990318	5997697	60.7656	57.9296
Chr1:12731612-12738316	1	12731612	12738316	60.198	56.1626		Chr1:5997702-6009960	1	5997702	6009960	72.7154	75.9232
Chr1:12738317-12746125	1	12738317	12746125	43.5172	42.195		Chr1:6009961-6017769	1	6009961	6017769	77.7874	71.9146
Chr1:12746143-12751357	1	12746143	12751357	33.2463	29.0435		Chr1:6017770-6030181	1	6017770	6030181	80.6022	69.6205
Chr1:12751358-12758142	1	12751358	12758142	54.0224	48.1976		Chr1:6030182-6042678	1	6030182	6042678	73.0697	73.7622
Chr1:12758143-12764802	1	12758143	12764802	39.7245	45.2425		Chr1:6042782-6053509	1	6042782	6053509	67.7001	69.2605
Chr1:12764803-12771110	1	12764803	12771110	64.5108	65.9186		Chr1:6053510-6066892	1	6053510	6066892	68.3315	69.5337
Chr1:12771111-12776595	1	12771111	12776595	62.7295	67.1123		Chr1:6066893-6074872	1	6066893	6074872	78.2158	70.4832
Chr1:12776596-12782044	1	12776596	12782044	75.2161	75.7366		Chr1:6075409-6085738	1	6075409	6085738	68.865	66.0987
Chr1:12782058-12786758	1	12782058	12786758	74.8038	70.6669		Chr1:6086046-6094820	1	6086046	6094820	63.05	69.9975
Chr1:12786838-12792113	1	12786838	12792113	58.3601	61.0208		Chr1:6094821-6105220	1	6094821	6105220	66.3581	64.761
Chr1:12792992-12797161	1	12792992	12797161	53.7517	53.87		Chr1:6105221-6116890	1	6105221	6116890	71.9211	68.8001
Chr1:12797162-12803170	1	12797162	12803170	74.4289	67.3049		Chr1:6116903-6128032	1	6116903	6128032	73.0955	65.713
Chr1:12803395-12807289	1	12803395	12807289	65.2167	71.8728		Chr1:6128033-6138450	1	6128033	6138450	54.4176	61.0236
Chr1:12807306-12810758	1	12807306	12810758	25.045	23.7654		Chr1:6138451-6149256	1	6138451	6149256	64.2724	57.393
Chr1:12810759-12815339	1	12810759	12815339	39.9861	37.0748		Chr1:6149577-6155929	1	6149577	6155929	70.2582	65.7436
Chr1:12815340-12820252	1	12815340	12820252	69.744	68.7999		Chr1:6155944-6163287	1	6155944	6163287	71.0309	79.2443
Chr1:12820283-12825920	1	12820283	12825920	70.3173	66.9332		Chr1:6435992-6438777	1	6435992	6438777	85.0428	82.8476
Chr1:12826067-12830604	1	12826067	12830604	79.665	71.9018		Chr1:6438780-6441280	1	6438780	6441280	74.0238	71.2668
Chr1:12830605-12835041	1	12830605	12835041	66.0524	62.2482		Chr1:6441612-6452064	1	6441612	6452064	64.411	68.8065
Chr1:12835061-12837534	1	12835061	12837534	11.9186	10.5836		Chr1:6452065-6463322	1	6452065	6463322	70.4106	68.7289
Chr1:12837599-12841393	1	12837599	12841393	71.5917	61.9908		Chr1:6463323-6471074	1	6463323	6471074	79.6923	67.9891
Chr1:12841471-12848213	1	12841471	12848213	68.1445	69.5211		Chr1:6471131-6482103	1	6471131	6482103	67.1977	63.4485
Chr1:12848214-12853117	1	12848214	12853117	70.1099	67.9197		Chr1:6482104-6490648	1	6482104	6490648	71.027	68.2312
Chr1:12853118-12857703	1	12853118	12857703	76.0536	74.8318		Chr1:6491114-6501634	1	6491114	6501634	67.4059	72.5698
Chr1:12857789-12861841	1	12857789	12861841	83.1153	80.6417		Chr1:6501945-6512685	1	6501945	6512685	73.2548	68.3601
Chr1:12861842-12865597	1	12861842	12865597	40.8087	49.3937		Chr1:6512822-6519033	1	6512822	6519033	70.2856	73.8147
Chr1:12865604-12872228	1	12865604	12872228	70.0516	72.8825		Chr1:6519034-6529077	1	6519034	6529077	67.8784	67.2712
Chr1:12872257-12876897	1	12872257	12876897	55.7071	53.4846		Chr1:6529078-6538441	1	6529078	6538441	68.3585	63.35
Chr1:12876984-12882837	1	12876984	12882837	73.5006	75.4025		Chr1:6538502-6555094	1	6538502	6555094	62.9807	64.7983
Chr1:12882841-12893230	1	12882841	12893230	62.9378	63.731		Chr1:6555095-6564484	1	6555095	6564484	69.5597	72.9714
Chr1:12893520-12903320	1	12893520	12903320	64.7932	63.3422		Chr1:6564497-6569999	1	6564497	6569999	80.7888	74.0047
Chr1:12903321-12910452	1	12903321	12910452	68.0732	75.9444		Chr1:6570072-6583280	1	6570072	6583280	68.0309	63.2195
Chr1:12910453-12918006	1	12910453	12918006	61.9054	62.4844		Chr1:6583397-6595834	1	6583397	6595834	71.4862	64.3511
Chr1:12918309-12925775	1	12918309	12925775	68.6192	65.7706		Chr1:6596103-6608934	1	6596103	6608934	72.3203	64.2524
Chr1:12925776-12933904	1	12925776	12933904	62.5859	67.3061		Chr1:6609963-6620272	1	6609963	6620272	60.6064	60.7618
Chr1:12933947-12940436	1	12933947	12940436	70.3322	66.8205		Chr1:6620273-6631909	1	6620273	6631909	69.069	64.7929
Chr1:12940437-12946384	1	12940437	12946384	69.0505	65.1733		Chr1:6631910-6642893	1	6631910	6642893	64.9306	70.5627
Chr1:12946385-12953243	1	12946385	12953243	60.5989	67.111		Chr1:6642894-6650568	1	6642894	6650568	72.8482	70.5679
Chr1:12953307-12961497	1	12953307	12961497	64.5658	64.1216		Chr1:6650742-6659779	1	6650742	6659779	64.8718	63.269
Chr1:12961695-12970596	1	12961695	12970596	67.7588	68.9208		Chr1:6659780-6672332	1	6659780	6672332	62.6548	64.0737
Chr1:12970601-12976513	1	12970601	12976513	76.5779	79.6086		Chr1:6672868-6682191	1	6672868	6682191	69.094	63.4386
Chr1:12976514-12980880	1	12976514	12980880	79.5179	65.9507		Chr1:6682207-6692350	1	6682207	6692350	69.9776	75.9698
Chr1:12981145-12985624	1	12981145	12985624	68.4043	69.3363		Chr1:6692351-6697567	1	6692351	6697567	84.0322	76.8037
Chr1:12985625-12990478	1	12985625	12990478	55.5802	57.7935		Chr1:6698066-6706597	1	6698066	6706597	75.055	74.8253
Chr1:12990479-12991497	1	12990479	12991497	0.226757	1.17364		Chr1:7745448-7757183	1	7745448	7757183	74.3854	69.8643
Chr1:12991498-12992331	1	12991498	12992331	1.07527	1.33333		Chr1:7757184-7771920	1	7757184	7771920	62.7633	59.1906
Chr1:12992345-12993862	1	12992345	12993862	12.7185	17.1544		Chr1:7771921-7781629	1	7771921	7781629	55.3054	52.2837
Chr1:12993894-12997397	1	12993894	12997397	76.1829	71.9783		Chr1:7782032-7791579	1	7782032	7791579	68.0968	68.644
Chr1:12997411-13001742	1	12997411	13001742	61.249	62.7548		Chr1:7791833-7805771	1	7791833	7805771	64.6443	66.1948
Chr1:13001823-13007662	1	13001823	13007662	62.7191	69.9206		Chr1:7805772-7816362	1	7805772	7816362	71.8857	65.6997
Chr1:13007663-13013405	1	13007663	13013405	67.3453	67.0775		Chr1:7816363-7820434	1	7816363	7820434	73.6478	73.7064
Chr1:13014125-13019752	1	13014125	13019752	59.1435	64.3846		Chr1:7820441-7832194	1	7820441	7832194	68.3185	65.1871
Chr1:13019896-13025238	1	13019896	13025238	78.5174	73.4966		Chr1:7832451-7849586	1	7832451	7849586	57.3495	51.7757
Chr1:13025239-13032749	1	13025239	13032749	76.3539	64.9168		Chr1:7849722-7860372	1	7849722	7860372	61.5627	67.4399
Chr1:13033021-13041686	1	13033021	13041686	68.8997	58.0641		Chr1:7860373-7867688	1	7860373	7867688	77.9355	76.4333
Chr1:13041687-13047999	1	13041687	13047999	68.0716	77.9606		Chr1:7867696-7879404	1	7867696	7879404	69.1603	66.9557
Chr1:13190316-13194610	1	13190316	13194610	69.1109	71.8257		Chr1:7879585-7889673	1	7879585	7889673	73.7525	68.9394
Chr1:13194625-13199633	1	13194625	13199633	69.1453	75.0635		Chr1:7889683-7902817	1	7889683	7902817	60.8695	57.1038
Chr1:13199701-13203525	1	13199701	13203525	79.5937	82.2002		Chr1:7902818-7922078	1	7902818	7922078	50.7421	56.3949
Chr1:13203559-13208129	1	13203559	13208129	66.8593	71.6064		Chr1:7922612-7952383	1	7922612	7952383	54.9374	32.0748
Chr1:13208135-13217870	1	13208135	13217870	67.5779	60.6078		Chr1:7952384-7963958	1	7952384	7963958	54.2758	57.8782
Chr1:13218228-13221819	1	13218228	13221819	69.8185	72.9207		Chr1:7963959-7975226	1	7963959	7975226	66.9863	51.6744
Chr1:13221833-13227438	1	13221833	13227438	63.4188	72.9909		Chr1:7975227-7988112	1	7975227	7988112	62.1038	64.2766
Chr1:13227552-13234571	1	13227552	13234571	68.6187	69.8292		Chr1:7988113-8006540	1	7988113	8006540	74.2145	68.0287
Chr1:13234982-13240152	1	13234982	13240152	71.989	75.3362		Chr1:8006679-8018071	1	8006679	8018071	70.4439	64.9161
Chr1:13240153-13244937	1	13240153	13244937	82.1374	72.7245		Chr1:8018088-8034997	1	8018088	8034997	61.7454	69.1453
Chr1:13245100-13250022	1	13245100	13250022	73.4179	75.466		Chr1:8035090-8043246	1	8035090	8043246	73.5808	68.4173
Chr1:13250023-13254417	1	13250023	13254417	68.7963	73.0133		Chr1:8043247-8047275	1	8043247	8047275	77.7989	73.995
Chr1:13254675-13259521	1	13254675	13259521	75.4515	66.1708		Chr1:8047315-8064908	1	8047315	8064908	68.2077	66.0411
Chr1:13259522-13264269	1	13259522	13264269	64.8413	68.0114		Chr1:8064926-8068439	1	8064926	8068439	76.0975	67.4248
Chr1:13264270-13270362	1	13264270	13270362	67.6785	63.3827		Chr1:8068440-8071343	1	8068440	8071343	78.7247	83.382
Chr1:13270406-13277476	1	13270406	13277476	65.2934	75.0521		Chr1:8071344-8083468	1	8071344	8083468	76.271	71.9321
Chr1:13277477-13283197	1	13277477	13283197	65.8309	69.5453		Chr1:8083512-8094990	1	8083512	8094990	68.7588	59.5319
Chr1:13283696-13288985	1	13283696	13288985	72.6084	73.9677		Chr1:8094991-8105000	1	8094991	8105000	55.4641	65.6145
Chr1:13289013-13293141	1	13289013	13293141	73.9392	78.3575		Chr1:8105176-8122561	1	8105176	8122561	58.0654	55.0844
Chr1:13293209-13297119	1	13293209	13297119	65.9917	75.7626		Chr1:8122573-8129428	1	8122573	8129428	49.4928	57.7315
Chr1:13297120-13302194	1	13297120	13302194	76.8164	76.7915		Chr1:8129458-8138807	1	8129458	8138807	56.0582	60.0759
Chr1:13302248-13306356	1	13302248	13306356	71.7376	80.9519		Chr1:8139593-8154664	1	8139593	8154664	55.9288	50.6844
Chr1:13306357-13312472	1	13306357	13312472	69.3172	67.871		Chr1:8154939-8178070	1	8154939	8178070	66.0969	60.9909
Chr1:13312525-13316409	1	13312525	13316409	76.0349	82.3106		Chr1:8178285-8180644	1	8178285	8180644	91.8706	87.7863
Chr1:13316610-13318901	1	13316610	13318901	82.0599	83.5026		Chr1:8180656-8195626	1	8180656	8195626	76.7522	69.6954
Chr1:13318902-13325157	1	13318902	13325157	77.9105	82.9193		Chr1:8196518-8212699	1	8196518	8212699	58.1996	51.2086
Chr1:13325247-13330508	1	13325247	13330508	77.4458	72.852		Chr1:8244588-8263548	1	8244588	8263548	47.9656	48.1695
Chr1:13330636-13336240	1	13330636	13336240	56.1903	58.983		Chr1:8263576-8285505	1	8263576	8285505	49.0256	52.3803
Chr1:13336328-13342534	1	13336328	13342534	70.8234	64.5174		Chr1:8285506-8297864	1	8285506	8297864	66.5588	67.4217
Chr1:13342535-13347969	1	13342535	13347969	69.5519	72.8622		Chr1:8298119-8310437	1	8298119	8310437	66.807	64.4176
Chr1:13348467-13354207	1	13348467	13354207	66.2712	68.0186		Chr1:8311135-8331021	1	8311135	8331021	71.6819	69.2281
Chr1:13354208-13358552	1	13354208	13358552	73.8091	66.8564		Chr1:8331283-8346682	1	8331283	8346682	67.2427	67.3463
Chr1:13358553-13364043	1	13358553	13364043	69.4957	72.3572		Chr1:8346683-8359609	1	8346683	8359609	54.8743	61.0432
Chr1:13364044-13369336	1	13364044	13369336	67.0132	62.0539		Chr1:8360045-8372492	1	8360045	8372492	68.1622	75.3941
Chr1:13369337-13372413	1	13369337	13372413	31.3973	31.0047		Chr1:10427884-10437728	1	10427884	10437728	67.698	68.7057
Chr1:13374539-13377258	1	13374539	13377258	27.3814	24.3256		Chr1:10450298-10463701	1	10450298	10463701	72.2765	69.3424
Chr1:13377468-13386157	1	13377468	13386157	69.6743	59.5273		Chr1:10463708-10468318	1	10463708	10468318	74.5638	80.3446
Chr1:13386158-13392832	1	13386158	13392832	68.1997	69.2379		Chr1:10468324-10475567	1	10468324	10475567	77.9387	74.405
Chr1:13392897-13399023	1	13392897	13399023	74.7424	79.7307		Chr1:10475674-10485778	1	10475674	10485778	72.9928	70.7579
Chr1:13399454-13405455	1	13399454	13405455	74.3473	73.5607		Chr1:10485828-10494633	1	10485828	10494633	69.2159	65.7548
Chr1:13405456-13412096	1	13405456	13412096	81.7306	78.0503		Chr1:11928461-11937284	1	11928461	11937284	73.7775	71.8659
Chr1:13412097-13421563	1	13412097	13421563	69.2492	67.6007		Chr1:11937285-11946655	1	11937285	11946655	69.9562	73.5344
Chr1:13421564-13426651	1	13421564	13426651	44.4955	51.929		Chr1:11946656-11951832	1	11946656	11951832	69.0717	65.8949
Chr1:13426679-13433172	1	13426679	13433172	60.4256	58.4359		Chr1:11951871-11961514	1	11951871	11961514	62.5575	63.8219
Chr1:13433233-13436817	1	13433233	13436817	80.891	77.6728		Chr1:11961515-11968497	1	11961515	11968497	72.2194	73.4318
Chr1:13436821-13442760	1	13436821	13442760	70.2113	67.4792		Chr1:11968608-11978538	1	11968608	11978538	69.7017	70.2531
Chr1:13442761-13449818	1	13442761	13449818	69.0704	69.8567		Chr1:11978815-11989389	1	11978815	11989389	68.1118	72.3914
Chr1:13530878-13533937	1	13530878	13533937	42.2336	53.8165		Chr1:11989390-11998685	1	11989390	11998685	74.5898	72.5837
Chr1:13533938-13542023	1	13533938	13542023	65.1907	69.5235		Chr1:11998686-12013883	1	11998686	12013883	70.6464	65.8215
Chr1:13542180-13549013	1	13542180	13549013	80.6652	75.0633		Chr1:12013913-12027086	1	12013913	12027086	74.7307	69.4949
Chr1:13555880-13561893	1	13555880	13561893	86.5541	74.8894		Chr1:12027092-12038497	1	12027092	12038497	79.5279	70.8477
Chr1:13561912-13566436	1	13561912	13566436	74.6839	76.3096		Chr1:12038508-12041124	1	12038508	12041124	70.6833	92.8742
Chr1:13566468-13569935	1	13566468	13569935	80.4054	70.6008		Chr1:12041125-12050718	1	12041125	12050718	78.5116	78.6599
Chr1:13569943-13573553	1	13569943	13573553	74.596	80.568		Chr1:12050719-12060408	1	12050719	12060408	69.3989	78.0632
Chr1:13573554-13576360	1	13573554	13576360	67.7737	65.6565		Chr1:12060409-12072126	1	12060409	12072126	74.0903	75.5226
Chr1:13576361-13579465	1	13576361	13579465	78.0372	71.4414		Chr1:12072127-12080563	1	12072127	12080563	75.0038	72.2617
Chr1:13579466-13583667	1	13579466	13583667	81.8324	76.4763		Chr1:12080594-12095519	1	12080594	12095519	60.1524	61.8945
Chr1:13583733-13587617	1	13583733	13587617	72.2584	72.6208		Chr1:12095520-12106550	1	12095520	12106550	68.5728	71.9354
Chr1:13587630-13589541	1	13587630	13589541	34.7848	25.0904		Chr1:12106551-12117789	1	12106551	12117789	72.2023	71.6704
Chr1:13590090-13596018	1	13590090	13596018	46.2796	62.1027		Chr1:12117829-12126912	1	12117829	12126912	67.8815	66.8622
Chr1:13596019-13602854	1	13596019	13602854	69.3774	71.515		Chr1:12126913-12138823	1	12126913	12138823	71.1245	70.7131
Chr1:15633290-15643635	1	15633290	15643635	65.1215	63.4401		Chr1:12138824-12154116	1	12138824	12154116	70.7735	69.2342
Chr1:15643636-15651255	1	15643636	15651255	52.2828	42.4999		Chr1:12154182-12163983	1	12154182	12163983	73.5532	75.1958
Chr1:15651256-15655023	1	15651256	15655023	72.1526	63.3725		Chr1:12163984-12172702	1	12163984	12172702	76.3484	66.8964
Chr1:15655101-15661315	1	15655101	15661315	65.4987	68.2193		Chr1:12172721-12183671	1	12172721	12183671	69.0224	62.3405
Chr1:15661316-15671127	1	15661316	15671127	71.905	69.3472		Chr1:12183751-12193189	1	12183751	12193189	64.8381	63.8846
Chr1:15671282-15679128	1	15671282	15679128	68.477	69.8144		Chr1:13881367-13894709	1	13881367	13894709	65.3554	65.5959
Chr1:15679357-15688345	1	15679357	15688345	59.8507	55.5365		Chr1:13894719-13904455	1	13894719	13904455	63.9984	71.2076
Chr1:15688372-15696378	1	15688372	15696378	72.3147	72.9874		Chr1:13904866-13913157	1	13904866	13913157	71.8288	70.1108
Chr1:15696379-15708171	1	15696379	15708171	61.5706	58.1475		Chr1:13913158-13925804	1	13913158	13925804	71.7671	72.5033
Chr1:15708172-15711975	1	15708172	15711975	73.6995	73.5714		Chr1:13925848-13936431	1	13925848	13936431	72.3839	67.1743
Chr1:15712059-15721792	1	15712059	15721792	70.3548	67.3885		Chr1:13936523-13946184	1	13936523	13946184	73.0714	68.0209
Chr1:15721854-15734820	1	15721854	15734820	65.9883	68.4148		Chr1:13946192-13956060	1	13946192	13956060	81.4596	76.897
Chr1:15735094-15754198	1	15735094	15754198	67.2925	69.0409		Chr1:13956061-13961345	1	13956061	13961345	71.9501	82.7765
Chr1:15754397-15761335	1	15754397	15761335	58.6245	56.5259		Chr1:13978353-13988325	1	13978353	13988325	71.1511	71.5331
Chr1:15761336-15769345	1	15761336	15769345	62.4813	63.0996		Chr1:13988346-13994446	1	13988346	13994446	78.0451	72.0908
Chr1:15769346-15777920	1	15769346	15777920	73.8124	70.4285		Chr1:13994488-14003369	1	13994488	14003369	71.3666	61.4202
Chr1:15777921-15788573	1	15777921	15788573	61.2694	63.082		Chr1:14003518-14011629	1	14003518	14011629	71.5318	72.2883
Chr1:15788574-15794707	1	15788574	15794707	12.0995	17.9022		Chr1:14011744-14019630	1	14011744	14019630	70.3911	68.6689
Chr1:15794725-15802504	1	15794725	15802504	60.0553	58.9243		Chr1:14019631-14032626	1	14019631	14032626	69.8427	62.0587
Chr1:15802656-15805656	1	15802656	15805656	18.3142	17.5424		Chr1:14032627-14043112	1	14032627	14043112	74.859	73.0024
Chr1:15806108-15813065	1	15806108	15813065	19.0444	16.6667		Chr1:14043113-14053340	1	14043113	14053340	63.988	70.1527
Chr1:15813135-15819882	1	15813135	15819882	25.4321	24.8774		Chr1:14053917-14068076	1	14053917	14068076	73.0047	72.4589
Chr1:15820003-15830717	1	15820003	15830717	47.55	44.1044		Chr1:14068412-14080362	1	14068412	14080362	58.4389	59.4322
Chr1:15830888-15839936	1	15830888	15839936	56.0326	54.4606		Chr1:14080363-14092798	1	14080363	14092798	55.4021	65.6118
Chr1:15840815-15849218	1	15840815	15849218	58.6855	57.2374		Chr1:14143634-14150912	1	14143634	14150912	71.775	65.418
Chr1:15849219-15855798	1	15849219	15855798	60.3088	59.8257		Chr1:14150913-14158588	1	14150913	14158588	69.7623	68.7418
Chr1:15855824-15862947	1	15855824	15862947	75.5079	81.6158		Chr1:14158589-14166774	1	14158589	14166774	72.8891	67.0036
Chr1:15863072-15871013	1	15863072	15871013	73.9766	78.9342		Chr1:14166775-14174797	1	14166775	14174797	73.6039	78.2271
Chr1:15871381-15879515	1	15871381	15879515	70.0579	63.9442		Chr1:14174835-14181810	1	14174835	14181810	74.8035	76.2451
Chr1:15879516-15883862	1	15879516	15883862	60.0719	57.5052		Chr1:14181811-14187581	1	14181811	14187581	71.9262	69.3792
Chr1:15883863-15889690	1	15883863	15889690	63.1123	64.7071		Chr1:14187582-14193921	1	14187582	14193921	78.3733	76.6974
Chr1:15889691-15892763	1	15889691	15892763	61.4094	43.2612		Chr1:14920036-14929970	1	14920036	14929970	68.836	72.1904
Chr1:15892786-15896848	1	15892786	15896848	52.957	46.5495		Chr1:14929971-14941391	1	14929971	14941391	70.5445	65.1653
Chr1:15896899-15902736	1	15896899	15902736	68.3701	62.3113		Chr1:14941459-14953549	1	14941459	14953549	71.686	70.4204
Chr1:15902793-15908809	1	15902793	15908809	43.4641	56.7262		Chr1:14953550-14966011	1	14953550	14966011	76.8386	66.6286
Chr1:15908876-15917845	1	15908876	15917845	69.6235	73.6278		Chr1:14966012-14974604	1	14966012	14974604	86.5406	83.4845
Chr1:15917854-15922524	1	15917854	15922524	81.6182	76.538		Chr1:14974605-14977877	1	14974605	14977877	81.3052	69.9821
Chr1:15922748-15936094	1	15922748	15936094	71.5867	71.2919		Chr1:14977878-14986614	1	14977878	14986614	67.5945	66.7273
Chr1:33489214-33495395	1	33489214	33495395	72.122	65.9969		Chr1:14987041-14994914	1	14987041	14994914	65.8951	75.0012
Chr1:33495433-33499514	1	33495433	33499514	65.0436	81.3175		Chr1:14994915-15006173	1	14994915	15006173	65.0208	69.2073
Chr1:33499515-33503811	1	33499515	33503811	78.2925	69.0682		Chr1:15006174-15016856	1	15006174	15016856	54.8063	58.3212
Chr1:33503812-33509210	1	33503812	33509210	75.7105	72.2778		Chr1:15016857-15024814	1	15016857	15024814	68.8144	66.3717
Chr1:33509211-33514138	1	33509211	33514138	77.172	76.7693		Chr1:15024827-15036503	1	15024827	15036503	66.9041	71.4611
Chr1:33514139-33519012	1	33514139	33519012	72.6197	68.1386		Chr1:15037011-15047408	1	15037011	15047408	66.1022	66.929
Chr1:33519013-33523740	1	33519013	33523740	72.6112	79.27		Chr1:15047848-15057825	1	15047848	15057825	70.3232	71.4841
Chr1:33523741-33529707	1	33523741	33529707	81.2455	80.2805		Chr1:15057838-15072322	1	15057838	15072322	62.6072	62.935
Chr1:33529734-33535889	1	33529734	33535889	61.4791	66.2247		Chr1:15072323-15075682	1	15072323	15075682	78.292	73.9287
Chr1:33535948-33542818	1	33535948	33542818	63.4049	67.4406		Chr1:15075683-15082624	1	15075683	15082624	73.5023	70.0947
Chr1:33542819-33550025	1	33542819	33550025	63.3332	66.1902		Chr1:15082643-15099191	1	15082643	15099191	73.5911	62.2186
Chr1:33550026-33555881	1	33550026	33555881	60.5378	57.304		Chr1:15099192-15109345	1	15099192	15109345	66.5262	64.5905
Chr1:33555882-33564379	1	33555882	33564379	59.8564	56.4667		Chr1:15109375-15120306	1	15109375	15120306	63.165	65.6699
Chr1:33564550-33574018	1	33564550	33574018	63.0082	64.3897		Chr1:15120317-15133933	1	15120317	15133933	64.7888	59.4092
Chr1:33574019-33580478	1	33574019	33580478	71.9661	72.6951		Chr1:15133934-15141381	1	15133934	15141381	77.0148	70.0427
Chr1:33580661-33586546	1	33580661	33586546	67.7848	64.2856		Chr1:15141416-15151741	1	15141416	15151741	73.3997	67.0903
Chr1:33586548-33592838	1	33586548	33592838	73.3375	71.1048		Chr1:15151742-15159716	1	15151742	15159716	67.7611	69.8195
Chr1:33592839-33601397	1	33592839	33601397	75.8748	70.2584		Chr1:15159717-15171567	1	15159717	15171567	67.685	67.786
Chr1:33601398-33606960	1	33601398	33606960	70.5481	71.2602		Chr1:15171568-15177807	1	15171568	15177807	68.6043	75.0337
Chr1:33607105-33612890	1	33607105	33612890	74.7061	78.8867		Chr1:15177808-15190412	1	15177808	15190412	71.2579	67.7486
Chr1:33612916-33619503	1	33612916	33619503	73.8901	68.2605		Chr1:15190413-15204536	1	15190413	15204536	64.2687	62.9815
Chr1:33619563-33623441	1	33619563	33623441	51.414	54.673		Chr1:15204722-15219433	1	15204722	15219433	69.5487	66.8644
Chr1:33623638-33629239	1	33623638	33629239	72.1595	76.1535		Chr1:15219545-15229831	1	15219545	15229831	69.6438	69.203
Chr1:33629258-33634263	1	33629258	33634263	73.4236	70.2761		Chr1:15250247-15265681	1	15250247	15265681	75.2906	72.5469
Chr1:33634264-33638117	1	33634264	33638117	28.7269	26.7169		Chr1:15265702-15271693	1	15265702	15271693	70.5984	72.9581
Chr1:33638118-33640702	1	33638118	33640702	56.8479	56.0403		Chr1:15272295-15282834	1	15272295	15282834	72.8202	65.9726
Chr1:33640703-33644631	1	33640703	33644631	73.1072	72.2704		Chr1:15282835-15286668	1	15282835	15286668	37.034	36.3253
Chr1:33644632-33649658	1	33644632	33649658	58.1161	65.4251		Chr1:15286675-15287156	1	15286675	15287156	0	0
Chr1:33649688-33654295	1	33649688	33654295	73.6907	64.086		Chr1:15287157-15293354	1	15287157	15293354	58.8887	55.1546
Chr1:33654475-33658995	1	33654475	33658995	69.9467	65.0702		Chr1:15293355-15302172	1	15293355	15302172	66.8509	74.6791
Chr1:33658996-33663629	1	33658996	33663629	69.697	72.9225		Chr1:15302173-15312079	1	15302173	15312079	66.2894	66.4157
Chr1:33663663-33667022	1	33663663	33667022	52.7513	53.9138		Chr1:15312372-15316413	1	15312372	15316413	74.7639	78.2428
Chr1:33667024-33669754	1	33667024	33669754	42.3127	39.4599		Chr1:15316609-15323959	1	15316609	15323959	68.0855	72.2565
Chr1:33669755-33670501	1	33669755	33670501	0.724638	0		Chr1:15324252-15332535	1	15324252	15332535	74.5406	61.8275
Chr1:33670502-33673998	1	33670502	33673998	51.0997	38.2215		Chr1:15332536-15340995	1	15332536	15340995	71.4988	69.92
Chr1:33674048-33680456	1	33674048	33680456	72.2024	67.2196		Chr1:15340996-15353385	1	15340996	15353385	67.8375	64.2355
Chr1:33680457-33685225	1	33680457	33685225	56.6114	40.4509		Chr1:15353439-15361548	1	15353439	15361548	78.7322	72.0081
Chr1:33685697-33689600	1	33685697	33689600	76.645	70.177		Chr1:15361549-15370321	1	15361549	15370321	66.3432	72.0665
Chr1:33689627-33693925	1	33689627	33693925	71.1296	70.8831		Chr1:15370322-15383773	1	15370322	15383773	58.4513	61.9396
Chr1:33693926-33699791	1	33693926	33699791	70.2891	62.6319		Chr1:17543371-17556651	1	17543371	17556651	66.2104	66.7986
Chr1:33700069-33707604	1	33700069	33707604	62.4354	54.737		Chr1:17556652-17572292	1	17556652	17572292	64.1757	57.8707
Chr1:33707605-33714629	1	33707605	33714629	54.6538	57.7532		Chr1:17572327-17581398	1	17572327	17581398	70.3578	73.1285
Chr1:33714634-33719856	1	33714634	33719856	52.8478	44.8497		Chr1:17581399-17598678	1	17581399	17598678	70.3316	64.2358
Chr1:33719870-33720258	1	33719870	33720258	0	0		Chr1:17598679-17610325	1	17598679	17610325	68.5401	62.877
Chr1:33720269-33722872	1	33720269	33722872	34.7429	30.047		Chr1:17610447-17623701	1	17610447	17623701	66.972	67.5498
Chr1:33722873-33726077	1	33722873	33726077	76.2154	67.8835		Chr1:17623702-17636798	1	17623702	17636798	44.2859	42.4448
Chr1:33726078-33730031	1	33726078	33730031	68.9887	62.2742		Chr1:17717277-17727595	1	17717277	17727595	55.5205	54.5144
Chr1:33730076-33735521	1	33730076	33735521	66.5789	72.0585		Chr1:17727596-17738670	1	17727596	17738670	59.099	58.4209
Chr1:33735522-33738583	1	33735522	33738583	59.5103	56.3832		Chr1:17738875-17749715	1	17738875	17749715	69.6255	58.1849
Chr1:33738584-33740547	1	33738584	33740547	45.7811	60.6382		Chr1:17749716-17760952	1	17749716	17760952	59.7912	66.2399
Chr1:33740652-33744248	1	33740652	33744248	47.944	48.1643		Chr1:17760953-17773758	1	17760953	17773758	62.4618	56.4407
Chr1:33744249-33746808	1	33744249	33746808	72.9507	74.1104		Chr1:17773759-17791434	1	17773759	17791434	61.1367	55.6207
Chr1:33746885-33748962	1	33746885	33748962	63.1697	51.6611		Chr1:17791435-17801702	1	17791435	17801702	67.7433	66.2826
Chr1:33748963-33751873	1	33748963	33751873	71.9529	70.4453		Chr1:17802294-17825318	1	17802294	17825318	53.1696	53.2602
Chr1:33751879-33755114	1	33751879	33755114	75.7847	76.3879		Chr1:17825319-17841310	1	17825319	17841310	63.5053	65.3337
Chr1:33755115-33757251	1	33755115	33757251	26.3241	31.919		Chr1:17841311-17856803	1	17841311	17856803	68.0218	61.447
Chr1:33757836-33760449	1	33757836	33760449	49.1329	55.8138		Chr1:17856804-17872256	1	17856804	17872256	60.1094	61.2756
Chr1:33760477-33765639	1	33760477	33765639	69.0511	82.3815		Chr1:17872257-17885109	1	17872257	17885109	62.7528	53.1585
Chr1:33765640-33770632	1	33765640	33770632	68.3708	66.3241		Chr1:17885127-17896081	1	17885127	17896081	61.6255	58.6927
Chr1:33770633-33773504	1	33770633	33773504	73.6095	77.5028		Chr1:18135541-18150929	1	18135541	18150929	64.9298	58.4897
Chr1:33773505-33777340	1	33773505	33777340	68.2378	75.1185		Chr1:18150930-18159582	1	18150930	18159582	71.7658	71.9394
Chr1:33777350-33781621	1	33777350	33781621	68.0266	70.7734		Chr1:18159583-18175118	1	18159583	18175118	68.1705	72.3347
Chr1:33781729-33788850	1	33781729	33788850	71.4135	65.641		Chr1:18175551-18191808	1	18175551	18191808	55.1039	48.954
Chr1:33788949-33795126	1	33788949	33795126	61.4669	62.6679		Chr1:18191898-18204730	1	18191898	18204730	61.2468	66.2169
Chr1:33795219-33801166	1	33795219	33801166	64.083	63.3481		Chr1:18205035-18215962	1	18205035	18215962	65.1222	69.1141
Chr1:33801167-33807315	1	33801167	33807315	62.8431	68.9248		Chr1:18215993-18226758	1	18215993	18226758	63.4439	59.8764
Chr1:33807316-33813378	1	33807316	33813378	54.2042	62.2683		Chr1:18227128-18239173	1	18227128	18239173	59.9067	66.6676
Chr1:33813379-33814410	1	33813379	33814410	0.555556	1.06838		Chr1:18338732-18353460	1	18338732	18353460	64.4028	54.7285
Chr1:33814411-33815435	1	33814411	33815435	2.55553	2.78247		Chr1:18353484-18363436	1	18353484	18363436	49.8661	56.077
Chr1:33815436-33823415	1	33815436	33823415	61.7637	60.0975		Chr1:18408893-18416500	1	18408893	18416500	54.2162	55.4466
Chr1:33823882-33831246	1	33823882	33831246	52.2448	54.4588		Chr1:18416501-18430147	1	18416501	18430147	64.1514	59.6282
Chr1:33831247-33836622	1	33831247	33836622	68.7464	62.7367		Chr1:18430148-18454137	1	18430148	18454137	43.6149	38.9879
Chr1:33836669-33838810	1	33836669	33838810	57.8868	68.5469		Chr1:18454138-18465985	1	18454138	18465985	57.4232	56.8855
Chr1:33838811-33843614	1	33838811	33843614	61.5365	55.7209		Chr1:18466028-18478832	1	18466028	18478832	46.6311	55.1171
Chr1:33843615-33849097	1	33843615	33849097	62.3329	55.777		Chr1:18479621-18492940	1	18479621	18492940	53.5742	54.6249
Chr1:33849206-33855839	1	33849206	33855839	75.8793	63.6449		Chr1:18492941-18503797	1	18492941	18503797	66.9128	62.2718
Chr1:33855899-33862682	1	33855899	33862682	58.6533	60.9628		Chr1:18504453-18516493	1	18504453	18516493	76.1774	72.9846
Chr1:33862685-33866771	1	33862685	33866771	71.4917	69.3033		Chr1:18521041-18533952	1	18521041	18533952	74.1494	70.1694
Chr1:33866772-33871250	1	33866772	33871250	74.1813	74.5514		Chr1:18533953-18548750	1	18533953	18548750	63.7744	53.5349
Chr1:33871259-33876167	1	33871259	33876167	65.7269	62.9033		Chr1:18548751-18560957	1	18548751	18560957	61.1781	68.4139
Chr1:33876690-33882261	1	33876690	33882261	71.6026	70.1152		Chr1:18560958-18575771	1	18560958	18575771	59.5933	53.5043
Chr1:33882262-33886859	1	33882262	33886859	65.0965	65.8501		Chr1:18575873-18587118	1	18575873	18587118	65.5311	65.6543
Chr1:33886860-33891923	1	33886860	33891923	64.402	67.7102		Chr1:18587119-18598309	1	18587119	18598309	62.9068	60.8462
Chr1:33892031-33894497	1	33892031	33894497	46.6151	47.4859		Chr1:18598861-18611428	1	18598861	18611428	56.0568	62.6143
Chr1:33895046-33898666	1	33895046	33898666	75.3275	74.2423		Chr1:18611466-18626290	1	18611466	18626290	57.282	60.1346
Chr1:33898904-33903450	1	33898904	33903450	58.8402	63.4136		Chr1:18626630-18634566	1	18626630	18634566	70.255	68.0014
Chr1:33903451-33906659	1	33903451	33906659	43.7321	39.0368		Chr1:18634567-18646141	1	18634567	18646141	66.1129	61.3352
Chr1:33908141-33908977	1	33908141	33908977	1.44928	0.833333		Chr1:18646142-18657875	1	18646142	18657875	71.1408	74.1098
Chr1:33909025-33912845	1	33909025	33912845	51.5276	62.2604		Chr1:18658051-18662560	1	18658051	18662560	43.932	51.0147
Chr1:33912980-33917249	1	33912980	33917249	68.7975	66.4412		Chr1:18662940-18670512	1	18662940	18670512	67.1677	67.1491
Chr1:33917354-33921927	1	33917354	33921927	64.8707	71.5083		Chr1:18670513-18682851	1	18670513	18682851	70.681	70.8568
Chr1:33921928-33927766	1	33921928	33927766	57.8571	63.0998		Chr1:18682866-18693370	1	18682866	18693370	71.8473	71.0675
Chr1:33927767-33931463	1	33927767	33931463	72.3927	77.1812		Chr1:18693469-18706098	1	18693469	18706098	67.278	62.5958
Chr1:33931464-33936013	1	33931464	33936013	62.7025	73.7912		Chr1:18706099-18723921	1	18706099	18723921	66.6348	62.7383
Chr1:33936172-33939656	1	33936172	33939656	71.9143	69.9005		Chr1:18723922-18738040	1	18723922	18738040	58.6669	61.9382
Chr1:33939729-33944792	1	33939729	33944792	49.902	49.0389		Chr1:18738041-18752576	1	18738041	18752576	64.6229	66.0384
Chr1:33944793-33947971	1	33944793	33947971	21.4263	19.9049		Chr1:18752673-18761284	1	18752673	18761284	69.7196	67.0942
Chr1:33947972-33955108	1	33947972	33955108	66.4566	67.4199		Chr1:18761285-18765955	1	18761285	18765955	78.1513	84.6082
Chr1:33955133-33961050	1	33955133	33961050	74.3052	73.0761		Chr1:18765956-18777268	1	18765956	18777268	71.3334	62.1444
Chr1:33961068-33964434	1	33961068	33964434	72.4041	68.5251		Chr1:18777269-18789096	1	18777269	18789096	63.9474	59.9625
Chr1:33964435-33967846	1	33964435	33967846	57.0638	56.9683		Chr1:18789320-18803451	1	18789320	18803451	65.4569	64.2566
Chr1:33967847-33971157	1	33967847	33971157	68.1637	69.9468		Chr1:18803541-18814959	1	18803541	18814959	66.8809	71.6695
Chr1:33971162-33975132	1	33971162	33975132	49.2479	51.8997		Chr1:18814960-18821365	1	18814960	18821365	75.8652	73.621
Chr1:33975133-33979148	1	33975133	33979148	74.256	71.0016		Chr1:18821366-18835180	1	18821366	18835180	67.9045	63.5108
Chr1:33979164-33982291	1	33979164	33982291	68.0548	78.1735		Chr1:18835181-18845817	1	18835181	18845817	71.9907	66.4907
Chr1:33982298-33989768	1	33982298	33989768	68.1993	76.8893		Chr1:18845818-18857833	1	18845818	18857833	65.5616	64.4996
Chr1:33989769-33993557	1	33989769	33993557	65.4408	58.092		Chr1:18858307-18872285	1	18858307	18872285	52.3468	51.1367
Chr1:33993589-33997034	1	33993589	33997034	69.8246	73.4152		Chr1:18935481-18949964	1	18935481	18949964	64.0614	61.6644
Chr1:33997184-34001981	1	33997184	34001981	69.7793	76.1534		Chr1:18949977-18958357	1	18949977	18958357	68.2612	66.6511
Chr1:34001982-34006070	1	34001982	34006070	40.7643	46.3767		Chr1:18958358-18966769	1	18958358	18966769	70.6359	68.8045
Chr1:34006071-34009738	1	34006071	34009738	12.2734	9.94006		Chr1:18967250-18974518	1	18967250	18974518	63.5095	52.1409
Chr1:34053420-34056881	1	34053420	34056881	60.2141	66.0341		Chr1:18974571-18979962	1	18974571	18979962	52.3836	49.6043
Chr1:34056882-34061102	1	34056882	34061102	29.078	28.2052		Chr1:18980035-18987665	1	18980035	18987665	64.2941	62.0825
Chr1:34061103-34066079	1	34061103	34066079	52.0671	50.6692		Chr1:18987666-18998875	1	18987666	18998875	67.0283	65.9191
Chr1:34066080-34070305	1	34066080	34070305	30.3495	25.3467		Chr1:18998876-19007885	1	18998876	19007885	78.1766	69.5898
Chr1:34070306-34074314	1	34070306	34074314	13.3624	10.8538		Chr1:19007947-19018741	1	19007947	19018741	65.615	67.418
Chr1:34074315-34078106	1	34074315	34078106	2.37315	3.16634		Chr1:19018745-19030498	1	19018745	19030498	60.7068	66.2974
Chr1:34078238-34086903	1	34078238	34086903	70.5454	70.8308		Chr1:19320545-19331279	1	19320545	19331279	57.5613	66.3432
Chr1:34086904-34092516	1	34086904	34092516	71.804	75.2343		Chr1:19331327-19334184	1	19331327	19334184	74.5768	77.0283
Chr1:34092587-34098546	1	34092587	34098546	60.2695	56.139		Chr1:19334213-19344001	1	19334213	19344001	71.6514	74.6319
Chr1:34098547-34105219	1	34098547	34105219	32.3881	35.6589		Chr1:19344231-19354073	1	19344231	19354073	72.3169	68.597
Chr1:34105225-34109199	1	34105225	34109199	1.70068	6.36061		Chr1:19354242-19365526	1	19354242	19365526	66.967	68.3481
Chr1:34109200-34114195	1	34109200	34114195	22.9952	18.8773		Chr1:19365663-19379124	1	19365663	19379124	73.8111	69.3811
Chr1:34114196-34116650	1	34114196	34116650	21.8662	24.8126		Chr1:19379125-19389823	1	19379125	19389823	65.5181	63.5242
Chr1:34116659-34120092	1	34116659	34120092	56.7036	54.9992		Chr1:19399277-19413705	1	19399277	19413705	69.2396	64.2447
Chr1:34120234-34123657	1	34120234	34123657	51.1578	46.7556		Chr1:19414251-19426671	1	19414251	19426671	57.6782	55.9928
Chr1:34123683-34128468	1	34123683	34128468	53.9282	50.5776		Chr1:19426760-19438980	1	19426760	19438980	76.2455	69.8743
Chr1:34128497-34132987	1	34128497	34132987	65.7798	71.1985		Chr1:19439311-19445487	1	19439311	19445487	70.5359	69.5003
Chr1:34249039-34251291	1	34249039	34251291	73.5922	71.4616		Chr1:19445492-19451904	1	19445492	19451904	52.7327	54.9034
Chr1:34251329-34253298	1	34251329	34253298	74.9604	65.7949		Chr1:19451905-19459155	1	19451905	19459155	73.722	72.6966
Chr1:34253299-34256393	1	34253299	34256393	72.8521	71.4478		Chr1:19459253-19464895	1	19459253	19464895	70.7886	71.8051
Chr1:34256450-34258954	1	34256450	34258954	77.9192	81.7336		Chr1:19464896-19483149	1	19464896	19483149	56.0741	54.1988
Chr1:34258955-34262006	1	34258955	34262006	74.9224	78.2372		Chr1:19483150-19495566	1	19483150	19495566	57.7575	57.5301
Chr1:34262015-34263785	1	34262015	34263785	79.7992	81.1865		Chr1:19496289-19509282	1	19496289	19509282	61.9326	64.5941
Chr1:34263790-34265966	1	34263790	34265966	69.9383	76.9432		Chr1:19509450-19519446	1	19509450	19519446	63.1278	56.5084
Chr1:34265967-34269418	1	34265967	34269418	75.7036	78.7975		Chr1:19519447-19533400	1	19519447	19533400	63.1529	58.8741
Chr1:34269424-34271511	1	34269424	34271511	71.5395	77.7685		Chr1:19533585-19548479	1	19533585	19548479	59.7827	54.2126
Chr1:34271884-34274804	1	34271884	34274804	72.3495	83.5735		Chr1:19594895-19605647	1	19594895	19605647	62.8712	62.9418
Chr1:34274816-34276966	1	34274816	34276966	83.365	85.5883		Chr1:19605648-19616859	1	19605648	19616859	63.5308	57.897
Chr1:34277088-34280358	1	34277088	34280358	81.562	80.5226		Chr1:19616863-19631613	1	19616863	19631613	58.3603	59.1173
Chr1:34280371-34284022	1	34280371	34284022	77.2067	79.648		Chr1:19631807-19639205	1	19631807	19639205	58.4452	52.5524
Chr1:34284023-34287268	1	34284023	34287268	76.9639	78.9175		Chr1:19639327-19649536	1	19639327	19649536	58.2696	57.6429
Chr1:34287316-34289781	1	34287316	34289781	44.0813	40.7554		Chr1:19649966-19656650	1	19649966	19656650	74.8591	61.5368
Chr1:34289782-34292653	1	34289782	34292653	66.6755	73.1833		Chr1:19657026-19667980	1	19657026	19667980	64.2316	57.9707
Chr1:34292654-34294556	1	34292654	34294556	60.1157	58.0782		Chr1:19667984-19677143	1	19667984	19677143	58.0942	61.4759
Chr1:34294560-34297006	1	34294560	34297006	81.8787	76.721		Chr1:19677299-19687025	1	19677299	19687025	60.2798	51.087
Chr1:34297007-34299270	1	34297007	34299270	75.8417	78.4503		Chr1:19687026-19701579	1	19687026	19701579	62.5686	64.6334
Chr1:34299286-34302091	1	34299286	34302091	85.6468	77.2831		Chr1:19701580-19713814	1	19701580	19713814	54.3563	57.4439
Chr1:34302097-34303536	1	34302097	34303536	48.8836	39.566		Chr1:19714213-19726703	1	19714213	19726703	44.3902	47.8093
Chr1:34303537-34307111	1	34303537	34307111	67.8812	70.1773		Chr1:19726704-19740401	1	19726704	19740401	66.8439	65.1713
Chr1:34307165-34309638	1	34307165	34309638	61.6104	65.3062		Chr1:19740402-19751929	1	19740402	19751929	67.4843	59.2575
Chr1:34309642-34315364	1	34309642	34315364	71.6993	70.0922		Chr1:19752436-19766589	1	19752436	19766589	57.6542	56.2216
Chr1:34315365-34320350	1	34315365	34320350	67.1507	69.7421		Chr1:19766590-19774891	1	19766590	19774891	63.6396	66.3701
Chr1:34320751-34326159	1	34320751	34326159	75.2865	78.8838		Chr1:19774892-19782368	1	19774892	19782368	50.947	56.232
Chr1:34326160-34330137	1	34326160	34330137	77.1295	77.2063		Chr1:19782369-19793841	1	19782369	19793841	62.4656	61.6013
Chr1:34330196-34334367	1	34330196	34334367	71.205	67.4294		Chr1:19794375-19799699	1	19794375	19799699	56.7	67.4104
Chr1:34334386-34341947	1	34334386	34341947	76.2593	79.2068		Chr1:19799720-19812613	1	19799720	19812613	69.8735	64.1371
Chr1:34342104-34353973	1	34342104	34353973	74.3073	71.7491		Chr1:19812773-19822111	1	19812773	19822111	60.6579	65.7467
Chr1:34353974-34363001	1	34353974	34363001	77.2311	73.6605		Chr1:19822112-19832822	1	19822112	19832822	71.5167	61.5698
Chr1:34363600-34368669	1	34363600	34368669	73.1724	77.1579		Chr1:19832823-19839311	1	19832823	19839311	55.6247	59.3976
Chr1:34368926-34377570	1	34368926	34377570	78.9297	73.7959		Chr1:19839318-19850479	1	19839318	19850479	55.4157	56.7925
Chr1:34377571-34380721	1	34377571	34380721	69.5773	71.9096		Chr1:19850480-19861225	1	19850480	19861225	65.5926	62.7104
Chr1:34380722-34388143	1	34380722	34388143	71.9323	73.555		Chr1:19999620-20014737	1	19999620	20014737	59.2919	65.9448
Chr1:34388144-34393484	1	34388144	34393484	70.4746	76.917		Chr1:20014738-20023919	1	20014738	20023919	66.9866	68.6362
Chr1:34393485-34398027	1	34393485	34398027	73.8618	75.1905		Chr1:20023999-20031304	1	20023999	20031304	76.9168	71.0211
Chr1:34398028-34404188	1	34398028	34404188	72.9313	71.4032		Chr1:20031451-20040373	1	20031451	20040373	68.0986	57.8691
Chr1:34404189-34410116	1	34404189	34410116	62.687	68.3501		Chr1:20040374-20045048	1	20040374	20045048	72.8846	71.9193
Chr1:34410127-34415570	1	34410127	34415570	78.1031	83.1259		Chr1:20045049-20055751	1	20045049	20055751	67.9062	68.7899
Chr1:34415626-34428021	1	34415626	34428021	65.7781	68.314		Chr1:20055841-20066010	1	20055841	20066010	61.8297	55.149
Chr1:34428096-34432443	1	34428096	34432443	68.4223	56.4688		Chr1:20066011-20077857	1	20066011	20077857	63.5139	65.0694
Chr1:34432444-34434007	1	34432444	34434007	22.4454	38.506		Chr1:20077858-20090552	1	20077858	20090552	58.6897	53.774
Chr1:34435600-34439219	1	34435600	34439219	36.6558	36.7092		Chr1:20090553-20099881	1	20090553	20099881	66.0859	63.1536
Chr1:34439242-34440065	1	34439242	34440065	0	0		Chr1:20100059-20106622	1	20100059	20106622	68.8162	68.8852
Chr1:34440066-34443683	1	34440066	34443683	26.3477	41.8075		Chr1:20106662-20120414	1	20106662	20120414	65.2561	61.5756
Chr1:34443694-34447355	1	34443694	34447355	59.5378	66.6809		Chr1:20120415-20133033	1	20120415	20133033	59.7656	69.7716
Chr1:34447533-34452549	1	34447533	34452549	70.7771	65.1673		Chr1:20133034-20143143	1	20133034	20143143	72.5281	69.8443
Chr1:34452550-34457441	1	34452550	34457441	82.1368	74.1646		Chr1:20143195-20154381	1	20143195	20154381	63.7505	60.0283
Chr1:34457457-34459779	1	34457457	34459779	21.5185	18.0309		Chr1:20154382-20167869	1	20154382	20167869	61.265	60.7069
Chr1:34459784-34462778	1	34459784	34462778	29.7185	35.2162		Chr1:20167870-20178772	1	20167870	20178772	63.7938	62.7946
Chr1:34462779-34467080	1	34462779	34467080	61.1492	61.1281		Chr1:20178773-20189289	1	20178773	20189289	65.175	62.7153
Chr1:34467081-34471524	1	34467081	34471524	53.7434	53.6452		Chr1:20189290-20199300	1	20189290	20199300	70.4738	69.0181
Chr1:34471566-34473358	1	34471566	34473358	12.4369	17.9596		Chr1:20199469-20210786	1	20199469	20210786	68.5584	55.8168
Chr1:34473372-34478114	1	34473372	34478114	72.9976	76.1469		Chr1:20211591-20223753	1	20211591	20223753	59.5914	65.9932
Chr1:34478115-34483476	1	34478115	34483476	64.8337	74.3328		Chr1:20223755-20232215	1	20223755	20232215	67.0528	70.6384
Chr1:34483477-34486237	1	34483477	34486237	41.5498	34.2519		Chr1:20232316-20239551	1	20232316	20239551	67.0459	67.1662
Chr1:35749802-35754225	1	35749802	35754225	63.5103	66.7621		Chr1:20239874-20251959	1	20239874	20251959	64.1101	62.7151
Chr1:35754226-35759283	1	35754226	35759283	69.1665	73.4647		Chr1:20251960-20260784	1	20251960	20260784	64.8389	55.4092
Chr1:35759284-35763836	1	35759284	35763836	69.8792	72.646		Chr1:20260785-20272300	1	20260785	20272300	70.9953	68.503
Chr1:35763837-35770327	1	35763837	35770327	79.5167	72.8754		Chr1:20272301-20288568	1	20272301	20288568	69.1143	62.5014
Chr1:35770328-35775864	1	35770328	35775864	75.6164	74.0978		Chr1:20288569-20298959	1	20288569	20298959	65.1522	56.5198
Chr1:35775977-35783699	1	35775977	35783699	71.3937	66.6005		Chr1:20298960-20306324	1	20298960	20306324	69.3583	58.1814
Chr1:35783733-35788633	1	35783733	35788633	82.5265	81.3299		Chr1:20306692-20314181	1	20306692	20314181	59.3213	50.7622
Chr1:35788634-35799257	1	35788634	35799257	76.3672	74.8402		Chr1:20314241-20326908	1	20314241	20326908	53.1595	63.4641
Chr1:35799262-35806866	1	35799262	35806866	79.3542	71.8136		Chr1:20326909-20340553	1	20326909	20340553	59.8217	62.5299
Chr1:35806867-35811561	1	35806867	35811561	70.2578	74.5487		Chr1:20340554-20346835	1	20340554	20346835	72.3633	74.126
Chr1:35811630-35815670	1	35811630	35815670	62.0438	62.2805		Chr1:20346836-20355489	1	20346836	20355489	66.9994	59.5718
Chr1:35815712-35820347	1	35815712	35820347	69.0324	75.9319		Chr1:20355490-20369829	1	20355490	20369829	64.5917	60.4299
Chr1:35820348-35824367	1	35820348	35824367	43.5788	47.4918		Chr1:20369830-20380157	1	20369830	20380157	67.3989	63.2013
Chr1:35824368-35827696	1	35824368	35827696	43.7831	38.7983		Chr1:20380293-20393809	1	20380293	20393809	66.6686	65.7316
Chr1:35827790-35832220	1	35827790	35832220	80.4919	76.8361		Chr1:20394361-20404138	1	20394361	20404138	62.2571	63.4108
Chr1:35832221-35838840	1	35832221	35838840	74.7061	77.1122		Chr1:20404645-20413795	1	20404645	20413795	66.2017	65.9416
Chr1:35838868-35846203	1	35838868	35846203	66.1936	65.5526		Chr1:20413796-20427275	1	20413796	20427275	63.8108	63.9812
Chr1:35846204-35850119	1	35846204	35850119	71.8861	71.4944		Chr1:20427276-20432396	1	20427276	20432396	60.4428	60.3284
Chr1:35850137-35855216	1	35850137	35855216	54.1424	57.0642		Chr1:20432408-20444060	1	20432408	20444060	65.2915	50.5573
Chr1:35855217-35861046	1	35855217	35861046	68.6209	67.3199		Chr1:20444265-20450957	1	20444265	20450957	64.9534	65.5738
Chr1:35861364-35865761	1	35861364	35865761	72.2682	75.9763		Chr1:20450958-20460535	1	20450958	20460535	62.0217	65.6855
Chr1:35865913-35870147	1	35865913	35870147	61.1105	63.224		Chr1:20460685-20470134	1	20460685	20470134	66.8753	66.7997
Chr1:35870148-35875250	1	35870148	35875250	56.9939	66.0401		Chr1:20470172-20475840	1	20470172	20475840	65.5955	66.6075
Chr1:35875265-35881243	1	35875265	35881243	64.6231	64.4601		Chr1:21538309-21549829	1	21538309	21549829	73.6679	64.9894
Chr1:35881370-35885972	1	35881370	35885972	69.4177	69.3878		Chr1:21549830-21560545	1	21549830	21560545	63.6853	67.0253
Chr1:35885977-35890325	1	35885977	35890325	80.9665	74.3708		Chr1:21560546-21575363	1	21560546	21575363	64.766	60.7935
Chr1:35890326-35894405	1	35890326	35894405	81.5493	78.9244		Chr1:21575364-21582412	1	21575364	21582412	77.8323	71.2842
Chr1:35894807-35898145	1	35894807	35898145	73.4562	82.127		Chr1:21582413-21588692	1	21582413	21588692	76.3232	77.8467
Chr1:35898146-35904451	1	35898146	35904451	81.8902	79.6792		Chr1:21588693-21595000	1	21588693	21595000	70.5714	73.1659
Chr1:35904470-35909895	1	35904470	35909895	74.3996	79.5873		Chr1:21595240-21604195	1	21595240	21604195	68.0569	66.009
Chr1:35909896-35916096	1	35909896	35916096	66.7619	72.442		Chr1:21604642-21614999	1	21604642	21614999	69.5813	70.7647
Chr1:35916222-35921191	1	35916222	35921191	57.3118	62.8889		Chr1:21615240-21625685	1	21615240	21625685	61.5565	61.6385
Chr1:35921192-35928601	1	35921192	35928601	76.7692	79.8636		Chr1:21626238-21637554	1	21626238	21637554	62.5061	64.0083
Chr1:35928602-35934371	1	35928602	35934371	70.1641	69.5247		Chr1:21637555-21646748	1	21637555	21646748	62.6554	63.2849
Chr1:35934372-35940499	1	35934372	35940499	77.395	79.2549		Chr1:21646796-21655311	1	21646796	21655311	69.0807	53.7872
Chr1:35940500-35944001	1	35940500	35944001	41.4866	43.1675		Chr1:21655372-21663801	1	21655372	21663801	72.1805	64.2044
Chr1:35944002-35949725	1	35944002	35949725	59.1651	48.6684		Chr1:21663802-21673871	1	21663802	21673871	60.8005	58.4292
Chr1:35949726-35956134	1	35949726	35956134	71.7767	72.3359		Chr1:21673872-21683486	1	21673872	21683486	54.2667	56.1674
Chr1:35956135-35960261	1	35956135	35960261	76.6127	79.4129		Chr1:21683810-21694678	1	21683810	21694678	60.1098	54.3777
Chr1:35960262-35966097	1	35960262	35966097	60.761	66.6812		Chr1:21694711-21709858	1	21694711	21709858	63.6385	58.065
Chr1:35966154-35972359	1	35966154	35972359	73.2672	72.0971		Chr1:21709859-21722223	1	21709859	21722223	61.2917	58.3769
Chr1:35972382-35978542	1	35972382	35978542	75.5026	73.2672		Chr1:21722983-21737094	1	21722983	21737094	62.9226	62.2355
Chr1:35978543-35982873	1	35978543	35982873	51.4735	61.0713		Chr1:21737095-21749097	1	21737095	21749097	63.9071	61.7619
Chr1:35982933-35986685	1	35982933	35986685	67.4094	66.2229		Chr1:21749683-21762525	1	21749683	21762525	66.6915	61.2953
Chr1:35986721-35991824	1	35986721	35991824	60.9608	69.0598		Chr1:21762526-21771012	1	21762526	21771012	71.1236	72.517
Chr1:35992155-35998156	1	35992155	35998156	80.5124	78.2481		Chr1:21771013-21780466	1	21771013	21780466	68.9907	70.2857
Chr1:35998260-36003443	1	35998260	36003443	67.6467	81.7958		Chr1:21780467-21790353	1	21780467	21790353	68.5466	65.6929
Chr1:36003444-36007358	1	36003444	36007358	49.0682	61.6738		Chr1:21790444-21802574	1	21790444	21802574	69.1742	56.8843
Chr1:36007359-36011011	1	36007359	36011011	55.4993	51.0533		Chr1:21802575-21812505	1	21802575	21812505	70.8967	67.7212
Chr1:36011018-36014546	1	36011018	36014546	31.4598	31.5367		Chr1:21812506-21820492	1	21812506	21820492	72.7381	71.6489
Chr1:36014547-36018998	1	36014547	36018998	8.03012	8.41556		Chr1:21820587-21830459	1	21820587	21830459	66.0688	67.1916
Chr1:36018999-36025330	1	36018999	36025330	75.8352	78.1673		Chr1:21830460-21839759	1	21830460	21839759	70.9081	70.5248
Chr1:36025378-36030851	1	36025378	36030851	65.5182	62.4574		Chr1:21839760-21851759	1	21839760	21851759	64.5852	60.229
Chr1:36030852-36038726	1	36030852	36038726	56.8868	64.626		Chr1:21851760-21860187	1	21851760	21860187	65.3518	67.8153
Chr1:36038749-36044519	1	36038749	36044519	76.559	81.6733		Chr1:21860444-21872117	1	21860444	21872117	64.2	63.4868
Chr1:36044547-36051318	1	36044547	36051318	78.374	83.2877		Chr1:21872118-21880207	1	21872118	21880207	64.5405	64.8365
Chr1:36051365-36055282	1	36051365	36055282	54.1421	62.5543		Chr1:21880208-21888354	1	21880208	21888354	70.6609	71.8012
Chr1:36055982-36061548	1	36055982	36061548	31.2347	24.5667		Chr1:21888415-21897163	1	21888415	21897163	71.3353	67.7849
Chr1:36061549-36065097	1	36061549	36065097	20.1721	20.3454		Chr1:21897164-21907749	1	21897164	21907749	67.4369	66.4716
Chr1:36065099-36068117	1	36065099	36068117	15.2906	20.3687		Chr1:21907750-21916974	1	21907750	21916974	66.212	66.8633
Chr1:36068993-36071823	1	36068993	36071823	9.79327	4.47262		Chr1:21917077-21925879	1	21917077	21925879	68.6409	63.9132
Chr1:36071833-36076040	1	36071833	36076040	30.6244	26.7633		Chr1:21926030-21935217	1	21926030	21935217	63.5116	62.027
Chr1:36076041-36081619	1	36076041	36081619	51.2189	47.683		Chr1:21935670-21944983	1	21935670	21944983	63.3243	57.9817
Chr1:36081620-36085909	1	36081620	36085909	51.7282	58.4963		Chr1:21945213-21957451	1	21945213	21957451	64.2564	60.462
Chr1:36085931-36089219	1	36085931	36089219	26.0923	29.1097		Chr1:21957452-21961114	1	21957452	21961114	20.7167	28.0339
Chr1:36089285-36093674	1	36089285	36093674	56.9624	54.4136		Chr1:21961115-21961602	1	21961115	21961602	0.326797	0.775194
Chr1:36093735-36098822	1	36093735	36098822	61.4817	61.4726		Chr1:21962594-21969325	1	21962594	21969325	70.2347	63.0553
Chr1:36098823-36103379	1	36098823	36103379	61.4092	66.6114		Chr1:21969387-21978232	1	21969387	21978232	73.4516	69.5162
Chr1:36103499-36104302	1	36103499	36104302	13.6508	16.5677		Chr1:21978438-21987714	1	21978438	21987714	64.5443	63.8112
Chr1:36104424-36108687	1	36104424	36108687	60.9445	63.9843		Chr1:21987869-22000414	1	21987869	22000414	68.2582	65.3885
Chr1:36108755-36115055	1	36108755	36115055	77.7205	72.814		Chr1:22000949-22012717	1	22000949	22012717	70.9505	71.2858
Chr1:36115056-36119118	1	36115056	36119118	76.5921	75.2514		Chr1:22012736-22023124	1	22012736	22023124	68.1201	66.227
Chr1:36119251-36123119	1	36119251	36123119	77.5297	80.8427		Chr1:22023199-22031971	1	22023199	22031971	72.0653	70.3349
Chr1:36123120-36127833	1	36123120	36127833	75.8088	81.9631		Chr1:22032468-22040690	1	22032468	22040690	69.7033	69.4764
Chr1:36127834-36132395	1	36127834	36132395	59.9438	65.6211		Chr1:22040739-22048882	1	22040739	22048882	75.1474	69.1678
Chr1:36132396-36136738	1	36132396	36136738	65.3961	70.5645		Chr1:22049276-22061500	1	22049276	22061500	59.3237	63.7193
Chr1:36136739-36140416	1	36136739	36140416	63.1667	75.666		Chr1:22071384-22078818	1	22071384	22078818	67.7591	75.2694
Chr1:36140417-36143055	1	36140417	36143055	77.4442	81.6623		Chr1:22092397-22100644	1	22092397	22100644	71.0575	72.6639
Chr1:36143084-36146630	1	36143084	36146630	70.3421	75.833		Chr1:22100645-22108806	1	22100645	22108806	64.697	67.9072
Chr1:36146631-36151745	1	36146631	36151745	85.0436	78.9848		Chr1:22109103-22118397	1	22109103	22118397	71.5643	64.9651
Chr1:36151787-36155639	1	36151787	36155639	86.544	80.5221		Chr1:22118570-22126355	1	22118570	22126355	64.3831	62.9703
Chr1:36155670-36160562	1	36155670	36160562	67.701	67.6281		Chr1:22126402-22134791	1	22126402	22134791	67.8372	64.2685
Chr1:36160575-36163403	1	36160575	36163403	74.977	70.3913		Chr1:22134792-22149409	1	22134792	22149409	65.7557	60.7134
Chr1:36163422-36168818	1	36163422	36168818	77.5781	77.9845		Chr1:22667880-22886716	1	22667880	22886716	60.1251	57.4066
Chr1:36168819-36173613	1	36168819	36173613	79.1969	82.4264		Chr1:22886732-22894826	1	22886732	22894826	69.87	64.9327
Chr1:36173619-36177568	1	36173619	36177568	77.4695	78.8141		Chr1:22894827-22904862	1	22894827	22904862	63.5923	62.0879
Chr1:36177569-36182108	1	36177569	36182108	74.75	78.9028		Chr1:22904908-22913448	1	22904908	22913448	68.2287	66.789
Chr1:36182109-36188051	1	36182109	36188051	79.0103	78.6559		Chr1:22913488-22926795	1	22913488	22926795	68.6708	65.3395
Chr1:36188054-36192438	1	36188054	36192438	84.1279	79.7015		Chr1:22927090-22936297	1	22927090	22936297	58.8972	67.6927
Chr1:36192439-36197802	1	36192439	36197802	82.9269	74.9969		Chr1:22936519-22942351	1	22936519	22942351	67.0625	69.5404
Chr1:36197803-36202138	1	36197803	36202138	80.5132	86.2654		Chr1:22942392-22951915	1	22942392	22951915	64.8959	64.017
Chr1:36202172-36207332	1	36202172	36207332	70.8323	78.3402		Chr1:22951932-22961845	1	22951932	22961845	62.7698	59.6525
Chr1:36207420-36211437	1	36207420	36211437	70.177	72.7394		Chr1:22962038-22969203	1	22962038	22969203	69.6059	65.5814
Chr1:36211469-36216811	1	36211469	36216811	67.3659	68.9388		Chr1:22969204-22975830	1	22969204	22975830	69.2213	72.8051
Chr1:36216855-36222285	1	36216855	36222285	74.8992	79.6791		Chr1:22975831-22986186	1	22975831	22986186	70.1388	65.7226
Chr1:36222415-36226335	1	36222415	36226335	83.7233	65.0004		Chr1:22986187-22992968	1	22986187	22992968	73.004	65.1178
Chr1:36226491-36229988	1	36226491	36229988	72.6955	75.3166		Chr1:22993423-23000701	1	22993423	23000701	76.8706	73.2009
Chr1:36230084-36234735	1	36230084	36234735	72.3167	76.2449		Chr1:23000955-23009278	1	23000955	23009278	64.1409	69.1032
Chr1:36234765-36239743	1	36234765	36239743	51.4623	63.8359		Chr1:23009279-23018987	1	23009279	23018987	71.0115	66.2281
Chr1:36239744-36243769	1	36239744	36243769	17.1991	13.4798		Chr1:23019043-23026199	1	23019043	23026199	75.2393	72.574
Chr1:36243770-36244371	1	36243770	36244371	0	0		Chr1:23026200-23031587	1	23026200	23031587	75.6477	63.6368
Chr1:36244375-36248985	1	36244375	36248985	52.3052	49.7318		Chr1:23032537-23042242	1	23032537	23042242	66.6363	69.7429
Chr1:36249119-36253453	1	36249119	36253453	38.9451	35.7087		Chr1:23043007-23050213	1	23043007	23050213	70.9395	60.7195
Chr1:36253454-36256261	1	36253454	36256261	43.794	35.6457		Chr1:23050214-23056548	1	23050214	23056548	70.8327	71.3026
Chr1:36256268-36261781	1	36256268	36261781	66.0309	64.5008		Chr1:23056549-23061313	1	23056549	23061313	70.983	70.0894
Chr1:36261782-36265495	1	36261782	36265495	65.0995	69.0111		Chr1:23061612-23067187	1	23061612	23067187	49.788	46.2916
Chr1:36265496-36269193	1	36265496	36269193	74.9305	60.7564		Chr1:23067234-23078008	1	23067234	23078008	62.7245	62.0302
Chr1:36269771-36273709	1	36269771	36273709	69.6258	67.2592		Chr1:23079132-23093570	1	23079132	23093570	59.5431	59.7319
Chr1:36273811-36277457	1	36273811	36277457	60.8927	56.1835		Chr1:23093953-23101342	1	23093953	23101342	73.9106	70.4852
Chr1:36277458-36282507	1	36277458	36282507	58.518	62.8015		Chr1:23101343-23104962	1	23101343	23104962	71.7196	73.3602
Chr1:36282508-36290357	1	36282508	36290357	75.449	69.6207		Chr1:23105266-23108745	1	23105266	23108745	80.7037	78.9899
Chr1:36290564-36293456	1	36290564	36293456	75.123	75.6264		Chr1:23108746-23117529	1	23108746	23117529	69.7829	63.0417
Chr1:36293533-36297510	1	36293533	36297510	70.6417	71.2669		Chr1:23117530-23129698	1	23117530	23129698	68.3241	63.2842
Chr1:36297511-36301050	1	36297511	36301050	68.306	64.7989		Chr1:23129760-23138141	1	23129760	23138141	72.6667	69.909
Chr1:36301090-36303528	1	36301090	36303528	41.1084	35.6114		Chr1:23138142-23145714	1	23138142	23145714	64.9042	59.7257
Chr1:36303529-36307417	1	36303529	36307417	43.3255	32.7928		Chr1:23145715-23157976	1	23145715	23157976	68.0728	62.543
Chr1:36307491-36308137	1	36307491	36308137	0	1.16959		Chr1:23158417-23167485	1	23158417	23167485	62.152	64.7545
Chr1:36308150-36311288	1	36308150	36311288	12.7083	17.3582		Chr1:23167486-23174847	1	23167486	23174847	66.295	62.0719
Chr1:36311317-36314889	1	36311317	36314889	51.2165	48.4085		Chr1:23174848-23181549	1	23174848	23181549	75.1189	72.6567
Chr1:36315096-36318643	1	36315096	36318643	27.2412	35.2772		Chr1:23181550-23189937	1	23181550	23189937	69.7611	65.3642
Chr1:36318657-36321854	1	36318657	36321854	71.1594	72.3839		Chr1:23189938-23198059	1	23189938	23198059	67.5969	65.0623
Chr1:36321855-36327804	1	36321855	36327804	60.8906	57.4525		Chr1:23198060-23204472	1	23198060	23204472	68.7158	73.6631
Chr1:36327805-36332148	1	36327805	36332148	73.2359	75.2803		Chr1:23204473-23213554	1	23204473	23213554	74.5108	69.3896
Chr1:36332236-36336563	1	36332236	36336563	75.9064	73.4911		Chr1:23213555-23220950	1	23213555	23220950	63.1214	65.0966
Chr1:36336574-36341920	1	36336574	36341920	71.4711	68.2979		Chr1:23220995-23230440	1	23220995	23230440	68.2061	65.5333
Chr1:36341936-36347354	1	36341936	36347354	74.9401	76.8508		Chr1:23230441-23242055	1	23230441	23242055	57.0877	61.3083
Chr1:36347355-36353029	1	36347355	36353029	69.6849	79.1949		Chr1:23242109-23250159	1	23242109	23250159	64.1774	59.7503
Chr1:36353047-36356694	1	36353047	36356694	62.8233	69.2272		Chr1:23250182-23256032	1	23250182	23256032	43.3513	53.571
Chr1:36356709-36361556	1	36356709	36361556	71.7577	80.1238		Chr1:23256916-23263966	1	23256916	23263966	43.1984	39.9903
Chr1:36362001-36366661	1	36362001	36366661	73.2439	72.6962		Chr1:23264040-23274444	1	23264040	23274444	62.2801	55.0078
Chr1:36366880-36368836	1	36366880	36368836	10.2166	9.47421		Chr1:23274596-23284876	1	23274596	23284876	73.6536	71.2174
Chr1:36369286-36374119	1	36369286	36374119	61.4171	55.7834		Chr1:23284923-23295531	1	23284923	23295531	59.2253	64.7364
Chr1:36374120-36378481	1	36374120	36378481	75.9689	77.1935		Chr1:23306220-23315279	1	23306220	23315279	63.4164	57.8342
Chr1:36378533-36384042	1	36378533	36384042	69.477	65.8129		Chr1:23315280-23322077	1	23315280	23322077	69.4606	66.8316
Chr1:36384101-36388683	1	36384101	36388683	69.3922	74.7492		Chr1:23322417-23325449	1	23322417	23325449	57.4303	48.2639
Chr1:36388684-36394270	1	36388684	36394270	67.37	65.9002		Chr1:23325464-23330213	1	23325464	23330213	69.7029	76.3514
Chr1:36394271-36398865	1	36394271	36398865	71.4839	70.1821		Chr1:23330219-23336228	1	23330219	23336228	67.7833	77.7841
Chr1:36398866-36403371	1	36398866	36403371	78.4325	72.626		Chr1:23336229-23341867	1	23336229	23341867	73.4603	68.5189
Chr1:36403372-36407969	1	36403372	36407969	79.753	86.0668		Chr1:23341935-23346973	1	23341935	23346973	79.9011	78.148
Chr1:36407970-36410617	1	36407970	36410617	77.6546	80.7057		Chr1:23347258-23352740	1	23347258	23352740	76.2952	73.9378
Chr1:36410654-36415096	1	36410654	36415096	75.7449	82.5029		Chr1:23352763-23356065	1	23352763	23356065	68.3252	77.7307
Chr1:36415135-36418584	1	36415135	36418584	74.916	72.5667		Chr1:23356089-23361321	1	23356089	23361321	71.3144	70.7367
Chr1:36418585-36422832	1	36418585	36422832	85.7634	77.4317		Chr1:23361322-23368355	1	23361322	23368355	71.8664	68.9823
Chr1:36422959-36426492	1	36422959	36426492	77.5218	79.3058		Chr1:23368356-23372661	1	23368356	23372661	70.4118	66.2954
Chr1:36426496-36430129	1	36426496	36430129	75.0617	77.2707		Chr1:23372738-23377153	1	23372738	23377153	68.4484	65.2074
Chr1:36430130-36433889	1	36430130	36433889	74.5789	74.4967		Chr1:23377154-23379495	1	23377154	23379495	78.4557	74.2819
Chr1:36433890-36439095	1	36433890	36439095	71.1954	77.9809		Chr1:23379676-23382377	1	23379676	23382377	60.5849	59.2469
Chr1:36439148-36443540	1	36439148	36443540	66.1465	77.5728		Chr1:23383070-23383939	1	23383070	23383939	6.60173	4.12603
Chr1:36443541-36445266	1	36443541	36445266	14.2825	15.1172		Chr1:23383940-23390692	1	23383940	23390692	75.1857	69.0456
Chr1:36445267-36450698	1	36445267	36450698	50.5155	55.3357		Chr1:23390693-23396411	1	23390693	23396411	74.3291	75.5606
Chr1:36450699-36457330	1	36450699	36457330	67.6663	69.2453		Chr1:23396412-23404800	1	23396412	23404800	76.7909	74.9174
Chr1:36457371-36462721	1	36457371	36462721	73.7901	74.9739		Chr1:23405141-23416110	1	23405141	23416110	65.7173	66.2766
Chr1:36462744-36466478	1	36462744	36466478	69.7928	74.2907		Chr1:23416117-23425499	1	23416117	23425499	70.6705	65.559
Chr1:36466479-36470610	1	36466479	36470610	62.9172	64.607		Chr1:23425500-23437352	1	23425500	23437352	67.8663	66.3387
Chr1:36471718-36472565	1	36471718	36472565	16.9637	7.25818		Chr1:23437708-23445727	1	23437708	23445727	67.2071	60.8251
Chr1:36472566-36476327	1	36472566	36476327	71.6565	73.7168		Chr1:23445845-23457428	1	23445845	23457428	71.4358	64.6122
Chr1:36476414-36480003	1	36476414	36480003	79.4867	78.4809		Chr1:23457429-23464800	1	23457429	23464800	64.2379	65.048
Chr1:36480008-36483849	1	36480008	36483849	78.852	78.6227		Chr1:23464801-23472124	1	23464801	23472124	72.1952	67.9844
Chr1:36483872-36487130	1	36483872	36487130	75.1345	73.057		Chr1:23472131-23481141	1	23472131	23481141	67.8495	67.4148
Chr1:36487131-36492386	1	36487131	36492386	70.9357	67.7494		Chr1:23481308-23489811	1	23481308	23489811	68.6746	65.1254
Chr1:36492387-36498010	1	36492387	36498010	61.3556	67.2143		Chr1:23489812-23495478	1	23489812	23495478	67.8545	63.2801
Chr1:36498033-36499841	1	36498033	36499841	64.0455	70.6546		Chr1:23495529-23508095	1	23495529	23508095	66.5521	63.7507
Chr1:36499857-36503382	1	36499857	36503382	67.0896	69.647		Chr1:23508096-23516928	1	23508096	23516928	66.7292	71.0827
Chr1:36503579-36507019	1	36503579	36507019	70.3953	74.6595		Chr1:23516929-23524655	1	23516929	23524655	71.3888	66.6974
Chr1:36507155-36510159	1	36507155	36510159	73.4003	69.2202		Chr1:23524656-23535632	1	23524656	23535632	73.5239	68.8848
Chr1:36510160-36511928	1	36510160	36511928	17.1991	19.7369		Chr1:23535633-23540636	1	23535633	23540636	67.2429	67.2281
Chr1:36512822-36515225	1	36512822	36515225	15.1462	14.9607		Chr1:23540637-23543494	1	23540637	23543494	75.2478	83.0587
Chr1:36515233-36519050	1	36515233	36519050	60.6987	61.0914		Chr1:23543495-23552260	1	23543495	23552260	67.7197	65.674
Chr1:36519126-36521115	1	36519126	36521115	41.7859	42.3568		Chr1:23552261-23562869	1	23552261	23562869	70.1967	65.428
Chr1:36521183-36524683	1	36521183	36524683	69.2474	57.4656		Chr1:23562900-23572682	1	23562900	23572682	71.648	66.3289
Chr1:36524684-36527211	1	36524684	36527211	66.285	72.476		Chr1:23572683-23576414	1	23572683	23576414	74.0424	76.7954
Chr1:36527212-36531246	1	36527212	36531246	61.4448	69.9699		Chr1:23576772-23586461	1	23576772	23586461	70.131	70.4011
Chr1:36531247-36533306	1	36531247	36533306	53.2562	48.6958		Chr1:23586727-23593592	1	23586727	23593592	76.0775	74.0728
Chr1:36533307-36536531	1	36533307	36536531	71.526	76.1658		Chr1:23593593-23598939	1	23593593	23598939	77.3522	73.9612
Chr1:36536532-36539804	1	36536532	36539804	80.2504	80.0765		Chr1:23598940-23605412	1	23598940	23605412	64.8512	73.7404
Chr1:36539805-36542004	1	36539805	36542004	66.073	71.5532		Chr1:23605413-23614386	1	23605413	23614386	75.1863	73.1605
Chr1:36542044-36545878	1	36542044	36545878	57.0093	65.273		Chr1:23614389-23620633	1	23614389	23620633	78.7522	71.0114
Chr1:36545908-36547192	1	36545908	36547192	1.25	5.64542		Chr1:23620634-23630749	1	23620634	23630749	71.6747	77.0886
Chr1:36547195-36549645	1	36547195	36549645	31.7177	37.1597		Chr1:23630750-23641745	1	23630750	23641745	71.9174	66.4365
Chr1:36551306-36553078	1	36551306	36553078	51.1152	69.5803		Chr1:23641746-23648997	1	23641746	23648997	76.2421	76.8703
Chr1:36553079-36555867	1	36553079	36555867	62.1094	65.9341		Chr1:23648998-23654162	1	23648998	23654162	80.4198	72.2429
Chr1:36555952-36557279	1	36555952	36557279	4.11155	2.94624		Chr1:23654246-23657919	1	23654246	23657919	78.0722	85.1525
Chr1:36557280-36558112	1	36557280	36558112	0	0		Chr1:23657990-23664062	1	23657990	23664062	69.0596	68.6715
Chr1:36559740-36564273	1	36559740	36564273	67.1804	66.2593		Chr1:23664069-23670768	1	23664069	23670768	72.2807	69.9542
Chr1:36564364-36568495	1	36564364	36568495	63.8215	65.0285		Chr1:23670769-23674560	1	23670769	23674560	77.9553	75.9275
Chr1:36568496-36572101	1	36568496	36572101	64.3108	66.746		Chr1:23674561-23682209	1	23674561	23682209	61.6607	65.3839
Chr1:36572347-36577560	1	36572347	36577560	68.7271	65.118		Chr1:23682404-23687711	1	23682404	23687711	78.2994	70.6647
Chr1:36577764-36580934	1	36577764	36580934	52.486	42.4466		Chr1:23687729-23696543	1	23687729	23696543	78.2847	75.407
Chr1:36580935-36585893	1	36580935	36585893	72.288	76.9065		Chr1:23696544-23704003	1	23696544	23704003	64.7572	64.8471
Chr1:36585894-36589751	1	36585894	36589751	70.8064	72.8911		Chr1:23704149-23709048	1	23704149	23709048	57.2409	61.5243
Chr1:36589752-36595311	1	36589752	36595311	61.2127	70.308		Chr1:23709068-23715472	1	23709068	23715472	77.2952	71.7114
Chr1:36595371-36600831	1	36595371	36600831	58.1673	63.1747		Chr1:23715473-23720457	1	23715473	23720457	76.4932	74.1376
Chr1:36601181-36604914	1	36601181	36604914	70.2056	75.6941		Chr1:23720458-23724377	1	23720458	23724377	79.7777	78.6472
Chr1:36604915-36611592	1	36604915	36611592	67.3838	73.268		Chr1:23724406-23731070	1	23724406	23731070	81.8908	80.8947
Chr1:36611628-36615456	1	36611628	36615456	55.0398	54.0642		Chr1:24274240-24280321	1	24274240	24280321	76.5608	69.4944
Chr1:36615457-36621696	1	36615457	36621696	66.8173	69.2458		Chr1:24280322-24286375	1	24280322	24286375	74.3798	79.8353
Chr1:36621697-36628505	1	36621697	36628505	68.6146	73.3137		Chr1:24286472-24290134	1	24286472	24290134	75.0614	67.8637
Chr1:36628631-36634991	1	36628631	36634991	60.0059	60.6338		Chr1:24290135-24295290	1	24290135	24295290	76.4303	75.0529
Chr1:36635078-36642136	1	36635078	36642136	58.2998	58.8055		Chr1:24295522-24301284	1	24295522	24301284	64.8824	64.3964
Chr1:36642137-36647322	1	36642137	36647322	65.7594	60.582		Chr1:24301285-24304652	1	24301285	24304652	65.8992	57.7464
Chr1:36647323-36654961	1	36647323	36654961	77.3868	74.9692		Chr1:24304876-24310991	1	24304876	24310991	68.3448	70.9124
Chr1:36655028-36661400	1	36655028	36661400	74.3019	78.8392		Chr1:24311012-24314887	1	24311012	24314887	75.2259	71.5011
Chr1:36661449-36667394	1	36661449	36667394	64.3077	66.125		Chr1:24314888-24320243	1	24314888	24320243	72.5931	75.0834
Chr1:36667537-36673066	1	36667537	36673066	61.4405	63.1395		Chr1:24320244-24329430	1	24320244	24329430	65.9125	65.8334
Chr1:36673067-36679565	1	36673067	36679565	67.8143	70.4378		Chr1:24329434-24334428	1	24329434	24334428	78.7161	76.8811
Chr1:36679566-36682868	1	36679566	36682868	25.9649	35.9553		Chr1:24334429-24338770	1	24334429	24338770	70.4991	71.2986
Chr1:36682869-36684396	1	36682869	36684396	5.05698	13.4101		Chr1:24338803-24349520	1	24338803	24349520	68.6535	70.2408
Chr1:36684397-36690584	1	36684397	36690584	72.0631	61.1046		Chr1:24349640-24356935	1	24349640	24356935	76.3858	72.2133
Chr1:36690585-36691646	1	36690585	36691646	18.713	15.1629		Chr1:24356936-24362159	1	24356936	24362159	77.2391	78.0199
Chr1:36691647-36693253	1	36691647	36693253	19.2082	17.2795		Chr1:24362160-24364951	1	24362160	24364951	69.1655	78.4386
Chr1:36693254-36697884	1	36693254	36697884	61.4719	69.824		Chr1:24364952-24369125	1	24364952	24369125	63.7164	60.4977
Chr1:36697885-36701012	1	36697885	36701012	66.6555	65.6543		Chr1:24369126-24374118	1	24369126	24374118	77.4567	69.7476
Chr1:36701063-36703515	1	36701063	36703515	59.8646	62.5708		Chr1:24374119-24379961	1	24374119	24379961	63.1944	58.0737
Chr1:36703516-36709144	1	36703516	36709144	46.6752	55.7303		Chr1:24379962-24386868	1	24379962	24386868	72.2434	70.6409
Chr1:36710148-36717224	1	36710148	36717224	67.2334	65.813		Chr1:24387030-24395620	1	24387030	24395620	65.9549	57.3609
Chr1:36717292-36720910	1	36717292	36720910	78.6307	74.3209		Chr1:24395621-24406127	1	24395621	24406127	71.0891	68.4291
Chr1:36720911-36724623	1	36720911	36724623	76.3021	76.193		Chr1:24406270-24417084	1	24406270	24417084	63.7803	71.3365
Chr1:36724624-36730233	1	36724624	36730233	69.8216	70.407		Chr1:24417106-24420119	1	24417106	24420119	90.0655	80.2661
Chr1:36730338-36735147	1	36730338	36735147	68.7282	66.4099		Chr1:24420120-24427172	1	24420120	24427172	76.4495	73.4555
Chr1:36735148-36740178	1	36735148	36740178	53.5017	55.8656		Chr1:24427173-24434871	1	24427173	24434871	75.6045	69.1138
Chr1:36740179-36744423	1	36740179	36744423	69.3732	58.2745		Chr1:24434914-24446157	1	24434914	24446157	69.899	63.1734
Chr1:36744424-36747383	1	36744424	36747383	34.8086	40.0309		Chr1:24446158-24453613	1	24446158	24453613	72.0695	68.8099
Chr1:36747516-36754856	1	36747516	36754856	56.2141	69.322		Chr1:24453615-24457628	1	24453615	24457628	71.6587	69.0638
Chr1:36754857-36758910	1	36754857	36758910	54.2754	61.0652		Chr1:24457632-24467620	1	24457632	24467620	68.1544	67.0924
Chr1:36758911-36761703	1	36758911	36761703	50.5691	45.206		Chr1:24467691-24472171	1	24467691	24472171	80.0368	66.555
Chr1:36761710-36764897	1	36761710	36764897	81.7503	81.6522		Chr1:24472172-24482269	1	24472172	24482269	62.3748	68.7687
Chr1:36764898-36768786	1	36764898	36768786	40.7178	39.6251		Chr1:24482270-24492274	1	24482270	24492274	67.5948	65.0543
Chr1:36768787-36771084	1	36768787	36771084	8.0787	9.80334		Chr1:24492275-24496688	1	24492275	24496688	57.9732	57.0117
Chr1:36771086-36773826	1	36771086	36773826	53.4902	51.1393		Chr1:24496712-24507737	1	24496712	24507737	68.3489	67.5132
Chr1:36773827-36779051	1	36773827	36779051	65.5718	66.3191		Chr1:24507962-24514931	1	24507962	24514931	67.4305	73.8567
Chr1:36779052-36781405	1	36779052	36781405	54.5341	51.5959		Chr1:24514989-24519651	1	24514989	24519651	75.0423	74.7285
Chr1:36781407-36783821	1	36781407	36783821	63.3406	67.5416		Chr1:24519652-24529553	1	24519652	24529553	58.7584	61.4035
Chr1:36783824-36785648	1	36783824	36785648	24.0646	26.7632		Chr1:24529554-24537592	1	24529554	24537592	68.5537	67.9477
Chr1:36785649-36789275	1	36785649	36789275	57.9086	60.9385		Chr1:24537593-24548230	1	24537593	24548230	63.8514	65.0294
Chr1:36789276-36792381	1	36789276	36792381	80.4815	74.2261		Chr1:24548234-24552155	1	24548234	24552155	68.794	78.7768
Chr1:36792406-36794948	1	36792406	36794948	65.6649	73.1246		Chr1:24552156-24558085	1	24552156	24558085	64.6793	73.1149
Chr1:36794957-36797631	1	36794957	36797631	72.3096	79.4087		Chr1:24558106-24560816	1	24558106	24560816	79.3001	71.3261
Chr1:36797659-36801568	1	36797659	36801568	75.8894	79.0415		Chr1:24560817-24568086	1	24560817	24568086	65.4144	63.7831
Chr1:36801717-36805269	1	36801717	36805269	47.3118	35.0141		Chr1:24568093-24573680	1	24568093	24573680	70.1279	63.3712
Chr1:36805270-36809188	1	36805270	36809188	70.3571	72.6547		Chr1:24573737-24583208	1	24573737	24583208	70.2817	65.9047
Chr1:36809189-36812493	1	36809189	36812493	70.9291	71.2713		Chr1:24583209-24586490	1	24583209	24586490	67.8661	67.7377
Chr1:36812494-36816109	1	36812494	36816109	52.3363	55.1056		Chr1:24586967-24588675	1	24586967	24588675	26.1978	23.3914
Chr1:36816110-36820090	1	36816110	36820090	80.4948	72.8354		Chr1:24588799-24594299	1	24588799	24594299	80.6695	67.8279
Chr1:36820091-36825169	1	36820091	36825169	71.9928	72.5561		Chr1:24594300-24598601	1	24594300	24598601	82.8489	73.4949
Chr1:36825212-36829301	1	36825212	36829301	70.9713	72.1138		Chr1:24626128-24633620	1	24626128	24633620	62.9671	65.6057
Chr1:36829302-36833433	1	36829302	36833433	41.5869	47.0057		Chr1:24633621-24641497	1	24633621	24641497	53.9554	53.7077
Chr1:36833475-36839096	1	36833475	36839096	49.7302	50.6389		Chr1:24641498-24648190	1	24641498	24648190	68.6506	63.9572
Chr1:36839236-36846112	1	36839236	36846112	54.7324	47.4138		Chr1:24648191-24653601	1	24648191	24653601	67.165	67.8981
Chr1:36846336-36851832	1	36846336	36851832	55.299	49.6914		Chr1:24653602-24664113	1	24653602	24664113	71.6138	67.4204
Chr1:36851833-36855831	1	36851833	36855831	39.4388	37.8734		Chr1:24664130-24673710	1	24664130	24673710	57.4822	63.0102
Chr1:36855832-36861859	1	36855832	36861859	38.6931	28.7464		Chr1:24673711-24678236	1	24673711	24678236	64.1702	63.9961
Chr1:36861860-36870255	1	36861860	36870255	61.6732	69.0775		Chr1:24678936-24681715	1	24678936	24681715	45.6536	27.0101
Chr1:36870256-36875831	1	36870256	36875831	55.4925	61.9908		Chr1:24681732-24686385	1	24681732	24686385	50.3942	49.7462
Chr1:36875857-36882451	1	36875857	36882451	64.3398	58.8216		Chr1:24686479-24693173	1	24686479	24693173	72.5164	78.5891
Chr1:36882506-36889379	1	36882506	36889379	53.6797	59.1055		Chr1:24693204-24698406	1	24693204	24698406	69.8836	75.3921
Chr1:36889380-36896083	1	36889380	36896083	47.0218	41.1106		Chr1:24698407-24703163	1	24698407	24703163	63.4293	57.3278
Chr1:36896084-36902145	1	36896084	36902145	43.4061	43.1689		Chr1:24703164-24707512	1	24703164	24707512	80.294	79.542
Chr1:36902146-36907421	1	36902146	36907421	34.911	43.3802		Chr1:24707513-24709856	1	24707513	24709856	83.2351	78.0535
Chr1:36907422-36913349	1	36907422	36913349	28.9611	39.7029		Chr1:24709968-24715240	1	24709968	24715240	75.7403	74.6014
Chr1:36913350-36917175	1	36913350	36917175	33.1808	37.7791		Chr1:24715241-24721318	1	24715241	24721318	73.9126	73.7189
Chr1:36917176-36923510	1	36917176	36923510	43.853	35.9149		Chr1:24721340-24728622	1	24721340	24728622	69.2437	79.307
Chr1:36923511-36929893	1	36923511	36929893	38.7537	39.5606		Chr1:24728623-24731817	1	24728623	24731817	78.3444	74.3253
Chr1:36929894-36935047	1	36929894	36935047	33.138	39.4048		Chr1:24731818-24735802	1	24731818	24735802	80.5317	81.9343
Chr1:36935170-36938899	1	36935170	36938899	7.68516	7.58202		Chr1:24735803-24741094	1	24735803	24741094	74.3217	73.4397
Chr1:36939783-36941294	1	36939783	36941294	4.48881	1.96208		Chr1:24741095-24746909	1	24741095	24746909	78.0907	70.2494
Chr1:36941651-36947143	1	36941651	36947143	63.7149	64.7285		Chr1:24746910-24753151	1	24746910	24753151	79.399	75.3474
Chr1:37000898-37005879	1	37000898	37005879	57.1163	63.8011		Chr1:24753152-24758599	1	24753152	24758599	75.2278	73.7296
Chr1:37006360-37010022	1	37006360	37010022	61.2581	66.0031		Chr1:24758681-24762281	1	24758681	24762281	78.4442	74.3635
Chr1:37010023-37014036	1	37010023	37014036	70.7297	72.5299		Chr1:24762381-24766654	1	24762381	24766654	75.4292	79.3004
Chr1:37014475-37020448	1	37014475	37020448	70.6391	72.0718		Chr1:24766655-24777159	1	24766655	24777159	76.9085	75.9403
Chr1:37020521-37027275	1	37020521	37027275	73.9107	66.9154		Chr1:24777640-24783591	1	24777640	24783591	68.4258	68.8057
Chr1:37027836-37029856	1	37027836	37029856	18.2306	14.6545		Chr1:24783671-24790469	1	24783671	24790469	78.0184	75.2705
Chr1:37030012-37035873	1	37030012	37035873	60.815	63.3274		Chr1:24790505-24794733	1	24790505	24794733	82.8488	80.2577
Chr1:37035927-37042265	1	37035927	37042265	71.3949	65.8718		Chr1:24794734-24801608	1	24794734	24801608	80.0171	78.301
Chr1:37042267-37045335	1	37042267	37045335	42.9196	53.4345		Chr1:24801609-24805340	1	24801609	24805340	86.6752	87.8287
Chr1:37045453-37051144	1	37045453	37051144	50.1067	57.2115		Chr1:24805341-24808112	1	24805341	24808112	84.6297	83.3668
Chr1:37051154-37056420	1	37051154	37056420	81.9592	75.2124		Chr1:24808113-24813045	1	24808113	24813045	71.1449	73.3267
Chr1:37056421-37060332	1	37056421	37060332	75.4645	84.2231		Chr1:24813046-24822423	1	24813046	24822423	67.776	63.7804
Chr1:37060333-37064475	1	37060333	37064475	70.2785	69.836		Chr1:24822497-24831205	1	24822497	24831205	67.151	67.3543
Chr1:37064476-37068719	1	37064476	37068719	69.9232	80.2344		Chr1:24831583-24840571	1	24831583	24840571	73.1198	70.1744
Chr1:37069060-37074121	1	37069060	37074121	69.2982	75.7681		Chr1:24840572-24850321	1	24840572	24850321	73.8911	69.0997
Chr1:37074122-37077540	1	37074122	37077540	70.5437	72.7501		Chr1:24850322-24860943	1	24850322	24860943	75.1338	68.1502
Chr1:37077590-37081957	1	37077590	37081957	64.6979	54.219		Chr1:24861241-24869862	1	24861241	24869862	68.5014	67.279
Chr1:37081958-37087924	1	37081958	37087924	42.2712	47.4154		Chr1:24869869-24879567	1	24869869	24879567	76.5103	72.6446
Chr1:37087925-37092403	1	37087925	37092403	52.195	43.5835		Chr1:24879702-24886916	1	24879702	24886916	71.39	65.9539
Chr1:37092404-37097017	1	37092404	37097017	68.0756	73.0722		Chr1:24887033-24896084	1	24887033	24896084	75.5008	67.1509
Chr1:37097018-37100761	1	37097018	37100761	65.3191	71.5119		Chr1:24896462-24908264	1	24896462	24908264	68.335	68.4116
Chr1:37100762-37105100	1	37100762	37105100	44.0154	37.228		Chr1:24908373-24917340	1	24908373	24917340	69.6276	69.5088
Chr1:37105101-37109272	1	37105101	37109272	67.0446	72.809		Chr1:24917674-24925714	1	24917674	24925714	72.4437	65.9632
Chr1:37109351-37113607	1	37109351	37113607	76.3036	74.7772		Chr1:24925715-24931647	1	24925715	24931647	79.1164	74.7134
Chr1:37113608-37117363	1	37113608	37117363	67.1913	75.4168		Chr1:24931829-24940791	1	24931829	24940791	71.4941	68.1066
Chr1:37117364-37121015	1	37117364	37121015	77.5866	78.0099		Chr1:24940792-24949201	1	24940792	24949201	76.0565	68.1969
Chr1:37121016-37125153	1	37121016	37125153	75.5438	67.447		Chr1:24949752-24960266	1	24949752	24960266	71.0196	67.1332
Chr1:37125352-37128959	1	37125352	37128959	72.6963	74.5116		Chr1:24960267-24970084	1	24960267	24970084	69.0523	69.242
Chr1:37128969-37132881	1	37128969	37132881	44.1725	50.812		Chr1:24970085-24982990	1	24970085	24982990	70.9146	69.3836
Chr1:37132898-37137206	1	37132898	37137206	68.3079	64.0649		Chr1:24982991-24993124	1	24982991	24993124	71.1243	68.6566
Chr1:37137207-37141890	1	37137207	37141890	77.8311	84.3255		Chr1:24993125-25001933	1	24993125	25001933	71.5586	74.835
Chr1:37141904-37144427	1	37141904	37144427	88.4036	83.3476		Chr1:25002736-25009398	1	25002736	25009398	67.4419	70.4618
Chr1:37144435-37149920	1	37144435	37149920	79.6953	75.4366		Chr1:25009425-25015498	1	25009425	25015498	74.079	70.5263
Chr1:37149921-37154757	1	37149921	37154757	71.6017	69.488		Chr1:25018264-25022952	1	25018264	25022952	78.7963	77.5209
Chr1:37154774-37159487	1	37154774	37159487	83.1355	78.5614		Chr1:25023295-25029806	1	25023295	25029806	74.1836	77.559
Chr1:37159502-37165039	1	37159502	37165039	86.1034	80.6925		Chr1:25029807-25036092	1	25029807	25036092	65.2622	62.5287
Chr1:37165088-37169372	1	37165088	37169372	77.0427	77.3707		Chr1:25036763-25044581	1	25036763	25044581	75.4947	68.3706
Chr1:37169668-37172690	1	37169668	37172690	77.7579	75.6749		Chr1:25044592-25051096	1	25044592	25051096	77.7409	75.427
Chr1:37172930-37178484	1	37172930	37178484	71.9979	73.5931		Chr1:25051097-25058625	1	25051097	25058625	81.4193	77.0782
Chr1:37178485-37182487	1	37178485	37182487	70.6759	80.1178		Chr1:25058626-25064405	1	25058626	25064405	63.8029	63.4973
Chr1:37182488-37186931	1	37182488	37186931	72.2807	71.2943		Chr1:25064406-25069147	1	25064406	25069147	73.2222	71.5104
Chr1:37186932-37191938	1	37186932	37191938	67.6654	62.0972		Chr1:25069148-25076210	1	25069148	25076210	71.0615	73.2495
Chr1:37191939-37197223	1	37191939	37197223	68.3502	70.505		Chr1:25076211-25082507	1	25076211	25082507	77.6189	67.9559
Chr1:37197276-37200637	1	37197276	37200637	76.4652	81.9349		Chr1:25082508-25086238	1	25082508	25086238	78.3171	72.8877
Chr1:37200638-37205203	1	37200638	37205203	78.9185	76.121		Chr1:25086313-25093172	1	25086313	25093172	68.3101	64.9593
Chr1:37205204-37209215	1	37205204	37209215	85.0665	84.9192		Chr1:25093372-25101124	1	25093372	25101124	73.7133	73.7892
Chr1:37209260-37213677	1	37209260	37213677	60.993	60.8893		Chr1:25101506-25106421	1	25101506	25106421	82.4742	72.2184
Chr1:37213756-37219090	1	37213756	37219090	55.9681	60.5271		Chr1:25106455-25112246	1	25106455	25112246	72.8017	72.1603
Chr1:37219091-37224718	1	37219091	37224718	68.4608	71.0331		Chr1:25112253-25118416	1	25112253	25118416	78.5638	65.2114
Chr1:37224719-37231135	1	37224719	37231135	73.7809	75.1642		Chr1:25118489-25129186	1	25118489	25129186	73.4171	67.4457
Chr1:37231136-37235226	1	37231136	37235226	66.6419	69.9769		Chr1:25129187-25137723	1	25129187	25137723	72.5055	70.3739
Chr1:37235286-37239522	1	37235286	37239522	72.9533	65.6838		Chr1:25152445-25162373	1	25152445	25162373	71.0064	67.1529
Chr1:37239523-37244374	1	37239523	37244374	74.5129	72.6949		Chr1:25162374-25168745	1	25162374	25168745	76.6079	70.3556
Chr1:37244375-37247954	1	37244375	37247954	72.5177	70.567		Chr1:25168746-25177535	1	25168746	25177535	72.199	71.6212
Chr1:37247955-37253557	1	37247955	37253557	53.4509	60.3764		Chr1:25177583-25180785	1	25177583	25180785	55.4236	60.0416
Chr1:37253593-37259979	1	37253593	37259979	72.5788	68.4436		Chr1:25180816-25189291	1	25180816	25189291	74.0402	63.9002
Chr1:37259980-37262157	1	37259980	37262157	56.2388	66.633		Chr1:25189292-25194869	1	25189292	25194869	75.7984	73.1399
Chr1:37262172-37268131	1	37262172	37268131	80.0534	69.0969		Chr1:25194870-25204621	1	25194870	25204621	67.0658	65.8218
Chr1:37268132-37273364	1	37268132	37273364	47.7708	42.7776		Chr1:25204622-25212035	1	25204622	25212035	72.8215	75.6524
Chr1:37273365-37279441	1	37273365	37279441	65.3496	69.7643		Chr1:25212036-25221025	1	25212036	25221025	71.4141	72.1189
Chr1:37279442-37284154	1	37279442	37284154	85.6527	84.7277		Chr1:25221165-25228482	1	25221165	25228482	61.9444	56.5257
Chr1:37284155-37288251	1	37284155	37288251	76.7744	77.7402		Chr1:25228495-25231432	1	25228495	25231432	23.6564	25.4794
Chr1:37288282-37294417	1	37288282	37294417	76.8723	73.8753		Chr1:25231433-25237137	1	25231433	25237137	68.4167	71.1928
Chr1:37294889-37299888	1	37294889	37299888	43.014	46.0826		Chr1:25237138-25243798	1	25237138	25243798	60.3581	63.1243
Chr1:37299892-37300350	1	37299892	37300350	0	0		Chr1:25243841-25255750	1	25243841	25255750	69.6294	63.2717
Chr1:37300352-37304271	1	37300352	37304271	43.8284	46.8573		Chr1:25255751-25265254	1	25255751	25265254	71.0836	63.0857
Chr1:37304272-37310223	1	37304272	37310223	69.9993	75.6662		Chr1:25265255-25273213	1	25265255	25273213	68.743	62.6674
Chr1:37310541-37315994	1	37310541	37315994	74.6392	74.4636		Chr1:25273222-25279755	1	25273222	25279755	70.603	64.0683
Chr1:37316125-37319771	1	37316125	37319771	77.3795	77.7572		Chr1:25279992-25285393	1	25279992	25285393	73.5946	74.3025
Chr1:37319772-37326950	1	37319772	37326950	60.4417	63.6086		Chr1:25285394-25295952	1	25285394	25295952	70.5089	61.6853
Chr1:37326951-37333173	1	37326951	37333173	67.0916	72.6511		Chr1:25296184-25304715	1	25296184	25304715	68.5124	67.2285
Chr1:37333324-37339137	1	37333324	37339137	70.3803	61.0765		Chr1:25304716-25313734	1	25304716	25313734	70.1441	68.4863
Chr1:37339230-37343960	1	37339230	37343960	75.8939	73.5845		Chr1:25313735-25321769	1	25313735	25321769	68.3491	62.5109
Chr1:37344133-37350159	1	37344133	37350159	72.4094	79.0182		Chr1:25321793-25332477	1	25321793	25332477	70.4108	63.6889
Chr1:37350240-37355204	1	37350240	37355204	69.9604	74.5677		Chr1:25333022-25343948	1	25333022	25343948	71.6871	64.1939
Chr1:37355227-37360533	1	37355227	37360533	76.1494	84.1417		Chr1:25344010-25351374	1	25344010	25351374	74.8669	68.7942
Chr1:37360792-37366290	1	37360792	37366290	76.3577	80.0975		Chr1:25351375-25361410	1	25351375	25361410	56.8652	59.5803
Chr1:37366297-37369099	1	37366297	37369099	79.0543	79.7183		Chr1:25361436-25366605	1	25361436	25366605	69.7822	63.9261
Chr1:37369100-37373810	1	37369100	37373810	76.4988	76.6785		Chr1:25366683-25378356	1	25366683	25378356	61.3206	68.7943
Chr1:37373811-37378845	1	37373811	37378845	76.1056	78.9904		Chr1:25378357-25389257	1	25378357	25389257	68.6485	60.5664
Chr1:37378910-37381936	1	37378910	37381936	81.9908	82.0177		Chr1:25389280-25396758	1	25389280	25396758	66.825	60.8771
Chr1:37382049-37387066	1	37382049	37387066	79.189	78.3079		Chr1:25397051-25404852	1	25397051	25404852	60.5216	61.9631
Chr1:37387111-37390554	1	37387111	37390554	75.3346	68.4615		Chr1:25404853-25416617	1	25404853	25416617	68.0639	68.5272
Chr1:37390555-37396142	1	37390555	37396142	75.3071	77.7651		Chr1:25416618-25422696	1	25416618	25422696	70.8626	75.2163
Chr1:37396188-37400598	1	37396188	37400598	63.2507	72.0319		Chr1:25422776-25428337	1	25422776	25428337	65.8928	73.6464
Chr1:37400697-37403488	1	37400697	37403488	54.7059	53.3867		Chr1:25428388-25434449	1	25428388	25434449	72.5681	66.4123
Chr1:37571033-37576373	1	37571033	37576373	75.0418	83.2617		Chr1:25434547-25442890	1	25434547	25442890	57.3835	63.3409
Chr1:37576374-37580295	1	37576374	37580295	75.0548	70.5861		Chr1:25442891-25450709	1	25442891	25450709	63.5893	57.3164
Chr1:37580324-37584011	1	37580324	37584011	73.0933	76.025		Chr1:25450925-25460276	1	25450925	25460276	62.6001	68.0432
Chr1:37584012-37591609	1	37584012	37591609	68.3792	68.0282		Chr1:25460556-25470217	1	25460556	25470217	75.8382	72.3528
Chr1:37740635-37745070	1	37740635	37745070	69.4019	73.4932		Chr1:25470218-25477395	1	25470218	25477395	66.7137	59.9152
Chr1:37745071-37751764	1	37745071	37751764	73.3668	75.2927		Chr1:25477591-25487065	1	25477591	25487065	67.1965	65.3892
Chr1:37751765-37758294	1	37751765	37758294	74.793	71.1316		Chr1:25487412-25501773	1	25487412	25501773	58.9594	53.9386
Chr1:37758295-37764649	1	37758295	37764649	67.9486	68.7185		Chr1:25502001-25508623	1	25502001	25508623	61.263	61.9821
Chr1:37764650-37773707	1	37764650	37773707	70.8552	69.3136		Chr1:25508628-25515284	1	25508628	25515284	59.3477	55.3196
Chr1:37773741-37778486	1	37773741	37778486	74.3849	83.0195		Chr1:25515449-25527047	1	25515449	25527047	63.2346	61.6117
Chr1:37778493-37786460	1	37778493	37786460	75.692	74.5205		Chr1:25527048-25535331	1	25527048	25535331	55.7117	55.5905
Chr1:37786523-37796128	1	37786523	37796128	63.3471	65.9916		Chr1:25535332-25542797	1	25535332	25542797	64.4488	69.6145
Chr1:37796766-37802341	1	37796766	37802341	66.0064	67.9893		Chr1:25542868-25552658	1	25542868	25552658	65.7879	60.8752
Chr1:37802985-37813622	1	37802985	37813622	61.5038	65.418		Chr1:25552659-25562780	1	25552659	25562780	59.8209	65.2827
Chr1:37813623-37823503	1	37813623	37823503	67.5022	67.8536		Chr1:25562781-25571693	1	25562781	25571693	65.2648	63.9729
Chr1:37823504-37831707	1	37823504	37831707	70.9147	68.1105		Chr1:25571701-25579907	1	25571701	25579907	68.617	60.3465
Chr1:37831708-37840005	1	37831708	37840005	74.2263	71.2944		Chr1:25579908-25590843	1	25579908	25590843	70.7626	66.4125
Chr1:37840011-37848409	1	37840011	37848409	71.438	69.6524		Chr1:25590850-25601549	1	25590850	25601549	66.8344	62.0025
Chr1:37849254-37858588	1	37849254	37858588	69.3083	65.8082		Chr1:25601643-25609443	1	25601643	25609443	61.2632	59.8913
Chr1:37858589-37864788	1	37858589	37864788	48.7461	49.426		Chr1:25609495-25618705	1	25609495	25618705	59.2472	56.3892
Chr1:37865239-37867346	1	37865239	37867346	9.96003	13.4578		Chr1:25754872-25763257	1	25754872	25763257	68.1658	71.3997
Chr1:37867347-37871906	1	37867347	37871906	39.5621	46.9094		Chr1:25763539-25774582	1	25763539	25774582	69.9586	57.9548
Chr1:37871910-37875047	1	37871910	37875047	25.4516	20.7517		Chr1:25774583-25782646	1	25774583	25782646	55.75	53.9671
Chr1:37875080-37876823	1	37875080	37876823	77.0184	60.668		Chr1:25935936-25948909	1	25935936	25948909	51.7276	48.3081
Chr1:37876892-37881742	1	37876892	37881742	71.7693	71.7117		Chr1:25948978-25964630	1	25948978	25964630	53.4985	50.9535
Chr1:37881769-37886412	1	37881769	37886412	67.0098	54.6778		Chr1:25964631-25977348	1	25964631	25977348	59.5063	57.1585
Chr1:37886629-37890461	1	37886629	37890461	22.3976	22.5804		Chr1:26754404-26765349	1	26754404	26765349	58.3036	58.9757
Chr1:37890474-37892547	1	37890474	37892547	14.1732	11.7469		Chr1:26765350-26775110	1	26765350	26775110	56.9467	50.2317
Chr1:37892578-37899210	1	37892578	37899210	62.6636	67.1361		Chr1:26775111-26788730	1	26775111	26788730	50.9378	53.818
Chr1:37899213-37903836	1	37899213	37903836	45.4167	48.6022		Chr1:26788731-26801163	1	26788731	26801163	57.5066	55.1149
Chr1:37903868-37909079	1	37903868	37909079	66.381	70.4185		Chr1:26801536-26819366	1	26801536	26819366	66.5257	61.9517
Chr1:37909080-37915710	1	37909080	37915710	60.0323	63.9792		Chr1:26819722-26832924	1	26819722	26832924	58.915	55.6649
Chr1:37915711-37920053	1	37915711	37920053	69.9699	65.7235		Chr1:26833110-26846031	1	26833110	26846031	73.1911	63.2853
Chr1:37920054-37923377	1	37920054	37923377	67.8618	56.1409		Chr1:26846032-26858613	1	26846032	26858613	60.2229	62.5544
Chr1:37923378-37927618	1	37923378	37927618	55.4044	59.5165		Chr1:26858614-26869305	1	26858614	26869305	61.267	63.1396
Chr1:37927647-37932262	1	37927647	37932262	66.6945	65.5178		Chr1:28079131-28092516	1	28079131	28092516	54.3464	56.6416
Chr1:37932282-37943167	1	37932282	37943167	63.9932	68.1085		Chr1:28092721-28105597	1	28092721	28105597	61.7335	61.3189
Chr1:37943345-37947879	1	37943345	37947879	67.9042	78.342		Chr1:29920055-29930812	1	29920055	29930812	70.797	64.4497
Chr1:37948002-37952363	1	37948002	37952363	68.5576	67.4428		Chr1:29930813-29941784	1	29930813	29941784	72.6821	67.4596
Chr1:37952364-37958017	1	37952364	37958017	77.6228	67.4161		Chr1:29941946-29949111	1	29941946	29949111	78.5196	81.8301
Chr1:37958018-37965565	1	37958018	37965565	61.1047	62.0738		Chr1:29949119-29960486	1	29949119	29960486	66.524	70.4082
Chr1:37965610-37971774	1	37965610	37971774	65.427	63.2423		Chr1:29960515-29974552	1	29960515	29974552	69.8294	68.6769
Chr1:37971784-37976756	1	37971784	37976756	72.748	62.3823		Chr1:29974643-29981642	1	29974643	29981642	65.2705	57.8557
Chr1:37976817-37984210	1	37976817	37984210	74.4962	65.6425		Chr1:29982149-29992537	1	29982149	29992537	75.3599	72.5129
Chr1:37984280-37989766	1	37984280	37989766	66.313	62.3191		Chr1:29992538-30001543	1	29992538	30001543	73.779	65.322
Chr1:37989767-37994066	1	37989767	37994066	69.4203	68.2708		Chr1:30001544-30016058	1	30001544	30016058	67.8627	65.4325
Chr1:37994071-37996909	1	37994071	37996909	37.2629	43.7271		Chr1:30016105-30029824	1	30016105	30029824	61.1182	64.4436
Chr1:37996910-37997949	1	37996910	37997949	0	0		Chr1:30030593-30047083	1	30030593	30047083	55.5136	54.0579
Chr1:37998401-38000786	1	37998401	38000786	13.5336	9.48199		Chr1:30047084-30059474	1	30047084	30059474	63.4584	64.8921
Chr1:38000839-38008190	1	38000839	38008190	49.3672	46.5603		Chr1:30059475-30075192	1	30059475	30075192	64.4128	64.1375
Chr1:38008530-38016678	1	38008530	38016678	51.2281	53.3741		Chr1:30075462-30083451	1	30075462	30083451	68.5172	68.8312
Chr1:38016712-38021952	1	38016712	38021952	75.1364	68.7713		Chr1:30083529-30087217	1	30083529	30087217	81.0552	78.6872
Chr1:38021961-38027767	1	38021961	38027767	59.6324	61.2671		Chr1:30087218-30090115	1	30087218	30090115	76.7949	79.8529
Chr1:38027944-38033812	1	38027944	38033812	73.97	67.8204		Chr1:30090132-30093724	1	30090132	30093724	68.1145	77.6007
Chr1:38033813-38037206	1	38033813	38037206	80.7449	69.3526		Chr1:30093725-30106371	1	30093725	30106371	71.6817	68.4006
Chr1:38037207-38043313	1	38037207	38043313	77.6079	80.2421		Chr1:30106372-30120967	1	30106372	30120967	56.7993	57.5186
Chr1:38043314-38049851	1	38043314	38049851	80.8198	70.1527		Chr1:30121043-30136745	1	30121043	30136745	67.5249	62.8843
Chr1:38050029-38055440	1	38050029	38055440	69.6151	71.3156		Chr1:30136746-30147238	1	30136746	30147238	60.7325	61.2779
Chr1:38055458-38061310	1	38055458	38061310	58.0602	54.0634		Chr1:30147263-30161620	1	30147263	30161620	62.4018	66.1633
Chr1:38061741-38068609	1	38061741	38068609	76.5729	74.295		Chr1:30161621-30172425	1	30161621	30172425	66.7152	62.6278
Chr1:38068898-38074944	1	38068898	38074944	67.9612	66.4359		Chr1:30172426-30188537	1	30172426	30188537	65.0228	58.3606
Chr1:38075035-38082607	1	38075035	38082607	68.2519	70.6522		Chr1:30188538-30200595	1	30188538	30200595	65.4869	57.671
Chr1:38082671-38090830	1	38082671	38090830	71.5168	70.1495		Chr1:30200670-30212504	1	30200670	30212504	60.3193	61.2718
Chr1:38090942-38098874	1	38090942	38098874	73.5767	70.145		Chr1:30212730-30224984	1	30212730	30224984	66.5622	63.5058
Chr1:38098875-38107614	1	38098875	38107614	69.0488	71.0386		Chr1:30224985-30236462	1	30224985	30236462	69.2456	66.2183
Chr1:38107615-38113471	1	38107615	38113471	56.3614	56.376		Chr1:30236463-30249407	1	30236463	30249407	60.7368	67.4235
Chr1:39309117-39312383	1	39309117	39312383	68.9596	73.5832		Chr1:30249918-30261938	1	30249918	30261938	59.2406	59.9118
Chr1:39312476-39315202	1	39312476	39315202	69.2667	70.7754		Chr1:30262151-30274508	1	30262151	30274508	64.018	63.9697
Chr1:39315274-39319065	1	39315274	39319065	82.808	80.55		Chr1:30274522-30281171	1	30274522	30281171	72.058	60.1296
Chr1:39319070-39323493	1	39319070	39323493	66.1967	68.4613		Chr1:30281172-30291018	1	30281172	30291018	72.5366	67.9851
Chr1:39323494-39326690	1	39323494	39326690	81.247	76.0564		Chr1:30291019-30297220	1	30291019	30297220	72.543	77.6008
Chr1:39326759-39332041	1	39326759	39332041	76.0314	70.5894		Chr1:30297274-30306598	1	30297274	30306598	78.5038	75.7105
Chr1:39332042-39336064	1	39332042	39336064	58.5514	71.7571		Chr1:30316415-30328263	1	30316415	30328263	68.344	64.6136
Chr1:39336152-39339335	1	39336152	39339335	76.9358	76.275		Chr1:30328264-30333849	1	30328264	30333849	59.8492	60.8312
Chr1:39339345-39343102	1	39339345	39343102	73.0735	66.7046		Chr1:30333850-30341743	1	30333850	30341743	63.705	61.3574
Chr1:39343228-39346044	1	39343228	39346044	56.9696	44.512		Chr1:30341776-30351865	1	30341776	30351865	58.4303	57.5123
Chr1:39346086-39349784	1	39346086	39349784	72.6997	67.0662		Chr1:30352215-30363503	1	30352215	30363503	63.511	62.56
Chr1:39349785-39357756	1	39349785	39357756	69.4215	74.6137		Chr1:30363504-30371201	1	30363504	30371201	72.79	70.8128
Chr1:39357757-39361958	1	39357757	39361958	64.363	54.9908		Chr1:30371206-30385218	1	30371206	30385218	71.6058	52.0019
Chr1:39361959-39364337	1	39361959	39364337	44.4467	30.5703		Chr1:30385219-30398148	1	30385219	30398148	68.4461	63.3893
Chr1:39364342-39367989	1	39364342	39367989	27.4363	26.6969		Chr1:30398259-30408721	1	30398259	30408721	73.5939	67.8418
Chr1:39367990-39368766	1	39367990	39368766	0.617284	0		Chr1:30408722-30419580	1	30408722	30419580	70.9148	69.3146
Chr1:39368779-39372597	1	39368779	39372597	10.4508	6.22476		Chr1:30419581-30433677	1	30419581	30433677	64.6018	61.7233
Chr1:39372598-39379178	1	39372598	39379178	67.178	58.1082		Chr1:30433813-30445148	1	30433813	30445148	65.9582	68.0896
Chr1:39379179-39383189	1	39379179	39383189	59.9924	60.1224		Chr1:30445149-30459661	1	30445149	30459661	68.1773	69.6842
Chr1:39383243-39386487	1	39383243	39386487	80.2148	65.9808		Chr1:30459662-30472426	1	30459662	30472426	66.5554	68.8739
Chr1:39386488-39391076	1	39386488	39391076	69.9832	60.0963		Chr1:30472830-30486437	1	30472830	30486437	69.4651	69.6911
Chr1:39391077-39395091	1	39391077	39395091	60.6604	70.6738		Chr1:30486438-30495008	1	30486438	30495008	73.4753	68.9546
Chr1:39395092-39400022	1	39395092	39400022	72.9099	75.6145		Chr1:30495164-30501537	1	30495164	30501537	68.9841	71.9704
Chr1:39400039-39403732	1	39400039	39403732	76.3652	69.165		Chr1:30502235-30514034	1	30502235	30514034	72.2202	66.0381
Chr1:39403845-39407278	1	39403845	39407278	71.5488	68.6907		Chr1:30514035-30521052	1	30514035	30521052	71.6702	67.0647
Chr1:39407354-39410725	1	39407354	39410725	77.9703	77.4239		Chr1:30521053-30530310	1	30521053	30530310	83.449	76.8784
Chr1:39410737-39415258	1	39410737	39415258	76.6223	72.1759		Chr1:31308242-31317177	1	31308242	31317177	73.8033	74.5021
Chr1:39415259-39419240	1	39415259	39419240	65.0797	64.0564		Chr1:31317178-31325630	1	31317178	31325630	73.079	67.424
Chr1:39419241-39423550	1	39419241	39423550	76.5412	76.3488		Chr1:31325631-31335813	1	31325631	31335813	63.6925	65.8031
Chr1:39423644-39426156	1	39423644	39426156	66.6145	63.5856		Chr1:31335814-31344822	1	31335814	31344822	69.085	72.6324
Chr1:39426167-39431031	1	39426167	39431031	62.1638	54.8464		Chr1:31344823-31356957	1	31344823	31356957	74.0812	76.7944
Chr1:39431075-39434982	1	39431075	39434982	74.2359	73.2752		Chr1:31356958-31373672	1	31356958	31373672	65.8336	61.6849
Chr1:39434983-39438481	1	39434983	39438481	70.4818	76.9592		Chr1:31373673-31383324	1	31373673	31383324	62.7042	63.5171
Chr1:39438488-39442630	1	39438488	39442630	76.887	76.8805		Chr1:31383325-31389987	1	31383325	31389987	64.5623	69.8649
Chr1:39442699-39445853	1	39442699	39445853	70.101	72.5439		Chr1:31389988-31401933	1	31389988	31401933	68.2803	57.7538
Chr1:39445854-39448954	1	39445854	39448954	77.619	73.0992		Chr1:31401934-31415610	1	31401934	31415610	64.6001	54.6064
Chr1:39448955-39452709	1	39448955	39452709	61.8881	56.0666		Chr1:31415611-31423603	1	31415611	31423603	66.7198	60.2666
Chr1:39452873-39455745	1	39452873	39455745	24.8277	27.5238		Chr1:31423616-31436791	1	31423616	31436791	75.1702	66.2717
Chr1:39455746-39459428	1	39455746	39459428	54.5529	54.7323		Chr1:31436792-31447205	1	31436792	31447205	69.433	71.8717
Chr1:39459469-39463838	1	39459469	39463838	62.3247	60.2142		Chr1:31447695-31455727	1	31447695	31455727	72.2948	68.2646
Chr1:39463858-39466803	1	39463858	39466803	51.0971	58.1392		Chr1:31455931-31464775	1	31455931	31464775	70.1694	63.8692
Chr1:39466816-39471394	1	39466816	39471394	70.8023	72.5897		Chr1:31464776-31470982	1	31464776	31470982	78.9246	79.599
Chr1:39471436-39475799	1	39471436	39475799	61.6542	68.2952		Chr1:31470983-31475769	1	31470983	31475769	74.973	84.5319
Chr1:39475848-39478345	1	39475848	39478345	25.8688	20.9576		Chr1:31475770-31488059	1	31475770	31488059	69.5999	65.0825
Chr1:39478722-39481170	1	39478722	39481170	26.8486	39.8451		Chr1:31488060-31492647	1	31488060	31492647	70.6144	56.9519
Chr1:39481189-39486569	1	39481189	39486569	68.4006	61.5809		Chr1:31492679-31505076	1	31492679	31505076	68.9877	63.2778
Chr1:39486570-39491455	1	39486570	39491455	73.048	74.1215		Chr1:31505077-31513411	1	31505077	31513411	75.2223	67.5809
Chr1:39491456-39497900	1	39491456	39497900	73.5486	66.2339		Chr1:31513412-31527437	1	31513412	31527437	59.7945	59.5858
Chr1:39497918-39502923	1	39497918	39502923	70.7067	65.1906		Chr1:31527438-31538865	1	31527438	31538865	67.3053	59.0915
Chr1:39502965-39506062	1	39502965	39506062	50.3318	48.9123		Chr1:31539164-31548964	1	31539164	31548964	70.5266	67.5234
Chr1:39506063-39512062	1	39506063	39512062	63.1411	72.6362		Chr1:31548965-31557889	1	31548965	31557889	73.9096	70.5545
Chr1:39512063-39516700	1	39512063	39516700	67.5528	72.174		Chr1:31557890-31572198	1	31557890	31572198	64.2671	61.4048
Chr1:39516701-39520958	1	39516701	39520958	59.6441	64.8259		Chr1:31572199-31583543	1	31572199	31583543	68.9948	66.688
Chr1:39521267-39525248	1	39521267	39525248	53.3455	55.0141		Chr1:31583544-31599084	1	31583544	31599084	63.4512	58.5577
Chr1:39525368-39529540	1	39525368	39529540	35.0307	33.752		Chr1:31599182-31612783	1	31599182	31612783	62.4286	57.9807
Chr1:39529541-39534472	1	39529541	39534472	35.0483	32.0629		Chr1:31612786-31616810	1	31612786	31616810	70.9842	62.6479
Chr1:39536306-39539713	1	39536306	39539713	31.8517	37.8217		Chr1:31616823-31629647	1	31616823	31629647	63.8404	68.4952
Chr1:39539727-39544522	1	39539727	39544522	73.9484	74.7986		Chr1:31629673-31642658	1	31629673	31642658	68.232	64.0652
Chr1:39544535-39550516	1	39544535	39550516	75.6697	76.432		Chr1:31642722-31659902	1	31642722	31659902	66.9374	58.863
Chr1:39550519-39555522	1	39550519	39555522	79.5436	75.7551		Chr1:31659903-31672764	1	31659903	31672764	64.1977	62.8838
Chr1:39555523-39559772	1	39555523	39559772	76.7845	77.8248		Chr1:31672826-31684837	1	31672826	31684837	77.4457	68.7779
Chr1:39559773-39565201	1	39559773	39565201	63.0393	66.1114		Chr1:31685217-31701446	1	31685217	31701446	64.4907	67.6235
Chr1:39565202-39574077	1	39565202	39574077	61.4713	62.9947		Chr1:31701447-31713467	1	31701447	31713467	66.4713	67.7356
Chr1:39574078-39576795	1	39574078	39576795	9.07525	16.5663		Chr1:31713698-31726426	1	31713698	31726426	63.7999	54.5135
Chr1:39576796-39577145	1	39576796	39577145	0.320513	0		Chr1:31726427-31730915	1	31726427	31730915	80.5733	87.9954
Chr1:39577602-39582266	1	39577602	39582266	54.2392	51.2504		Chr1:31730989-31734290	1	31730989	31734290	79.4405	82.3047
Chr1:39582689-39586662	1	39582689	39586662	70.8782	78.7967		Chr1:31734299-31739067	1	31734299	31739067	84.6161	79.6979
Chr1:39586710-39591171	1	39586710	39591171	77.4097	81.0949		Chr1:31739068-31749282	1	31739068	31749282	75.2433	67.8222
Chr1:39591339-39596014	1	39591339	39596014	80.1132	76.0947		Chr1:31749283-31764702	1	31749283	31764702	68.1013	65.2504
Chr1:39596015-39597917	1	39596015	39597917	70.1623	62.4902		Chr1:31764703-31779184	1	31764703	31779184	63.7205	63.1967
Chr1:39597918-39602070	1	39597918	39602070	60.0559	76.1253		Chr1:31792077-31803147	1	31792077	31803147	65.069	66.2245
Chr1:39602071-39607025	1	39602071	39607025	73.4717	79.3885		Chr1:31803273-31810565	1	31803273	31810565	74.1461	70.0285
Chr1:39607026-39609773	1	39607026	39609773	71.0394	71.7144		Chr1:31810650-31820160	1	31810650	31820160	80.0809	74.8567
Chr1:39610123-39614417	1	39610123	39614417	72.1902	65.9879		Chr1:31820186-31829572	1	31820186	31829572	69.5942	72.3973
Chr1:39614632-39619134	1	39614632	39619134	56.2604	46.1217		Chr1:31829702-31843283	1	31829702	31843283	60.5938	58.5232
Chr1:39619171-39623447	1	39619171	39623447	54.7338	51.5915		Chr1:31843539-31852974	1	31843539	31852974	61.2703	58.8781
Chr1:39623448-39628854	1	39623448	39628854	66.6587	69.1798		Chr1:31853073-31863633	1	31853073	31863633	68.0765	63.9551
Chr1:39628928-39636916	1	39628928	39636916	64.7575	60.157		Chr1:31863634-31874890	1	31863634	31874890	64.3856	68.0886
Chr1:39636917-39642190	1	39636917	39642190	64.4994	73.3949		Chr1:31874891-31889317	1	31874891	31889317	63.4114	57.9027
Chr1:39642203-39647329	1	39642203	39647329	71.5817	72.9154		Chr1:31889318-31901232	1	31889318	31901232	61.9326	60.9943
Chr1:39647330-39650484	1	39647330	39650484	44.478	39.225		Chr1:31901457-31914415	1	31901457	31914415	60.4867	56.9025
Chr1:39650486-39651081	1	39650486	39651081	0.680272	2.86058		Chr1:31914808-31929058	1	31914808	31929058	73.6654	67.5314
Chr1:39651087-39655077	1	39651087	39655077	34.1483	44.1811		Chr1:31929059-31935749	1	31929059	31935749	78.7994	71.4775
Chr1:39655078-39663297	1	39655078	39663297	53.5113	50.7244		Chr1:31935750-31940215	1	31935750	31940215	80.6604	76.1386
Chr1:39663298-39665973	1	39663298	39665973	47.6432	51.0865		Chr1:31940216-31956899	1	31940216	31956899	59.6775	65.0082
Chr1:39665974-39670772	1	39665974	39670772	74.2699	81.3634		Chr1:31957121-31972563	1	31957121	31972563	72.4152	66.0608
Chr1:39670773-39675039	1	39670773	39675039	79.2041	77.6912		Chr1:31972674-31986857	1	31972674	31986857	63.1803	56.0471
Chr1:39675040-39679599	1	39675040	39679599	66.1059	70.6687		Chr1:31986858-32000325	1	31986858	32000325	56.7934	58.6593
Chr1:39679709-39682931	1	39679709	39682931	76.2076	66.9257		Chr1:32000935-32011740	1	32000935	32011740	64.5167	59.0544
Chr1:39682953-39686931	1	39682953	39686931	79.6939	81.1444		Chr1:32545708-32554307	1	32545708	32554307	66.0877	70.9922
Chr1:39686932-39690169	1	39686932	39690169	68.6973	80.5856		Chr1:32554308-32565597	1	32554308	32565597	64.1579	66.6369
Chr1:39690170-39694336	1	39690170	39694336	79.5394	73.6977		Chr1:32565612-32576943	1	32565612	32576943	60.4998	59.1867
Chr1:39694337-39697723	1	39694337	39697723	75.8035	75.406		Chr1:32577897-32588300	1	32577897	32588300	69.727	71.9136
Chr1:39697724-39703927	1	39697724	39703927	65.2418	65.91		Chr1:32588407-32595002	1	32588407	32595002	84.0541	76.3879
Chr1:39703932-39708330	1	39703932	39708330	72.6614	71.9187		Chr1:32595092-32605969	1	32595092	32605969	64.6414	60.1185
Chr1:39708331-39712220	1	39708331	39712220	72.7317	71.6724		Chr1:32605970-32616196	1	32605970	32616196	69.9808	65.5865
Chr1:39712233-39715373	1	39712233	39715373	78.4981	73.156		Chr1:32616197-32629559	1	32616197	32629559	58.6269	58.3947
Chr1:39715374-39719116	1	39715374	39719116	69.0803	70.7747		Chr1:32629738-32636869	1	32629738	32636869	72.4041	68.3351
Chr1:39721614-39729553	1	39721614	39729553	57.9426	64.9394		Chr1:32655377-32672407	1	32655377	32672407	70.0587	65.25
Chr1:39729554-39734099	1	39729554	39734099	73.6048	62.3823		Chr1:32672408-32683113	1	32672408	32683113	57.7957	63.1182
Chr1:39734100-39737167	1	39734100	39737167	64.3379	68.9421		Chr1:32683129-32693193	1	32683129	32693193	66.8463	69.1972
Chr1:39737168-39741522	1	39737168	39741522	64.0855	71.8458		Chr1:32693235-32700372	1	32693235	32700372	75.087	63.6204
Chr1:39741523-39746691	1	39741523	39746691	85.9331	86.3744		Chr1:32700552-32706750	1	32700552	32706750	67.5952	55.7128
Chr1:39746692-39751819	1	39746692	39751819	79.2376	78.4331		Chr1:32706860-32716049	1	32706860	32716049	59.0647	58.7898
Chr1:39751820-39757434	1	39751820	39757434	72.6993	84.2008		Chr1:32716488-32726369	1	32716488	32726369	73.9705	68.4784
Chr1:39757435-39761103	1	39757435	39761103	68.2289	62.3996		Chr1:32726370-32737338	1	32726370	32737338	65.6952	65.885
Chr1:39761141-39764078	1	39761141	39764078	24.4223	26.4941		Chr1:32737339-32743808	1	32737339	32743808	68.1332	69.2301
Chr1:39764098-39768274	1	39764098	39768274	70.2373	84.4843		Chr1:32743809-32751866	1	32743809	32751866	72.5494	69.3739
Chr1:39768510-39774056	1	39768510	39774056	76.2008	80.0979		Chr1:32752057-32763613	1	32752057	32763613	71.2765	65.0599
Chr1:39774093-39777585	1	39774093	39777585	76.3113	70.2596		Chr1:32763770-32772289	1	32763770	32772289	72.9045	74.6627
Chr1:39777657-39781791	1	39777657	39781791	72.4444	75.2591		Chr1:32772290-32782929	1	32772290	32782929	72.2773	75.729
Chr1:39781813-39786627	1	39781813	39786627	78.8297	74.7743		Chr1:32782930-32794488	1	32782930	32794488	66.8842	65.6068
Chr1:39786628-39794032	1	39786628	39794032	71.5919	69.7183		Chr1:32794489-32803714	1	32794489	32803714	76.6128	69.2631
Chr1:39794033-39798230	1	39794033	39798230	81.4665	83.4162		Chr1:32804451-32813983	1	32804451	32813983	60.1664	64.1304
Chr1:39798231-39804213	1	39798231	39804213	78.0289	77.2128		Chr1:32813984-32823026	1	32813984	32823026	70.6329	67.1889
Chr1:39804214-39809006	1	39804214	39809006	83.7743	75.8437		Chr1:32823034-32830575	1	32823034	32830575	76.8989	68.3877
Chr1:39809070-39813314	1	39809070	39813314	78.4727	71.2954		Chr1:32830576-32839993	1	32830576	32839993	63.471	59.1307
Chr1:39813380-39817717	1	39813380	39817717	74.9147	72.6393		Chr1:32840097-32850291	1	32840097	32850291	68.0303	60.6134
Chr1:39817718-39824097	1	39817718	39824097	78.7935	73.4877		Chr1:32850292-32858501	1	32850292	32858501	63.6865	66.6945
Chr1:39824340-39832377	1	39824340	39832377	69.2557	67.3012		Chr1:32858502-32866907	1	32858502	32866907	77.7475	72.6907
Chr1:39832378-39836754	1	39832378	39836754	67.7074	63.7427		Chr1:32866929-32874510	1	32866929	32874510	78.1093	72.0079
Chr1:39836755-39840093	1	39836755	39840093	75.1155	72.5061		Chr1:32874511-32882560	1	32874511	32882560	80.3861	70.86
Chr1:39840094-39845163	1	39840094	39845163	69.0578	72.3023		Chr1:32882561-32892182	1	32882561	32892182	76.853	69.7015
Chr1:39845164-39849623	1	39845164	39849623	72.2965	74.801		Chr1:32892183-32900850	1	32892183	32900850	77.735	72.0947
Chr1:39849778-39854367	1	39849778	39854367	66.0715	72.405		Chr1:32900851-32911669	1	32900851	32911669	70.747	63.1785
Chr1:39854404-39859533	1	39854404	39859533	63.5059	53.6962		Chr1:32911746-32919067	1	32911746	32919067	74.6357	71.5005
Chr1:39859554-39863176	1	39859554	39863176	44.8727	48.2792		Chr1:32919239-32927096	1	32919239	32927096	66.0358	69.3884
Chr1:39863177-39867883	1	39863177	39867883	52.213	55.6892		Chr1:32927119-32937170	1	32927119	32937170	67.4208	66.0032
Chr1:39868036-39871552	1	39868036	39871552	68.282	54.4835		Chr1:32937171-32947539	1	32937171	32947539	58.824	59.5152
Chr1:39871553-39877785	1	39871553	39877785	75.446	70.9103		Chr1:32948400-32960156	1	32948400	32960156	64.7954	61.1642
Chr1:39877786-39883642	1	39877786	39883642	72.2387	69.8587		Chr1:32960240-32970308	1	32960240	32970308	58.4916	56.0751
Chr1:39883722-39889536	1	39883722	39889536	57.8601	53.924		Chr1:32970314-32981439	1	32970314	32981439	65.2524	56.272
Chr1:39889548-39893054	1	39889548	39893054	67.024	72.7052		Chr1:32981440-32990962	1	32981440	32990962	61.1036	61.0719
Chr1:39893055-39898494	1	39893055	39898494	81.5588	77.1278		Chr1:32991988-33007389	1	32991988	33007389	56.6894	62.7243
Chr1:39898495-39900583	1	39898495	39900583	33.942	25.3908		Chr1:33007390-33023188	1	33007390	33023188	69.0224	53.5273
Chr1:39901371-39903397	1	39901371	39903397	0	0.512821		Chr1:33023283-33030697	1	33023283	33030697	60.0174	65.2688
Chr1:39903398-39907319	1	39903398	39907319	22.0012	20.5481		Chr1:33030707-33037696	1	33030707	33037696	60.8083	63.5077
Chr1:39907320-39911786	1	39907320	39911786	48.1004	44.1471		Chr1:33037697-33045967	1	33037697	33045967	69.8857	59.0409
Chr1:39911787-39916783	1	39911787	39916783	65.7154	63.4223		Chr1:33045981-33053797	1	33045981	33053797	43.9176	37.6169
Chr1:39916784-39922185	1	39916784	39922185	54.762	52.3992		Chr1:33053798-33069110	1	33053798	33069110	65.0581	60.3052
Chr1:39922186-39926665	1	39922186	39926665	16.9423	15.8081		Chr1:33069111-33085673	1	33069111	33085673	66.351	64.55
Chr1:39926677-39930918	1	39926677	39930918	64.5184	62.7345		Chr1:33085828-33095648	1	33085828	33095648	67.1303	65.4205
Chr1:39931073-39933624	1	39931073	39933624	55.7655	42.6376		Chr1:33095961-33102578	1	33095961	33102578	68.8006	76.0044
Chr1:39933627-39936443	1	39933627	39936443	39.0438	31.7378		Chr1:33102579-33108602	1	33102579	33108602	61.5606	76.6311
Chr1:39936483-39940045	1	39936483	39940045	35.8111	44.6142		Chr1:33108603-33121293	1	33108603	33121293	70.0054	68.8464
Chr1:39940046-39944833	1	39940046	39944833	46.7493	49.6832		Chr1:33121360-33127658	1	33121360	33127658	72.9837	71.485
Chr1:43816276-43823806	1	43816276	43823806	41.1842	48.4539		Chr1:33127659-33138738	1	33127659	33138738	67.6575	56.7785
Chr1:43823825-43827447	1	43823825	43827447	14.6596	19.2654		Chr1:33139268-33150405	1	33139268	33150405	63.972	64.6608
Chr1:43827909-43833745	1	43827909	43833745	21.1765	23.078		Chr1:33150419-33162579	1	33150419	33162579	68.6252	69.7848
Chr1:43833816-43845754	1	43833816	43845754	68.1592	59.9972		Chr1:33175542-33182940	1	33175542	33182940	77.4111	73.9504
Chr1:43970745-43978444	1	43970745	43978444	71.4647	70.4439		Chr1:33183039-33194392	1	33183039	33194392	67.5811	68.8702
Chr1:43978756-43988974	1	43978756	43988974	75.628	71.8665		Chr1:35266662-35271862	1	35266662	35271862	72.0787	71.0962
Chr1:43988975-44000256	1	43988975	44000256	80.8335	74.035		Chr1:35271863-35275321	1	35271863	35275321	84.2555	71.7286
Chr1:44000257-44009276	1	44000257	44009276	76.4903	78.4367		Chr1:35275333-35283394	1	35275333	35283394	76.3882	70.1067
Chr1:44009277-44018466	1	44009277	44018466	65.5536	70.7408		Chr1:35283396-35294221	1	35283396	35294221	71.6957	66.5312
Chr1:44018624-44027425	1	44018624	44027425	61.857	60.5606		Chr1:35294222-35302807	1	35294222	35302807	75.385	68.4212
Chr1:44027447-44035777	1	44027447	44035777	54.6473	59.2841		Chr1:35302808-35309874	1	35302808	35309874	79.8923	79.073
Chr1:44035800-44042678	1	44035800	44042678	43.1852	41.1165		Chr1:35310599-35317177	1	35310599	35317177	75.7008	80.5773
Chr1:44042727-44052561	1	44042727	44052561	62.4413	64.5734		Chr1:35317298-35324577	1	35317298	35324577	80.7374	83.7445
Chr1:44052562-44059429	1	44052562	44059429	70.2047	69.2382		Chr1:35324578-35333193	1	35324578	35333193	69.1167	71.7785
Chr1:44059683-44065402	1	44059683	44065402	56.1278	52.2989		Chr1:35333194-35337199	1	35333194	35337199	85.6064	83.3409
Chr1:44065416-44071276	1	44065416	44071276	61.6606	59.8901		Chr1:35337236-35345146	1	35337236	35345146	76.2268	72.1749
Chr1:44071277-44078861	1	44071277	44078861	64.3304	66.1557		Chr1:35345147-35351482	1	35345147	35351482	77.8833	76.513
Chr1:44079215-44085012	1	44079215	44085012	68.8428	65.9787		Chr1:40423323-40430260	1	40423323	40430260	73.2934	66.1376
Chr1:44085264-44092405	1	44085264	44092405	66.1345	57.1199		Chr1:40430261-40438047	1	40430261	40438047	64.5947	62.9177
Chr1:44092582-44101706	1	44092582	44101706	61.4151	56.146		Chr1:40438048-40443996	1	40438048	40443996	77.577	70.3792
Chr1:44102737-44110525	1	44102737	44110525	65.5958	61.5363		Chr1:40444442-40450358	1	40444442	40450358	73.5069	73.9307
Chr1:44110584-44115638	1	44110584	44115638	70.3021	64.871		Chr1:40450433-40456609	1	40450433	40456609	74.1433	73.4494
Chr1:44115815-44118857	1	44115815	44118857	21.5749	20.0849		Chr1:40456610-40459501	1	40456610	40459501	64.1191	50.9195
Chr1:51655884-51667575	1	51655884	51667575	59.955	67.9248		Chr1:40459502-40463051	1	40459502	40463051	76.7535	77.9395
Chr1:51667576-51678967	1	51667576	51678967	70.8232	70.5086		Chr1:40463052-40467150	1	40463052	40467150	74.8899	67.924
Chr1:51679007-51685590	1	51679007	51685590	75.0183	75.8991		Chr1:40467159-40472941	1	40467159	40472941	76.7747	75.8645
Chr1:51685591-51690992	1	51685591	51690992	76.5744	71.316		Chr1:40472942-40479294	1	40472942	40479294	67.6157	66.2939
Chr1:51690993-51697559	1	51690993	51697559	75.0071	66.2912		Chr1:40479295-40487019	1	40479295	40487019	71.746	75.989
Chr1:51697560-51706185	1	51697560	51706185	66.929	66.245		Chr1:40487089-40493500	1	40487089	40493500	75.9839	73.1674
Chr1:51706476-51715869	1	51706476	51715869	63.4879	61.5		Chr1:40493821-40498875	1	40493821	40498875	73.4708	67.8825
Chr1:51715870-51722313	1	51715870	51722313	67.256	57.3529		Chr1:40498996-40505637	1	40498996	40505637	85.2521	75.3403
Chr1:51722439-51735220	1	51722439	51735220	72.9099	66.9412		Chr1:40505638-40514142	1	40505638	40514142	73.8134	71.7818
Chr1:51735221-51742372	1	51735221	51742372	63.2245	61.1757		Chr1:40514143-40523253	1	40514143	40523253	72.138	65.4068
Chr1:51742373-51747310	1	51742373	51747310	25.816	29.7888		Chr1:40523254-40532601	1	40523254	40532601	73.8719	70.3703
Chr1:51747311-51751516	1	51747311	51751516	44.4332	51.4386		Chr1:40532602-40540925	1	40532602	40540925	75.6693	62.703
Chr1:54661598-54665276	1	54661598	54665276	74.0454	76.6726		Chr1:40540926-40547131	1	40540926	40547131	69.1049	65.7718
Chr1:54665627-54675263	1	54665627	54675263	61.603	67.4493		Chr1:40547216-40551427	1	40547216	40551427	71.8652	67.212
Chr1:54675264-54681868	1	54675264	54681868	72.7044	70.1985		Chr1:40551954-40563897	1	40551954	40563897	68.5056	70.7087
Chr1:54681901-54690495	1	54681901	54690495	75.2354	74.9168		Chr1:40563901-40572882	1	40563901	40572882	73.4365	72.1444
Chr1:54690496-54697532	1	54690496	54697532	76.9685	77.2593		Chr1:40573136-40580382	1	40573136	40580382	51.8172	50.6177
Chr1:54697533-54705581	1	54697533	54705581	73.4373	77.0255		Chr1:40580383-40586043	1	40580383	40586043	72.6695	72.4176
Chr1:54705582-54714021	1	54705582	54714021	63.3585	68.6717		Chr1:40586044-40595909	1	40586044	40595909	72.3073	68.5397
Chr1:54714125-54722311	1	54714125	54722311	76.9749	77.7138		Chr1:40595910-40600223	1	40595910	40600223	76.2691	76.1526
Chr1:54722312-54729204	1	54722312	54729204	76.0408	75.579		Chr1:40600228-40604117	1	40600228	40604117	73.7508	72.9104
Chr1:54729247-54734883	1	54729247	54734883	68.3387	72.6189		Chr1:40604118-40612192	1	40604118	40612192	75.9568	71.1069
Chr1:54734884-54742520	1	54734884	54742520	71.9074	73.753		Chr1:40612193-40618414	1	40612193	40618414	70.7507	75.3287
Chr1:54742751-54749532	1	54742751	54749532	74.9947	75.3812		Chr1:40618415-40623524	1	40618415	40623524	73.1398	63.4183
Chr1:54749533-54754561	1	54749533	54754561	76.4654	78.5311		Chr1:40623807-40630344	1	40623807	40630344	79.5574	71.9712
Chr1:54754575-54759553	1	54754575	54759553	74.6184	76.8687		Chr1:40630345-40636018	1	40630345	40636018	67.0839	79.7183
Chr1:54759641-54765307	1	54759641	54765307	79.7722	75.3842		Chr1:40636019-40648125	1	40636019	40648125	70.5754	70.0375
Chr1:54765694-54774434	1	54765694	54774434	82.1823	75.945		Chr1:40648188-40655508	1	40648188	40655508	68.7177	69.6351
Chr1:54774630-54779241	1	54774630	54779241	72.4104	70.6618		Chr1:40655852-40659804	1	40655852	40659804	65.3175	58.7076
Chr1:54779406-54787300	1	54779406	54787300	74.9576	72.6165		Chr1:40659805-40664864	1	40659805	40664864	79.1321	74.3727
Chr1:54787301-54793954	1	54787301	54793954	77.9765	72.9443		Chr1:40665016-40671001	1	40665016	40671001	58.1641	54.4037
Chr1:54793955-54802918	1	54793955	54802918	73.8068	71.8561		Chr1:40671002-40678247	1	40671002	40678247	75.279	70.3544
Chr1:54802919-54808308	1	54802919	54808308	74.5951	68.9347		Chr1:40678248-40681031	1	40678248	40681031	23.4438	22.5321
Chr1:54808311-54812780	1	54808311	54812780	71.3409	68.834		Chr1:40681538-40682193	1	40681538	40682193	2.07052	2.66667
Chr1:54812781-54818559	1	54812781	54818559	78.5058	77.0712		Chr1:40682194-40687738	1	40682194	40687738	64.5911	69.1833
Chr1:54818560-54825221	1	54818560	54825221	64.6218	68.2878		Chr1:40687739-40693719	1	40687739	40693719	75.1373	69.0331
Chr1:54825222-54830289	1	54825222	54830289	74.1866	71.425		Chr1:40693720-40699345	1	40693720	40699345	79.8691	72.5279
Chr1:54830290-54834790	1	54830290	54834790	71.173	75.4984		Chr1:40699346-40707050	1	40699346	40707050	78.0047	75.0292
Chr1:54834886-54839689	1	54834886	54839689	76.5216	75.3648		Chr1:40707272-40714407	1	40707272	40714407	81.1802	79.1402
Chr1:54839964-54848569	1	54839964	54848569	71.3515	71.4165		Chr1:40714408-40718631	1	40714408	40718631	79.4855	73.8851
Chr1:54848632-54852383	1	54848632	54852383	73.3434	73.5414		Chr1:40718632-40726172	1	40718632	40726172	76.0167	76.3196
Chr1:54852384-54858132	1	54852384	54858132	81.9869	71.8184		Chr1:40726173-40731164	1	40726173	40731164	73.6337	72.2346
Chr1:54858133-54864507	1	54858133	54864507	80.4337	75.7183		Chr1:40731172-40736861	1	40731172	40736861	78.5354	68.2275
Chr1:54864508-54868328	1	54864508	54868328	81.0742	76.2086		Chr1:40736995-40740094	1	40736995	40740094	82.7151	76.5298
Chr1:54868377-54874728	1	54868377	54874728	70.0621	76.0765		Chr1:40740122-40744112	1	40740122	40744112	69.1483	71.7874
Chr1:54874729-54879606	1	54874729	54879606	74.8317	76.8859		Chr1:40744113-40749854	1	40744113	40749854	75.7483	73.4522
Chr1:54879607-54888458	1	54879607	54888458	75.2261	79.063		Chr1:40749861-40756673	1	40749861	40756673	73.487	73.9175
Chr1:54888459-54898193	1	54888459	54898193	72.2203	77.1842		Chr1:40756674-40762589	1	40756674	40762589	74.1229	80.0529
Chr1:54898762-54902964	1	54898762	54902964	82.3815	85.2011		Chr1:40762590-40765857	1	40762590	40765857	76.5344	72.8704
Chr1:54903039-54907165	1	54903039	54907165	78.2447	65.7658		Chr1:40765858-40768958	1	40765858	40768958	69.977	67.9027
Chr1:54907190-54912290	1	54907190	54912290	62.9522	63.7749		Chr1:40768971-40773991	1	40768971	40773991	66.9614	72.2808
Chr1:54912291-54919068	1	54912291	54919068	80.4351	75.6041		Chr1:40774032-40780493	1	40774032	40780493	71.6469	73.0887
Chr1:54919145-54923562	1	54919145	54923562	73.7248	76.8518		Chr1:40780494-40785563	1	40780494	40785563	75.6285	61.0518
Chr1:54923563-54925930	1	54923563	54925930	28.5379	29.3676		Chr1:40785652-40789925	1	40785652	40789925	74.5259	64.7287
Chr1:54926834-54931467	1	54926834	54931467	38.8889	42.0048		Chr1:40789926-40795165	1	40789926	40795165	26.4426	32.66
Chr1:54931494-54939130	1	54931494	54939130	66.7718	63.763		Chr1:40795166-40799074	1	40795166	40799074	53.5974	61.6712
Chr1:54939225-54947094	1	54939225	54947094	78.5085	70.8472		Chr1:40799228-40804600	1	40799228	40804600	69.6486	65.8241
Chr1:54947098-54954906	1	54947098	54954906	67.4085	72.6576		Chr1:40804601-40807458	1	40804601	40807458	62.6591	56.0679
Chr1:54954929-54959781	1	54954929	54959781	75.1435	65.5524		Chr1:40807485-40812221	1	40807485	40812221	69.9402	71.7017
Chr1:54959782-54964858	1	54959782	54964858	84.104	70.5382		Chr1:40812308-40817999	1	40812308	40817999	77.5472	74.6349
Chr1:54965187-54970539	1	54965187	54970539	66.4056	73.2299		Chr1:40818098-40825256	1	40818098	40825256	71.1086	74.2047
Chr1:54970671-54976956	1	54970671	54976956	68.7824	61.2153		Chr1:40825257-40829736	1	40825257	40829736	76.8711	73.8762
Chr1:54976957-54984441	1	54976957	54984441	63.6873	63.215		Chr1:40829845-40835704	1	40829845	40835704	79.0433	79.537
Chr1:54984442-54992279	1	54984442	54992279	75.7876	77.3104		Chr1:40835819-40840915	1	40835819	40840915	84.4166	77.2474
Chr1:54992280-55000741	1	54992280	55000741	74.2101	73.0539		Chr1:40840958-40850746	1	40840958	40850746	68.9581	60.0776
Chr1:55000742-55007610	1	55000742	55007610	75.2598	70.3573		Chr1:40851185-40861372	1	40851185	40861372	80.0544	65.8575
Chr1:55007611-55013335	1	55007611	55013335	54.5111	59.1074		Chr1:40861373-40866919	1	40861373	40866919	71.3767	72.6036
Chr1:55013336-55021542	1	55013336	55021542	62.6924	63.4151		Chr1:40866970-40871794	1	40866970	40871794	78.2995	74.9621
Chr1:55021543-55026958	1	55021543	55026958	18.0021	14.0621		Chr1:40871795-40875012	1	40871795	40875012	71.8255	67.1315
Chr1:55027468-55032154	1	55027468	55032154	24.2861	27.6241		Chr1:40875013-40878196	1	40875013	40878196	66.3057	71.5083
Chr1:55032155-55039320	1	55032155	55039320	62.3198	72.7168		Chr1:40878197-40884220	1	40878197	40884220	51.5708	52.2788
Chr1:55039321-55047269	1	55039321	55047269	69.5238	71.5463		Chr1:40884503-40888306	1	40884503	40888306	51.893	56.8939
Chr1:55220455-55224769	1	55220455	55224769	74.0387	69.2473		Chr1:40888309-40891917	1	40888309	40891917	71.111	74.9143
Chr1:55224770-55228393	1	55224770	55228393	35.9388	30.724		Chr1:40891960-40897747	1	40891960	40897747	70.0348	68.4086
Chr1:55228394-55235451	1	55228394	55235451	64.1174	60.7787		Chr1:40897748-40902353	1	40897748	40902353	83.7761	68.5634
Chr1:55237310-55237786	1	55237310	55237786	2.5	0		Chr1:40902511-40909726	1	40902511	40909726	56.0396	65.3412
Chr1:55237800-55241389	1	55237800	55241389	18.5816	15.0863		Chr1:40909727-40918041	1	40909727	40918041	70.6079	74.9148
Chr1:55241535-55250209	1	55241535	55250209	67.3788	63.5235		Chr1:40918133-40925735	1	40918133	40925735	74.9595	70.3623
Chr1:55250301-55262719	1	55250301	55262719	67.569	70.6561		Chr1:40925769-40933922	1	40925769	40933922	70.5107	66.8223
Chr1:55262799-55273381	1	55262799	55273381	67.9207	59.3715		Chr1:40934017-40941095	1	40934017	40941095	72.3126	69.2973
Chr1:55273382-55281620	1	55273382	55281620	61.2556	72.2777		Chr1:40941096-40945629	1	40941096	40945629	75.1722	67.5995
Chr1:55281621-55295491	1	55281621	55295491	70.1421	62.5652		Chr1:40945630-40951615	1	40945630	40951615	86.7095	71.0395
Chr1:55295492-55298250	1	55295492	55298250	69.8548	71.5065		Chr1:40951616-40954719	1	40951616	40954719	75.7877	77.6471
Chr1:55298268-55307388	1	55298268	55307388	67.387	70.288		Chr1:40954720-40958580	1	40954720	40958580	72.452	70.1729
Chr1:55307458-55319101	1	55307458	55319101	71.39	65.5303		Chr1:40958581-40965308	1	40958581	40965308	74.7195	68.9447
Chr1:55319102-55332188	1	55319102	55332188	74.0807	71.276		Chr1:40965309-40968574	1	40965309	40968574	73.0009	77.1437
Chr1:55332991-55343544	1	55332991	55343544	71.0114	60.909		Chr1:40968575-40972571	1	40968575	40972571	83.2951	80.0914
Chr1:55343545-55356688	1	55343545	55356688	71.0946	63.0409		Chr1:40972596-40978953	1	40972596	40978953	75.3254	73.7945
Chr1:55356689-55362495	1	55356689	55362495	65.4021	56.4568		Chr1:40978973-40982496	1	40978973	40982496	80.8844	80.5156
Chr1:55363514-55368253	1	55363514	55368253	13.8005	15.3308		Chr1:40982497-40989660	1	40982497	40989660	72.5664	70.126
Chr1:55368490-55374790	1	55368490	55374790	74.3725	76.2635		Chr1:40989770-40995984	1	40989770	40995984	81.5645	79.1201
Chr1:55374791-55381752	1	55374791	55381752	62.5363	59.1408		Chr1:40995985-41001715	1	40995985	41001715	82.1943	72.0506
Chr1:55381753-55385883	1	55381753	55385883	49.5203	51.4515		Chr1:41001716-41005562	1	41001716	41005562	73.1488	68.7537
Chr1:55385925-55393071	1	55385925	55393071	79.6073	65.6679		Chr1:41005563-41012645	1	41005563	41012645	74.4053	78.3023
Chr1:55393076-55402696	1	55393076	55402696	61.043	68.4889		Chr1:41012646-41018149	1	41012646	41018149	70.2699	73.6412
Chr1:55402705-55405711	1	55402705	55405711	27.3156	37.4488		Chr1:41018191-41026914	1	41018191	41026914	72.2447	74.8236
Chr1:55405712-55406211	1	55405712	55406211	0.980392	0.757576		Chr1:41026915-41032675	1	41026915	41032675	75.8969	72.7959
Chr1:55406671-55410768	1	55406671	55410768	52.1419	49.9252		Chr1:41032676-41035506	1	41032676	41035506	84.7049	79.1209
Chr1:55411143-55419076	1	55411143	55419076	69.5199	66.3698		Chr1:41035507-41039779	1	41035507	41039779	67.452	70.7465
Chr1:55419077-55428201	1	55419077	55428201	71.422	70.7901		Chr1:41039780-41045145	1	41039780	41045145	79.7793	76.2685
Chr1:55428202-55434630	1	55428202	55434630	75.0417	67.3281		Chr1:41045146-41053600	1	41045146	41053600	76.6295	77.2169
Chr1:55434631-55439123	1	55434631	55439123	72.6174	70.7407		Chr1:41053620-41056265	1	41053620	41056265	80.1204	70.8667
Chr1:55439124-55445036	1	55439124	55445036	72.0989	70.0575		Chr1:41056266-41061105	1	41056266	41061105	70.8036	73.2393
Chr1:58184303-58190755	1	58184303	58190755	56.1124	64.0035		Chr1:41061150-41065860	1	41061150	41065860	72.727	74.3051
Chr1:58190850-58195459	1	58190850	58195459	66.9936	66.0791		Chr1:41065861-41072111	1	41065861	41072111	71.5682	68.3674
Chr1:58195463-58200908	1	58195463	58200908	65.7131	61.471		Chr1:41072116-41077981	1	41072116	41077981	74.2024	67.989
Chr1:58200957-58208429	1	58200957	58208429	67.8247	66.3207		Chr1:41078007-41086420	1	41078007	41086420	78.3085	81.0618
Chr1:58208913-58211894	1	58208913	58211894	74.06	61.0247		Chr1:41086421-41089758	1	41086421	41089758	87.7613	79.705
Chr1:58211895-58215933	1	58211895	58215933	74.5337	77.6611		Chr1:41089759-41093695	1	41089759	41093695	85.1014	76.9384
Chr1:58215972-58220312	1	58215972	58220312	71.8607	75.486		Chr1:41093710-41104280	1	41093710	41104280	71.7619	70.7092
Chr1:58220313-58225626	1	58220313	58225626	70.4658	72.588		Chr1:41104281-41110170	1	41104281	41110170	74.0438	75.8833
Chr1:58225674-58231264	1	58225674	58231264	64.4479	66.2619		Chr1:41110171-41118808	1	41110171	41118808	76.6487	66.3752
Chr1:58231360-58238354	1	58231360	58238354	59.8159	63.6395		Chr1:41118812-41121073	1	41118812	41121073	84.0266	73.7219
Chr1:58311810-58316641	1	58311810	58316641	71.7764	76.1162		Chr1:41121074-41124759	1	41121074	41124759	83.9777	74.1957
Chr1:58316836-58322259	1	58316836	58322259	72.332	68.9598		Chr1:41125041-41128961	1	41125041	41128961	73.3641	68.3891
Chr1:58330620-58335946	1	58330620	58335946	77.0165	73.0709		Chr1:41128962-41134047	1	41128962	41134047	49.5215	48.6521
Chr1:58335981-58342663	1	58335981	58342663	69.259	70.4398		Chr1:41134100-41140692	1	41134100	41140692	71.7011	71.1075
Chr1:58342971-58346667	1	58342971	58346667	73.673	64.8488		Chr1:41140693-41149993	1	41140693	41149993	78.9212	74.5532
Chr1:58346893-58351654	1	58346893	58351654	73.9854	75.4212		Chr1:41150169-41156100	1	41150169	41156100	65.2611	69.1178
Chr1:58351655-58357280	1	58351655	58357280	83.0907	74.6765		Chr1:41156101-41159009	1	41156101	41159009	79.1317	76.3126
Chr1:58357281-58361954	1	58357281	58361954	64.9459	62.3686		Chr1:41159073-41166694	1	41159073	41166694	72.6817	72.7432
Chr1:58362055-58365052	1	58362055	58365052	81.5215	76.8866		Chr1:41166765-41175858	1	41166765	41175858	73.0811	70.1929
Chr1:58365053-58372803	1	58365053	58372803	53.8667	54.4462		Chr1:41176168-41185258	1	41176168	41185258	72.2729	74.3553
Chr1:58372917-58380357	1	58372917	58380357	57.7085	48.5511		Chr1:41185314-41190467	1	41185314	41190467	63.3191	66.9131
Chr1:58380499-58390037	1	58380499	58390037	67.8666	67.1189		Chr1:41190505-41197512	1	41190505	41197512	67.0179	70.9364
Chr1:58390048-58393215	1	58390048	58393215	23.5483	14.7255		Chr1:41197513-41207346	1	41197513	41207346	76.2293	68.5046
Chr1:58393620-58398022	1	58393620	58398022	31.764	20.6306		Chr1:41207347-41215075	1	41207347	41215075	70.7307	76.7166
Chr1:58398087-58403765	1	58398087	58403765	47.9466	58.5639		Chr1:41215432-41225601	1	41215432	41225601	66.1259	69.6518
Chr1:58403855-58411035	1	58403855	58411035	61.7725	56.8088		Chr1:41225602-41235097	1	41225602	41235097	69.1554	69.6976
Chr1:58411036-58417318	1	58411036	58417318	57.3296	64.2272		Chr1:41235098-41239357	1	41235098	41239357	75.7121	72.3465
Chr1:58417372-58422415	1	58417372	58422415	33.4679	29.6614		Chr1:41239362-41242594	1	41239362	41242594	74.5728	79.3009
Chr1:58423657-58424219	1	58423657	58424219	0	0.512821		Chr1:41242595-41245893	1	41242595	41245893	82.44	78.3791
Chr1:58424220-58430795	1	58424220	58430795	56.5972	49.1355		Chr1:41245908-41252507	1	41245908	41252507	71.1958	67.1678
Chr1:58430840-58435503	1	58430840	58435503	74.886	69.0217		Chr1:41252508-41260097	1	41252508	41260097	76.5325	68.7964
Chr1:58435504-58443511	1	58435504	58443511	74.311	72.3344		Chr1:41260212-41264563	1	41260212	41264563	54.5801	63.9677
Chr1:58443707-58445545	1	58443707	58445545	15.9248	15.7101		Chr1:41264564-41269822	1	41264564	41269822	66.7737	72.1849
Chr1:58445601-58448500	1	58445601	58448500	24.4762	22.9005		Chr1:41269892-41275346	1	41269892	41275346	76.6816	68.5431
Chr1:58448581-58452709	1	58448581	58452709	57.7162	67.582		Chr1:41275355-41281044	1	41275355	41281044	74.7172	75.3313
Chr1:58452720-58456937	1	58452720	58456937	86.3328	77.6443		Chr1:41281045-41286475	1	41281045	41286475	77.8804	78.9814
Chr1:58457071-58462724	1	58457071	58462724	62.4254	62.3418		Chr1:41286555-41295568	1	41286555	41295568	74.0522	73.8054
Chr1:58462725-58468669	1	58462725	58468669	70.8246	63.7358		Chr1:41295569-41304308	1	41295569	41304308	59.0887	66.8544
Chr1:58468729-58474838	1	58468729	58474838	72.8963	71.6397		Chr1:41304309-41315566	1	41304309	41315566	69.0708	68.1215
Chr1:58474839-58479496	1	58474839	58479496	66.6466	59.7542		Chr1:41315567-41321747	1	41315567	41321747	68.9456	78.5464
Chr1:58479497-58487244	1	58479497	58487244	63.9576	72.1651		Chr1:41321748-41330482	1	41321748	41330482	70.6258	72.2035
Chr1:58487245-58493414	1	58487245	58493414	71.4682	77.5614		Chr1:41330726-41337783	1	41330726	41337783	75.5458	75.369
Chr1:58493430-58500207	1	58493430	58500207	74.8315	73.9158		Chr1:41337788-41343398	1	41337788	41343398	74.1779	70.0776
Chr1:58500208-58504732	1	58500208	58504732	24.3532	28.8013		Chr1:41343399-41348688	1	41343399	41348688	76.543	72.0966
Chr1:58505889-58515123	1	58505889	58515123	65.0096	80.1233		Chr1:41348689-41354312	1	41348689	41354312	75.1026	69.4824
Chr1:58515509-58526421	1	58515509	58526421	68.9286	72.4864		Chr1:41354313-41360965	1	41354313	41360965	79.6226	78.4361
Chr1:58526422-58533707	1	58526422	58533707	73.9407	72.9476		Chr1:41360966-41370892	1	41360966	41370892	78.5901	72.4467
Chr1:58534114-58544493	1	58534114	58544493	70.7131	70.0004		Chr1:41371049-41377229	1	41371049	41377229	73.4546	76.7874
Chr1:58544513-58557328	1	58544513	58557328	71.5515	68.9833		Chr1:41377238-41381979	1	41377238	41381979	76.0574	68.6985
Chr1:58557377-58565564	1	58557377	58565564	67.7791	61.0625		Chr1:41381980-41389133	1	41381980	41389133	69.7757	64.6762
Chr1:58565731-58576777	1	58565731	58576777	61.2031	64.6197		Chr1:41389134-41395491	1	41389134	41395491	57.0867	63.4686
Chr1:58576785-58585622	1	58576785	58585622	36.9827	31.8272		Chr1:41395492-41408886	1	41395492	41408886	70.223	72.3522
Chr1:58586761-58593651	1	58586761	58593651	35.1756	33.9479		Chr1:41408887-41414264	1	41408887	41414264	77.196	70.8684
Chr1:58593683-58600510	1	58593683	58600510	75.0837	72.6077		Chr1:41414265-41420651	1	41414265	41420651	68.5493	75.0536
Chr1:58600724-58607364	1	58600724	58607364	75.313	75.3131		Chr1:41420652-41428028	1	41420652	41428028	70.9226	71.7984
Chr1:58607397-58613963	1	58607397	58613963	76.5613	66.9841		Chr1:41428029-41432084	1	41428029	41432084	72.9333	75.5713
Chr1:58614273-58619831	1	58614273	58619831	65.7229	61.1199		Chr1:41432085-41441057	1	41432085	41441057	70.2048	68.0914
Chr1:58619832-58626833	1	58619832	58626833	71.393	73.3733		Chr1:41441123-41456125	1	41441123	41456125	71.7592	66.6142
Chr1:58627083-58633406	1	58627083	58633406	72.8312	79.7604		Chr1:41456126-41465027	1	41456126	41465027	64.1329	64.8879
Chr1:58652839-58658476	1	58652839	58658476	60.6785	51.8112		Chr1:41465139-41474229	1	41465139	41474229	69.3364	55.9023
Chr1:58658485-58666212	1	58658485	58666212	74.6175	73.9374		Chr1:41474230-41482422	1	41474230	41482422	71.0693	66.0911
Chr1:58666218-58672148	1	58666218	58672148	72.2831	66.48		Chr1:41482766-41492908	1	41482766	41492908	67.0264	67.4095
Chr1:58672318-58678188	1	58672318	58678188	75.1159	75.3699		Chr1:41492909-41502194	1	41492909	41502194	75.4251	64.4909
Chr1:58678197-58684772	1	58678197	58684772	72.9007	75.0716		Chr1:41502341-41509787	1	41502341	41509787	69.6126	69.1431
Chr1:58684773-58692693	1	58684773	58692693	72.0108	72.1371		Chr1:41509942-41518234	1	41509942	41518234	67.5285	58.8059
Chr1:58692716-58696342	1	58692716	58696342	78.1801	78.4822		Chr1:41518413-41532002	1	41518413	41532002	67.5098	68.4029
Chr1:58696365-58702718	1	58696365	58702718	68.5444	69.8786		Chr1:41532003-41547681	1	41532003	41547681	66.2634	57.3266
Chr1:58702895-58706298	1	58702895	58706298	66.9067	83.2968		Chr1:41549194-41559333	1	41549194	41559333	73.2537	72.6629
Chr1:58706299-58711443	1	58706299	58711443	69.7078	71.1523		Chr1:41559375-41568881	1	41559375	41568881	66.3437	60.4881
Chr1:59062516-59069832	1	59062516	59069832	66.2227	71.3922		Chr1:41568923-41579117	1	41568923	41579117	59.7694	61.1455
Chr1:59069833-59077640	1	59069833	59077640	63.3796	65.2347		Chr1:41579118-41591391	1	41579118	41591391	44.8397	50.5406
Chr1:59077641-59085054	1	59077641	59085054	66.3207	71.4907		Chr1:41591392-41603121	1	41591392	41603121	63.9559	59.0653
Chr1:59085271-59093284	1	59085271	59093284	64.47	71.4969		Chr1:41603122-41608503	1	41603122	41608503	76.1729	74.3642
Chr1:59093285-59098656	1	59093285	59098656	64.8073	70.5595		Chr1:41608504-41614928	1	41608504	41614928	68.1177	66.7439
Chr1:59098657-59103407	1	59098657	59103407	70.7954	74.0997		Chr1:41614929-41622087	1	41614929	41622087	63.2197	61.0467
Chr1:59103448-59109163	1	59103448	59109163	77.5052	85.255		Chr1:41622263-41633725	1	41622263	41633725	73.4821	68.9685
Chr1:59109270-59113332	1	59109270	59113332	71.5509	74.545		Chr1:41633726-41647747	1	41633726	41647747	73.7316	69.1154
Chr1:59113333-59116558	1	59113333	59116558	82.8351	78.8568		Chr1:41647772-41654478	1	41647772	41654478	62.9823	58.8679
Chr1:59116561-59119876	1	59116561	59119876	38.5286	36.087		Chr1:41655078-41665273	1	41655078	41665273	70.0761	65.2133
Chr1:59119877-59120403	1	59119877	59120403	1.11111	0.396825		Chr1:41665459-41672482	1	41665459	41672482	72.8512	67.7934
Chr1:59120408-59124688	1	59120408	59124688	56.7193	56.8277		Chr1:41672483-41677365	1	41672483	41677365	75.3093	69.5613
Chr1:59124702-59129995	1	59124702	59129995	66.7546	65.6171		Chr1:41677474-41689321	1	41677474	41689321	72.099	70.3095
Chr1:59130000-59134718	1	59130000	59134718	77.3579	75.7138		Chr1:41689687-41702041	1	41689687	41702041	60.1603	57.5912
Chr1:59134719-59139995	1	59134719	59139995	69.0001	73.6427		Chr1:41702270-41711467	1	41702270	41711467	70.6747	68.44
Chr1:59140009-59145200	1	59140009	59145200	65.6398	66.3876		Chr1:41711468-41718012	1	41711468	41718012	68.46	64.6328
Chr1:59145201-59149694	1	59145201	59149694	75.7143	82.5529		Chr1:41718013-41726242	1	41718013	41726242	72.6197	67.2033
Chr1:59149695-59155651	1	59149695	59155651	72.8175	78.7007		Chr1:41726243-41732930	1	41726243	41732930	83.0664	68.6863
Chr1:59155738-59161135	1	59155738	59161135	79.6012	80.2367		Chr1:41732931-41742527	1	41732931	41742527	65.8906	66.3809
Chr1:59161152-59165943	1	59161152	59165943	60.8957	65.0608		Chr1:41742528-41749178	1	41742528	41749178	74.9256	66.4192
Chr1:59165944-59170572	1	59165944	59170572	73.3257	69.5488		Chr1:41749179-41759600	1	41749179	41759600	73.1526	68.4299
Chr1:59170573-59176676	1	59170573	59176676	70.8237	68.5046		Chr1:41759601-41769456	1	41759601	41769456	68.5771	62.1471
Chr1:59177056-59183261	1	59177056	59183261	77.9067	74.6065		Chr1:41769617-41779984	1	41769617	41779984	69.7233	68.2157
Chr1:59183281-59187716	1	59183281	59187716	72.787	70.7288		Chr1:41780179-41788587	1	41780179	41788587	68.7318	64.4354
Chr1:59187717-59194749	1	59187717	59194749	65.6494	64.3206		Chr1:41788693-41798107	1	41788693	41798107	72.4497	67.3167
Chr1:59194835-59202671	1	59194835	59202671	59.2729	62.9329		Chr1:41798108-41806984	1	41798108	41806984	64.4821	69.6914
Chr1:59202672-59209090	1	59202672	59209090	66.3351	70.8099		Chr1:41806985-41812510	1	41806985	41812510	64.3057	64.169
Chr1:59209177-59215441	1	59209177	59215441	78.6554	74.2351		Chr1:41812732-41820137	1	41812732	41820137	69.2757	63.7565
Chr1:59215442-59220802	1	59215442	59220802	58.5384	66.4801		Chr1:41820564-41826554	1	41820564	41826554	72.0619	70.985
Chr1:59220803-59226599	1	59220803	59226599	74.2009	73.6658		Chr1:41826625-41833995	1	41826625	41833995	71.0961	69.3076
Chr1:59226786-59233293	1	59226786	59233293	66.4064	70.2917		Chr1:41834193-41848144	1	41834193	41848144	70.9948	72.803
Chr1:59234131-59237174	1	59234131	59237174	34.1182	26.959		Chr1:41848641-41860104	1	41848641	41860104	75.6403	69.2953
Chr1:59237175-59238629	1	59237175	59238629	7.58517	5.10661		Chr1:41860105-41871561	1	41860105	41871561	73.0791	70.5801
Chr1:59238698-59245851	1	59238698	59245851	54.9302	55.9455		Chr1:41871562-41882826	1	41871562	41882826	71.2146	65.3416
Chr1:59245852-59249759	1	59245852	59249759	56.9655	55.3539		Chr1:41882827-41889391	1	41882827	41889391	74.2604	75.4346
Chr1:59249762-59255599	1	59249762	59255599	49.5451	44.92		Chr1:41889392-41892398	1	41889392	41892398	82.1588	76.2465
Chr1:59255600-59261140	1	59255600	59261140	49.1976	45.9925		Chr1:41892399-41898822	1	41892399	41898822	75.9645	74.0877
Chr1:59261173-59269526	1	59261173	59269526	37.436	38.7806		Chr1:41898823-41905383	1	41898823	41905383	80.7055	70.551
Chr1:59269527-59273266	1	59269527	59273266	65.206	60.5159		Chr1:41905564-41913948	1	41905564	41913948	77.2982	71.2832
Chr1:59273267-59279312	1	59273267	59279312	76.5122	79.6041		Chr1:41913965-41920596	1	41913965	41920596	68.2545	71.2945
Chr1:59279313-59283563	1	59279313	59283563	78.5218	79.177		Chr1:41920597-41930874	1	41920597	41930874	69.5961	69.355
Chr1:59283564-59289463	1	59283564	59289463	63.1019	63.6098		Chr1:41931390-41941374	1	41931390	41941374	64.2856	67.1805
Chr1:59289464-59296597	1	59289464	59296597	77.5598	76.6426		Chr1:41941375-41950708	1	41941375	41950708	77.5698	79.6849
Chr1:59296685-59301449	1	59296685	59301449	68.4198	64.7762		Chr1:41950734-41960406	1	41950734	41960406	63.1681	66.5766
Chr1:59301450-59306365	1	59301450	59306365	76.8181	76.3518		Chr1:41960594-41969493	1	41960594	41969493	68.9758	73.4473
Chr1:59306366-59311280	1	59306366	59311280	77.7085	71.6841		Chr1:41969678-41977785	1	41969678	41977785	65.3208	65.4655
Chr1:59311281-59316532	1	59311281	59316532	57.5263	56.7887		Chr1:41977786-41985671	1	41977786	41985671	70.0784	69.7821
Chr1:59316639-59321678	1	59316639	59321678	70.9754	76.3973		Chr1:41985853-41994219	1	41985853	41994219	76.5732	75.8249
Chr1:59321711-59327095	1	59321711	59327095	67.9289	72.8372		Chr1:41994223-42001979	1	41994223	42001979	65.6711	74.8642
Chr1:59327113-59332340	1	59327113	59332340	76.7264	70.0625		Chr1:42002141-42008453	1	42002141	42008453	74.7571	71.2739
Chr1:59332454-59335897	1	59332454	59335897	56.7648	63.7021		Chr1:42008454-42022186	1	42008454	42022186	69.4388	65.1376
Chr1:59336329-59341922	1	59336329	59341922	73.6481	77.7435		Chr1:42022187-42030930	1	42022187	42030930	77.5374	75.7205
Chr1:59341996-59345939	1	59341996	59345939	77.9209	84.1726		Chr1:42030931-42041638	1	42030931	42041638	66.25	63.3502
Chr1:59346180-59350168	1	59346180	59350168	76.2525	73.3453		Chr1:42042622-42051983	1	42042622	42051983	74.5286	68.8324
Chr1:59350169-59355580	1	59350169	59355580	84.2211	70.6972		Chr1:42051984-42059904	1	42051984	42059904	65.1812	68.0094
Chr1:59355592-59361526	1	59355592	59361526	70.4307	69.3563		Chr1:42059971-42068053	1	42059971	42068053	66.8982	74.313
Chr1:59361709-59365932	1	59361709	59365932	74.374	78.7927		Chr1:42068241-42078285	1	42068241	42078285	73.7928	71.2312
Chr1:59365946-59369715	1	59365946	59369715	70.2681	57.4406		Chr1:42078289-42086016	1	42078289	42086016	70.8164	66.9023
Chr1:59369978-59376796	1	59369978	59376796	59.9147	57.5188		Chr1:42086266-42094439	1	42086266	42094439	76.2467	79.0803
Chr1:59376797-59381231	1	59376797	59381231	51.823	52.9453		Chr1:42094560-42102926	1	42094560	42102926	79.3535	65.4786
Chr1:59381236-59386634	1	59381236	59386634	74.0055	72.1663		Chr1:42102927-42109167	1	42102927	42109167	64.5121	64.305
Chr1:59386635-59392959	1	59386635	59392959	74.7401	69.2744		Chr1:42109226-42117643	1	42109226	42117643	69.6883	73.7333
Chr1:59392960-59396697	1	59392960	59396697	54.9697	57.0392		Chr1:42117862-42124400	1	42117862	42124400	67.3007	70.9446
Chr1:59396698-59403632	1	59396698	59403632	70.7828	61.7779		Chr1:42124401-42135383	1	42124401	42135383	70.8205	75.1487
Chr1:59403639-59408879	1	59403639	59408879	77.0786	72.5733		Chr1:42135390-42147851	1	42135390	42147851	81.684	67.3397
Chr1:59408944-59414512	1	59408944	59414512	71.716	66.9998		Chr1:42147880-42153844	1	42147880	42153844	73.0293	71.7882
Chr1:59414513-59419560	1	59414513	59419560	60.5097	53.9008		Chr1:42153845-42161593	1	42153845	42161593	75.729	68.9983
Chr1:59419568-59424781	1	59419568	59424781	39.4568	40.4382		Chr1:42161858-42171051	1	42161858	42171051	70.3783	67.5648
Chr1:59424790-59431547	1	59424790	59431547	55.9128	58.4315		Chr1:42171115-42182012	1	42171115	42182012	64.12	55.8541
Chr1:59431657-59436364	1	59431657	59436364	56.4337	59.5841		Chr1:42182178-42189938	1	42182178	42189938	69.2026	63.0379
Chr1:59436365-59440624	1	59436365	59440624	72.8996	70.9098		Chr1:42189939-42199166	1	42189939	42199166	70.3205	70.2798
Chr1:59440659-59445255	1	59440659	59445255	78.8792	63.8505		Chr1:42199167-42206056	1	42199167	42206056	68.1908	71.7433
Chr1:59445352-59449489	1	59445352	59449489	44.6519	46.793		Chr1:42206075-42211831	1	42206075	42211831	72.8481	70.1254
Chr1:59449508-59452322	1	59449508	59452322	28.6264	35.5949		Chr1:42211832-42223431	1	42211832	42223431	77.9718	74.211
Chr1:59452323-59458628	1	59452323	59458628	58.9251	58.3686		Chr1:42223437-42229835	1	42223437	42229835	69.9786	75.7602
Chr1:59458638-59462223	1	59458638	59462223	55.1118	65.3684		Chr1:42229856-42231877	1	42229856	42231877	75.9239	74.0104
Chr1:59462239-59465477	1	59462239	59465477	67.667	55.434		Chr1:42232028-42237829	1	42232028	42237829	76.0469	77.2658
Chr1:59465502-59470180	1	59465502	59470180	68.5404	62.1499		Chr1:42237830-42242781	1	42237830	42242781	77.2321	73.1886
Chr1:59470181-59474141	1	59470181	59474141	51.4115	33.0159		Chr1:42242782-42246593	1	42242782	42246593	69.3602	65.3251
Chr1:59474142-59479750	1	59474142	59479750	71.3767	58.4559		Chr1:42246605-42253255	1	42246605	42253255	71.9873	69.1255
Chr1:59479769-59481761	1	59479769	59481761	26.5391	26.8796		Chr1:42253259-42257919	1	42253259	42257919	78.5404	75.4151
Chr1:59482952-59483490	1	59482952	59483490	0	0		Chr1:42257959-42261700	1	42257959	42261700	75.9049	74.9134
Chr1:59483491-59484298	1	59483491	59484298	6.73401	8.95687		Chr1:42261744-42266616	1	42261744	42266616	63.9111	72.0266
Chr1:59484299-59487068	1	59484299	59487068	8.27498	4.31381		Chr1:42266637-42273248	1	42266637	42273248	76.4303	69.8536
Chr1:59487069-59491555	1	59487069	59491555	47.4014	48.4228		Chr1:42273249-42280142	1	42273249	42280142	72.1635	68.0561
Chr1:59491562-59495486	1	59491562	59495486	70.4076	78.3141		Chr1:42280143-42283614	1	42280143	42283614	80.7221	73.5308
Chr1:59495487-59501595	1	59495487	59501595	79.7178	74.1246		Chr1:42283739-42292988	1	42283739	42292988	76.4201	72.0563
Chr1:59501596-59506975	1	59501596	59506975	69.8803	62.3431		Chr1:42293227-42296906	1	42293227	42296906	76.4966	70.5856
Chr1:59507047-59511171	1	59507047	59511171	50.1692	59.7863		Chr1:42296907-42302762	1	42296907	42302762	78.3444	81.8195
Chr1:59511203-59516386	1	59511203	59516386	49.6876	44.7652		Chr1:42302792-42310011	1	42302792	42310011	68.7066	68.2098
Chr1:59516390-59520647	1	59516390	59520647	66.4608	53.1083		Chr1:42310012-42322451	1	42310012	42322451	68.4582	63.4577
Chr1:59520648-59526273	1	59520648	59526273	52.2743	55.1121		Chr1:42322588-42329344	1	42322588	42329344	69.2788	66.4153
Chr1:59526274-59533205	1	59526274	59533205	77.1359	75.4038		Chr1:42343132-42347951	1	42343132	42347951	73.8784	66.436
Chr1:59533416-59538575	1	59533416	59538575	65.1227	75.6667		Chr1:42347952-42352660	1	42347952	42352660	69.152	70.8572
Chr1:59538576-59541432	1	59538576	59541432	71.8047	77.1162		Chr1:42352680-42356704	1	42352680	42356704	73.4541	69.7264
Chr1:59541458-59545669	1	59541458	59545669	82.3202	73.2044		Chr1:42356735-42363783	1	42356735	42363783	73.6001	76.7851
Chr1:59545670-59551166	1	59545670	59551166	66.2601	69.41		Chr1:42363981-42369813	1	42363981	42369813	69.5108	73.013
Chr1:59551167-59556200	1	59551167	59556200	67.4155	68.5083		Chr1:42369814-42382604	1	42369814	42382604	74.8983	67.2023
Chr1:59556201-59561351	1	59556201	59561351	65.2419	68.3945		Chr1:42382605-42388202	1	42382605	42388202	68.4942	66.1627
Chr1:59561352-59565979	1	59561352	59565979	70.5482	74.3486		Chr1:42388300-42393152	1	42388300	42393152	64.5445	70.2229
Chr1:59565980-59571720	1	59565980	59571720	72.2227	76.2239		Chr1:42393234-42397032	1	42393234	42397032	82.6935	78.8343
Chr1:59571721-59575055	1	59571721	59575055	60.0365	62.2427		Chr1:42397105-42406673	1	42397105	42406673	65.9188	64.4197
Chr1:59575056-59580678	1	59575056	59580678	65.4323	72.4915		Chr1:42406682-42412998	1	42406682	42412998	60.9728	60.0192
Chr1:59580687-59585116	1	59580687	59585116	51.8512	54.5837		Chr1:42412999-42419535	1	42412999	42419535	59.3428	58.7099
Chr1:59585132-59590071	1	59585132	59590071	61.1759	61.7291		Chr1:42419536-42425387	1	42419536	42425387	62.7089	62.9277
Chr1:59590072-59593216	1	59590072	59593216	51.3854	55.7936		Chr1:42425421-42430261	1	42425421	42430261	72.2098	77.8589
Chr1:59593271-59597067	1	59593271	59597067	78.1991	77.6433		Chr1:42430262-42434827	1	42430262	42434827	67.584	74.6127
Chr1:59597178-59602841	1	59597178	59602841	71.5427	67.8954		Chr1:42434828-42441369	1	42434828	42441369	64.6205	70.2082
Chr1:59602842-59605917	1	59602842	59605917	47.7329	44.4812		Chr1:42441452-42449036	1	42441452	42449036	69.5813	71.1784
Chr1:59605918-59609575	1	59605918	59609575	39.7994	41.4597		Chr1:42449058-42454053	1	42449058	42454053	72.338	71.2678
Chr1:59609576-59613571	1	59609576	59613571	56.2814	52.0873		Chr1:42454192-42462272	1	42454192	42462272	73.1506	73.6092
Chr1:59613572-59619408	1	59613572	59619408	62.2397	59.3846		Chr1:42462273-42469248	1	42462273	42469248	73.1772	61.6204
Chr1:59619427-59625611	1	59619427	59625611	64.9314	77.0617		Chr1:42469249-42473561	1	42469249	42473561	75.5132	75.508
Chr1:59625665-59631046	1	59625665	59631046	57.4913	57.8521		Chr1:42473579-42480109	1	42473579	42480109	80.6876	70.3391
Chr1:59631047-59642424	1	59631047	59642424	68.2388	66.3166		Chr1:42480110-42486530	1	42480110	42486530	73.76	70.4986
Chr1:59642425-59654745	1	59642425	59654745	61.3833	63.0383		Chr1:42486531-42491655	1	42486531	42491655	73.0551	72.1632
Chr1:59654746-59661862	1	59654746	59661862	39.6564	38.5546		Chr1:42491685-42493462	1	42491685	42493462	28.5446	31.42
Chr1:59662133-59670157	1	59662133	59670157	14.8439	13.0527		Chr1:42493469-42498562	1	42493469	42498562	68.4094	61.4936
Chr1:59670158-59670825	1	59670158	59670825	0.173611	0		Chr1:42498563-42504614	1	42498563	42504614	64.166	63.1012
Chr1:59670826-59675963	1	59670826	59675963	28.0486	33.2764		Chr1:42504615-42509338	1	42504615	42509338	71.8055	70.7666
Chr1:59781745-59790661	1	59781745	59790661	68.059	61.4826		Chr1:42509387-42515994	1	42509387	42515994	57.988	57.9289
Chr1:59790662-59797748	1	59790662	59797748	73.0045	74.2985		Chr1:43369845-43376025	1	43369845	43376025	71.7046	66.4055
Chr1:59797749-59807049	1	59797749	59807049	72.1911	68.7807		Chr1:43376026-43385776	1	43376026	43385776	64.1299	69.7909
Chr1:59807050-59818124	1	59807050	59818124	73.9038	76.8425		Chr1:43385824-43395599	1	43385824	43395599	65.0722	61.9393
Chr1:59818125-59829042	1	59818125	59829042	63.7357	66.807		Chr1:43395921-43402606	1	43395921	43402606	68.8028	64.1227
Chr1:59829043-59836796	1	59829043	59836796	60.3339	63.7514		Chr1:43402668-43409609	1	43402668	43409609	70.214	74.0821
Chr1:59836797-59843594	1	59836797	59843594	68.0095	65.1166		Chr1:43409610-43419366	1	43409610	43419366	74.5731	70.4954
Chr1:59843595-59849643	1	59843595	59849643	82.1158	75.984		Chr1:43419367-43426021	1	43419367	43426021	79.9221	78.1212
Chr1:59849644-59858700	1	59849644	59858700	62.584	71.1492		Chr1:43426064-43431562	1	43426064	43431562	73.091	70.8553
Chr1:59858701-59868057	1	59858701	59868057	70.3917	71.6183		Chr1:43431563-43437631	1	43431563	43437631	65.8613	70.1917
Chr1:59868058-59874490	1	59868058	59874490	72.4041	73.5096		Chr1:43437666-43444838	1	43437666	43444838	71.6884	65.9951
Chr1:59874491-59882826	1	59874491	59882826	72.2188	74.1468		Chr1:43446334-43448660	1	43446334	43448660	13.8233	9.90919
Chr1:59882827-59890738	1	59882827	59890738	70.166	64.7617		Chr1:43448661-43455195	1	43448661	43455195	65.0578	60.3798
Chr1:59890739-59897543	1	59890739	59897543	67.8949	73.9237		Chr1:43455469-43461053	1	43455469	43461053	76.4049	74.9971
Chr1:59897544-59905341	1	59897544	59905341	73.5379	74.5465		Chr1:43461067-43466099	1	43461067	43466099	74.6422	77.7786
Chr1:59905463-59911725	1	59905463	59911725	67.8865	65.0729		Chr1:43466199-43469667	1	43466199	43469667	81.0354	76.3163
Chr1:59911726-59913008	1	59911726	59913008	18.436	12.8244		Chr1:43469668-43473412	1	43469668	43473412	63.2029	56.1499
Chr1:59913852-59921319	1	59913852	59921319	53.0384	50.3161		Chr1:43473413-43480192	1	43473413	43480192	71.4653	68.912
Chr1:59921357-59931456	1	59921357	59931456	60.5747	57.719		Chr1:43480293-43485557	1	43480293	43485557	69.2375	66.2364
Chr1:59931762-59942904	1	59931762	59942904	61.6411	60.054		Chr1:43485558-43492519	1	43485558	43492519	75.555	73.9542
Chr1:59943004-59949386	1	59943004	59949386	70.774	76.2111		Chr1:43492524-43497590	1	43492524	43497590	77.1268	78.7252
Chr1:59949702-59960522	1	59949702	59960522	76.5358	70.6261		Chr1:43497950-43503124	1	43497950	43503124	79.6065	73.2085
Chr1:59960532-59967688	1	59960532	59967688	74.0462	78.8889		Chr1:43503125-43509304	1	43503125	43509304	77.9949	70.7955
Chr1:59967689-59973697	1	59967689	59973697	65.4197	61.202		Chr1:43509328-43513264	1	43509328	43513264	74.8934	65.3265
Chr1:59973698-59982593	1	59973698	59982593	74.4078	82.2066		Chr1:43513265-43521653	1	43513265	43521653	85.9679	76.4964
Chr1:59982608-59990399	1	59982608	59990399	79.378	76.7904		Chr1:43521914-43527697	1	43521914	43527697	83.3516	74.8717
Chr1:59990400-59997393	1	59990400	59997393	76.2766	72.2547		Chr1:43527834-43533650	1	43527834	43533650	76.8294	74.1277
Chr1:59997469-60003356	1	59997469	60003356	59.6398	62.149		Chr1:43533677-43540617	1	43533677	43540617	80.6717	74.0926
Chr1:60003357-60008345	1	60003357	60008345	63.5575	62.1778		Chr1:43540618-43545900	1	43540618	43545900	76.1121	74.3363
Chr1:60008346-60014130	1	60008346	60014130	71.0154	75.1935		Chr1:43545901-43553494	1	43545901	43553494	75.8314	73.3262
Chr1:60014131-60019993	1	60014131	60019993	72.0374	70.8575		Chr1:44455611-44470403	1	44455611	44470403	65.8193	67.3288
Chr1:60020085-60025267	1	60020085	60025267	72.7865	65.5996		Chr1:44470404-44491861	1	44470404	44491861	63.3256	59.924
Chr1:60025367-60034001	1	60025367	60034001	69.9979	70.9615		Chr1:44513408-44521825	1	44513408	44521825	72.4516	76.0005
Chr1:60034002-60041405	1	60034002	60041405	63.3147	60.8483		Chr1:44521826-44537435	1	44521826	44537435	71.2502	64.7977
Chr1:60041424-60043031	1	60041424	60043031	14.2878	14.5017		Chr1:44537436-44547317	1	44537436	44547317	76.0404	72.2932
Chr1:60043309-60047858	1	60043309	60047858	44.4004	36.6523		Chr1:44547318-44551633	1	44547318	44551633	51.2716	54.1587
Chr1:60047859-60052073	1	60047859	60052073	76.3743	77.1747		Chr1:44552411-44559471	1	44552411	44559471	60.7779	65.6279
Chr1:60052330-60062547	1	60052330	60062547	69.0697	66.095		Chr1:44559472-44572375	1	44559472	44572375	65.224	58.4012
Chr1:60062619-60067872	1	60062619	60067872	85.2238	81.3356		Chr1:44572650-44584288	1	44572650	44584288	73.3828	70.7893
Chr1:60068256-60075579	1	60068256	60075579	74.4477	73.9373		Chr1:44584399-44594279	1	44584399	44594279	64.1574	64.6146
Chr1:60075589-60082771	1	60075589	60082771	67.7673	59.9059		Chr1:44594782-44608816	1	44594782	44608816	60.7471	70.0639
Chr1:60082836-60089319	1	60082836	60089319	71.3606	69.1917		Chr1:44609532-44620655	1	44609532	44620655	64.4439	60.1642
Chr1:60089320-60096502	1	60089320	60096502	66.8411	63.7509		Chr1:44620799-44632198	1	44620799	44632198	63.1395	58.264
Chr1:60096652-60098258	1	60096652	60098258	0	0.892857		Chr1:44632199-44642568	1	44632199	44642568	54.738	49.8499
Chr1:60098908-60105976	1	60098908	60105976	51.513	50.186		Chr1:44642653-44647112	1	44642653	44647112	70.6357	69.8817
Chr1:60106269-60114197	1	60106269	60114197	76.0314	74.7603		Chr1:44647113-44662560	1	44647113	44662560	67.5342	60.6754
Chr1:60114431-60121376	1	60114431	60121376	74.7152	65.5346		Chr1:44662561-44681202	1	44662561	44681202	59.5553	60.1783
Chr1:60121632-60130016	1	60121632	60130016	72.6825	69.2859		Chr1:44681564-44689461	1	44681564	44689461	65.2459	61.1372
Chr1:60130204-60137289	1	60130204	60137289	76.8779	79.1046		Chr1:44709153-44720932	1	44709153	44720932	65.8733	59.1103
Chr1:60137352-60145417	1	60137352	60145417	62.8171	64.7602		Chr1:44721368-44731635	1	44721368	44731635	61.7048	49.9247
Chr1:60145418-60152099	1	60145418	60152099	71.4773	68.348		Chr1:44731674-44743360	1	44731674	44743360	65.807	62.9874
Chr1:60152356-60158708	1	60152356	60158708	65.355	62.2544		Chr1:44743361-44754647	1	44743361	44754647	57.6818	55.537
Chr1:60158709-60166784	1	60158709	60166784	65.7268	68.0035		Chr1:44754648-44764641	1	44754648	44764641	72.2394	75.8082
Chr1:60166918-60175201	1	60166918	60175201	80.3332	77.3711		Chr1:44764748-44776267	1	44764748	44776267	71.2577	64.7152
Chr1:60175202-60180280	1	60175202	60180280	47.593	48.9307		Chr1:44776268-44790697	1	44776268	44790697	73.6648	63.5991
Chr1:60180950-60187946	1	60180950	60187946	48.583	42.3663		Chr1:44790897-44804303	1	44790897	44804303	48.7056	42.0336
Chr1:60188051-60199317	1	60188051	60199317	66.6724	67.8924		Chr1:44929024-44945397	1	44929024	44945397	59.7539	58.2874
Chr1:60199318-60207566	1	60199318	60207566	82.0227	76.494		Chr1:44945454-44958340	1	44945454	44958340	59.2189	52.8293
Chr1:60207567-60219180	1	60207567	60219180	75.7316	69.9477		Chr1:44958341-44978931	1	44958341	44978931	68.4838	70.104
Chr1:60219181-60227960	1	60219181	60227960	73.4743	66.7787		Chr1:44978932-44996566	1	44978932	44996566	63.1537	61.2855
Chr1:60227961-60235510	1	60227961	60235510	71.6623	71.6965		Chr1:44996567-45008598	1	44996567	45008598	70.8737	66.4981
Chr1:60235511-60245701	1	60235511	60245701	71.6924	69.8218		Chr1:45008599-45023402	1	45008599	45023402	74.7451	64.4005
Chr1:60245702-60253520	1	60245702	60253520	71.3137	74.9193		Chr1:45023449-45037436	1	45023449	45037436	70.3272	62.93
Chr1:60253610-60262267	1	60253610	60262267	76.5829	78.4524		Chr1:45037437-45047993	1	45037437	45047993	66.1317	65.5974
Chr1:60262268-60270574	1	60262268	60270574	70.6497	73.8787		Chr1:45057521-45073502	1	45057521	45073502	68.8671	64.0744
Chr1:60270700-60281033	1	60270700	60281033	72.3292	70.245		Chr1:45073503-45086041	1	45073503	45086041	72.4097	67.718
Chr1:60281310-60287327	1	60281310	60287327	79.759	78.9038		Chr1:45086042-45091957	1	45086042	45091957	75.5932	77.9793
Chr1:60287328-60295707	1	60287328	60295707	78.9381	78.131		Chr1:45091958-45097233	1	45091958	45097233	75.0969	74.0526
Chr1:60295708-60306703	1	60295708	60306703	65.9935	63.5091		Chr1:45097279-45107180	1	45097279	45107180	65.7043	68.3648
Chr1:60306704-60317341	1	60306704	60317341	73.4924	69.5379		Chr1:45107347-45120935	1	45107347	45120935	57.244	65.9753
Chr1:60317342-60330638	1	60317342	60330638	63.429	63.8456		Chr1:45120936-45135675	1	45120936	45135675	56.017	54.3902
Chr1:60330894-60339386	1	60330894	60339386	73.2087	76.8512		Chr1:45344734-45356917	1	45344734	45356917	74.0419	71.2716
Chr1:60339387-60343366	1	60339387	60343366	33.0927	37.5007		Chr1:45356918-45370463	1	45356918	45370463	58.2483	55.8216
Chr1:60344946-60352541	1	60344946	60352541	83.3073	83.3272		Chr1:45370464-45380745	1	45370464	45380745	67.4755	66.1434
Chr1:60352594-60357099	1	60352594	60357099	75.4756	76.8719		Chr1:45380746-45389940	1	45380746	45389940	69.8491	61.5154
Chr1:60357186-60361225	1	60357186	60361225	71.4048	73.9438		Chr1:45390108-45403402	1	45390108	45403402	69.7852	66.1255
Chr1:60361226-60367722	1	60361226	60367722	71.8031	78.8151		Chr1:45403403-45414588	1	45403403	45414588	71.2141	69.312
Chr1:60367759-60372674	1	60367759	60372674	77.9901	78.8704		Chr1:45415235-45427235	1	45415235	45427235	62.8307	61.6923
Chr1:60372780-60379244	1	60372780	60379244	79.8749	81.0119		Chr1:45427236-45438456	1	45427236	45438456	60.7111	57.4793
Chr1:60379405-60387191	1	60379405	60387191	74.3325	72.3656		Chr1:45438457-45449243	1	45438457	45449243	40.7407	43.6583
Chr1:60387192-60395045	1	60387192	60395045	74.991	74.0427		Chr1:45450062-45463187	1	45450062	45463187	65.247	59.7044
Chr1:60395286-60399578	1	60395286	60399578	68.2415	74.6956		Chr1:45463188-45477264	1	45463188	45477264	60.0142	57.9576
Chr1:60399588-60407809	1	60399588	60407809	77.2767	72.341		Chr1:45477265-45492066	1	45477265	45492066	51.9744	53.8824
Chr1:60410869-60419466	1	60410869	60419466	63.1765	53.5189		Chr1:45492176-45501760	1	45492176	45501760	63.3203	64.8014
Chr1:60419467-60431272	1	60419467	60431272	73.2101	60.3094		Chr1:45501761-45508366	1	45501761	45508366	50.9945	52.1043
Chr1:60431273-60441350	1	60431273	60441350	67.9486	63.6643		Chr1:45508399-45520377	1	45508399	45520377	67.1783	66.421
Chr1:60441351-60449164	1	60441351	60449164	49.9866	49.4571		Chr1:45520378-45532714	1	45520378	45532714	61.4055	56.592
Chr1:60449254-60458147	1	60449254	60458147	77.8131	73.6777		Chr1:45533067-45542519	1	45533067	45542519	74.574	74.3656
Chr1:60458148-60466592	1	60458148	60466592	70.3008	68.6164		Chr1:45542642-45554762	1	45542642	45554762	58.0981	62.6755
Chr1:60466660-60474688	1	60466660	60474688	69.4396	71.1917		Chr1:45554770-45569896	1	45554770	45569896	70.2866	64.332
Chr1:60474693-60482438	1	60474693	60482438	78.346	72.9669		Chr1:45569897-45579413	1	45569897	45579413	69.3274	63.1649
Chr1:60482466-60489132	1	60482466	60489132	67.3988	73.3384		Chr1:45579414-45588243	1	45579414	45588243	73.8364	69.9282
Chr1:60489222-60495515	1	60489222	60495515	74.7111	72.2716		Chr1:45588244-45597138	1	45588244	45597138	68.8769	68.4662
Chr1:60495516-60503735	1	60495516	60503735	78.0794	76.8683		Chr1:45597139-45610979	1	45597139	45610979	64.0588	66.6081
Chr1:60503736-60511638	1	60503736	60511638	72.5453	74.3757		Chr1:45610991-45623266	1	45610991	45623266	65.3914	61.4683
Chr1:60511639-60520036	1	60511639	60520036	77.9657	72.8899		Chr1:45623267-45633442	1	45623267	45633442	72.477	67.7364
Chr1:60520184-60527159	1	60520184	60527159	76.9291	73.9676		Chr1:45633443-45637172	1	45633443	45637172	83.331	75.4326
Chr1:60527160-60535400	1	60527160	60535400	62.3856	59.7807		Chr1:45637173-45646650	1	45637173	45646650	77.9995	71.2153
Chr1:60535496-60543209	1	60535496	60543209	63.4884	60.8976		Chr1:45646927-45669051	1	45646927	45669051	53.5075	53.3054
Chr1:60543210-60547221	1	60543210	60547221	79.1056	70.6537		Chr1:45669052-45679831	1	45669052	45679831	61.4825	57.1318
Chr1:60547222-60557101	1	60547222	60557101	74.4415	77.7713		Chr1:45679832-45693262	1	45679832	45693262	64.3335	55.5533
Chr1:60557102-60566184	1	60557102	60566184	32.7059	31.6087		Chr1:45693263-45710092	1	45693263	45710092	62.3107	57.9816
Chr1:60567063-60571802	1	60567063	60571802	40.0509	37.6631		Chr1:45818553-45822768	1	45818553	45822768	61.1744	59.1327
Chr1:60571803-60576674	1	60571803	60576674	79.371	68.1258		Chr1:45822769-45831462	1	45822769	45831462	59.3921	55.1033
Chr1:60576675-60583248	1	60576675	60583248	77.7128	75.9207		Chr1:45831463-45842556	1	45831463	45842556	70.6258	68.0674
Chr1:60583290-60588153	1	60583290	60588153	81.4441	83.2309		Chr1:45925914-45931992	1	45925914	45931992	41.4468	32.0303
Chr1:60588154-60596090	1	60588154	60596090	74.5727	70.8663		Chr1:45931993-45941414	1	45931993	45941414	69.5297	68.5551
Chr1:60596123-60603294	1	60596123	60603294	72.1147	73.4037		Chr1:45941415-45951674	1	45941415	45951674	75.4712	77.7705
Chr1:60603295-60609912	1	60603295	60609912	70.2527	75.0366		Chr1:45951879-45967102	1	45951879	45967102	65.4086	68.52
Chr1:60609913-60618368	1	60609913	60618368	78.869	75.2417		Chr1:45967103-45973856	1	45967103	45973856	74.3674	76.3661
Chr1:60618369-60626325	1	60618369	60626325	66.202	69.8956		Chr1:45973882-45984687	1	45973882	45984687	72.7502	72.9012
Chr1:60626326-60633732	1	60626326	60633732	67.0034	67.6845		Chr1:45984688-45994045	1	45984688	45994045	70.5314	72.6652
Chr1:60633733-60640748	1	60633733	60640748	66.6861	77.4707		Chr1:45994046-46006155	1	45994046	46006155	69.0799	64.4338
Chr1:60640915-60657856	1	60640915	60657856	75.3465	77.3349		Chr1:46006185-46012538	1	46006185	46012538	74.5988	72.4217
Chr1:60657857-60669184	1	60657857	60669184	68.2644	70.9803		Chr1:46012539-46022465	1	46012539	46022465	65.778	58.3412
Chr1:60669208-60684437	1	60669208	60684437	76.8817	68.2228		Chr1:46022466-46031147	1	46022466	46031147	71.2865	69.6721
Chr1:60684482-60700509	1	60684482	60700509	80.9156	81.6095		Chr1:46031193-46041388	1	46031193	46041388	71.1895	71.2081
Chr1:60700510-60708102	1	60700510	60708102	71.6006	74.8173		Chr1:46041389-46054096	1	46041389	46054096	67.2776	67.106
Chr1:60708422-60731908	1	60708422	60731908	89.4663	83.1048		Chr1:46054097-46059389	1	46054097	46059389	71.1532	66.069
Chr1:60731920-60747209	1	60731920	60747209	76.8362	70.4093		Chr1:46059517-46067019	1	46059517	46067019	56.1685	44.683
Chr1:60747910-60761386	1	60747910	60761386	70.8812	66.6824		Chr1:46067027-46070724	1	46067027	46070724	49.6221	55.9617
Chr1:60761460-60777733	1	60761460	60777733	71.4485	83.102		Chr1:46070748-46077202	1	46070748	46077202	68.1613	69.1179
Chr1:60777753-60787791	1	60777753	60787791	62.0177	66.6184		Chr1:46077268-46085818	1	46077268	46085818	64.6356	67.6596
Chr1:60801176-60825788	1	60801176	60825788	64.0991	62.1414		Chr1:46089203-46103376	1	46089203	46103376	70.1477	66.3028
Chr1:60825873-60846431	1	60825873	60846431	57.9535	65.0201		Chr1:46103377-46115052	1	46103377	46115052	71.1577	72.9326
Chr1:60858109-60874727	1	60858109	60874727	70.318	71.9879		Chr1:46115189-46126761	1	46115189	46126761	64.4004	69.2756
Chr1:60874809-60885020	1	60874809	60885020	65.479	67.7983		Chr1:46126772-46135293	1	46126772	46135293	73.3838	68.0825
Chr1:60885021-60897071	1	60885021	60897071	70.5387	68.1762		Chr1:46135294-46143655	1	46135294	46143655	67.2599	73.2083
Chr1:60897185-60909913	1	60897185	60909913	75.3847	73.8924		Chr1:46143696-46154923	1	46143696	46154923	66.727	68.1814
Chr1:60909914-60923611	1	60909914	60923611	58.117	57.8922		Chr1:46154955-46168117	1	46154955	46168117	68.4445	70.2044
Chr1:60923636-60940361	1	60923636	60940361	74.4411	77.6007		Chr1:46168118-46175479	1	46168118	46175479	74.2683	68.4932
Chr1:62687091-62691541	1	62687091	62691541	72.6489	76.0608		Chr1:46175480-46183172	1	46175480	46183172	68.2675	71.2569
Chr1:62691542-62698322	1	62691542	62698322	58.4112	68.0711		Chr1:46183173-46194693	1	46183173	46194693	78.923	74.4424
Chr1:62698489-62703049	1	62698489	62703049	32.7323	40.4808		Chr1:46194694-46207511	1	46194694	46207511	66.5126	73.4506
Chr1:62703505-62705127	1	62703505	62705127	16.6319	13.1879		Chr1:46207552-46215944	1	46207552	46215944	69.3989	79.919
Chr1:62707512-62712641	1	62707512	62712641	42.5875	40.8229		Chr1:46216148-46226600	1	46216148	46226600	67.6951	71.069
Chr1:62712642-62716861	1	62712642	62716861	62.6052	59.0651		Chr1:46226691-46234360	1	46226691	46234360	73.8749	68.724
Chr1:62716904-62720811	1	62716904	62720811	65.5076	59.8901		Chr1:46334327-46342240	1	46334327	46342240	79.7905	75.8559
Chr1:62720812-62724152	1	62720812	62724152	60.6827	58.0381		Chr1:46342241-46349996	1	46342241	46349996	70.6563	70.5936
Chr1:62724227-62728577	1	62724227	62728577	66.4791	59.2422		Chr1:46350005-46359527	1	46350005	46359527	68.9753	74.732
Chr1:62728633-62732627	1	62728633	62732627	67.8652	71.2344		Chr1:46359990-46368170	1	46359990	46368170	69.5568	64.5752
Chr1:62732628-62737606	1	62732628	62737606	43.4395	39.7688		Chr1:46368413-46378471	1	46368413	46378471	67.4927	68.727
Chr1:62737607-62742017	1	62737607	62742017	60.6461	61.3442		Chr1:46378472-46390765	1	46378472	46390765	65.2747	72.5205
Chr1:62742018-62745977	1	62742018	62745977	56.0797	47.5653		Chr1:46390766-46400112	1	46390766	46400112	70.4475	72.8615
Chr1:62745978-62749825	1	62745978	62749825	79.6197	80.3847		Chr1:46400113-46414456	1	46400113	46414456	58.8625	51.2062
Chr1:62749838-62753233	1	62749838	62753233	69.6224	73.8634		Chr1:46414457-46419915	1	46414457	46419915	64.9257	63.9743
Chr1:62753234-62759166	1	62753234	62759166	75.0052	77.3453		Chr1:46419916-46424846	1	46419916	46424846	60.584	58.7046
Chr1:62759198-62762955	1	62759198	62762955	55.7586	51.267		Chr1:46424877-46428714	1	46424877	46428714	49.6082	41.7699
Chr1:62762956-62767213	1	62762956	62767213	57.0628	56.3286		Chr1:46428988-46438565	1	46428988	46438565	69.9054	70.9303
Chr1:62767214-62770158	1	62767214	62770158	12.4542	19.2249		Chr1:47195015-47206623	1	47195015	47206623	70.2822	71.2818
Chr1:62770166-62774321	1	62770166	62774321	35.8323	27.598		Chr1:47206624-47217358	1	47206624	47217358	62.8718	63.9135
Chr1:62774322-62777691	1	62774322	62777691	14.7567	18.7883		Chr1:47217533-47226463	1	47217533	47226463	76.2725	77.9592
Chr1:62777692-62781726	1	62777692	62781726	39.9665	41.1561		Chr1:47226477-47239572	1	47226477	47239572	75.644	70.9268
Chr1:62781808-62785446	1	62781808	62785446	24.0467	22.3535		Chr1:47239633-47250182	1	47239633	47250182	68.3698	69.9672
Chr1:62785528-62788884	1	62785528	62788884	62.8038	69.9547		Chr1:47250183-47261248	1	47250183	47261248	75.8602	73.3522
Chr1:62788885-62794073	1	62788885	62794073	66.5687	67.1836		Chr1:47261249-47275011	1	47261249	47275011	68.4141	66.2704
Chr1:62794212-62796045	1	62794212	62796045	10.0792	6.63948		Chr1:47275150-47283763	1	47275150	47283763	63.0923	66.0075
Chr1:62796046-62802152	1	62796046	62802152	66.4007	67.9816		Chr1:47283793-47295006	1	47283793	47295006	69.0431	71.7959
Chr1:62802153-62809228	1	62802153	62809228	74.0977	77.7014		Chr1:47295231-47308364	1	47295231	47308364	78.1657	70.2265
Chr1:62809298-62813432	1	62809298	62813432	75.5625	73.2604		Chr1:47308900-47325114	1	47308900	47325114	71.2339	69.1872
Chr1:62813509-62818526	1	62813509	62818526	75.053	81.5096		Chr1:47325644-47341030	1	47325644	47341030	74.1143	68.6066
Chr1:62818527-62824536	1	62818527	62824536	65.378	55.2639		Chr1:47341031-47355192	1	47341031	47355192	59.4541	56.7204
Chr1:62824552-62827995	1	62824552	62827995	78.3265	78.3148		Chr1:47355430-47366203	1	47355430	47366203	70.9672	67.1505
Chr1:62827996-62835402	1	62827996	62835402	66.1134	66.8982		Chr1:47366242-47376978	1	47366242	47376978	73.649	69.1356
Chr1:62835613-62841492	1	62835613	62841492	71.6504	72.4904		Chr1:47377017-47391370	1	47377017	47391370	68.8283	66.7553
Chr1:62841499-62849070	1	62841499	62849070	73.0999	70.9707		Chr1:47391430-47404816	1	47391430	47404816	66.5836	60.7385
Chr1:62849071-62854120	1	62849071	62854120	70.9644	73.0726		Chr1:47404859-47414831	1	47404859	47414831	70.1206	72.3312
Chr1:62854279-62861354	1	62854279	62861354	72.9735	76.7735		Chr1:47415249-47426642	1	47415249	47426642	68.2437	69.9868
Chr1:62861411-62871042	1	62861411	62871042	72.3764	71.6428		Chr1:47426666-47436198	1	47426666	47436198	72.3331	71.1925
Chr1:62871043-62876295	1	62871043	62876295	79.5843	78.1276		Chr1:47436777-47447742	1	47436777	47447742	67.9899	63.4289
Chr1:62876401-62883008	1	62876401	62883008	80.6093	78.0609		Chr1:47448212-47456424	1	47448212	47456424	76.673	74.3568
Chr1:62883207-62886468	1	62883207	62886468	65.0941	61.4558		Chr1:47456425-47466741	1	47456425	47466741	69.2259	70.6981
Chr1:62886948-62898903	1	62886948	62898903	73.7561	72.1545		Chr1:47466742-47479743	1	47466742	47479743	69.2761	62.2841
Chr1:62899088-62903398	1	62899088	62903398	80.2583	75.2645		Chr1:47479744-47491732	1	47479744	47491732	71.1061	67.5143
Chr1:62903694-62908117	1	62903694	62908117	81.3837	80.3554		Chr1:47491834-47503224	1	47491834	47503224	74.2797	68.6751
Chr1:62908118-62912211	1	62908118	62912211	54.9591	60.1448		Chr1:47503225-47514956	1	47503225	47514956	70.7329	61.3266
Chr1:62912212-62917368	1	62912212	62917368	58.3148	63.9811		Chr1:47514957-47533593	1	47514957	47533593	48.9775	53.963
Chr1:62917369-62923038	1	62917369	62923038	79.371	72.0029		Chr1:47533594-47548104	1	47533594	47548104	59.6388	50.9517
Chr1:62923039-62926916	1	62923039	62926916	69.2798	71.5293		Chr1:47548105-47558284	1	47548105	47558284	68.4238	71.1639
Chr1:62926917-62932941	1	62926917	62932941	60.5817	53.1006		Chr1:47558298-47576107	1	47558298	47576107	68.4991	62.6354
Chr1:62932942-62935752	1	62932942	62935752	75.6862	67.1386		Chr1:47576145-47586848	1	47576145	47586848	69.071	72.9912
Chr1:62935753-62939936	1	62935753	62939936	73.8415	83.1389		Chr1:47586849-47606669	1	47586849	47606669	66.9978	61.8728
Chr1:62939947-62947049	1	62939947	62947049	78.6998	75.2838		Chr1:47606770-47616407	1	47606770	47616407	65.7551	58.6989
Chr1:62947050-62952735	1	62947050	62952735	75.6217	81.6493		Chr1:47616556-47627879	1	47616556	47627879	64.8517	62.001
Chr1:62952736-62957663	1	62952736	62957663	80.2178	82.3916		Chr1:47628027-47650129	1	47628027	47650129	68.8751	64.9541
Chr1:62957670-62962522	1	62957670	62962522	73.5597	67.5996		Chr1:47650609-47659199	1	47650609	47659199	72.5562	70.5222
Chr1:62962523-62966708	1	62962523	62966708	73.6591	72.8888		Chr1:47659200-47673130	1	47659200	47673130	62.5405	64.7615
Chr1:62966809-62973237	1	62966809	62973237	67.4744	62.8353		Chr1:47673239-47681325	1	47673239	47681325	71.876	67.7057
Chr1:62973238-62980879	1	62973238	62980879	80.6711	80.452		Chr1:47681326-47692629	1	47681326	47692629	63.0856	55.2478
Chr1:62980993-62985132	1	62980993	62985132	60.166	64.0264		Chr1:47755896-47766325	1	47755896	47766325	65.1641	68.9698
Chr1:62985133-62990802	1	62985133	62990802	69.2044	70.4849		Chr1:47766971-47777253	1	47766971	47777253	66.9828	62.4302
Chr1:62990965-62996008	1	62990965	62996008	74.8507	70.6115		Chr1:47777451-47786104	1	47777451	47786104	76.8196	77.2759
Chr1:62996019-63004135	1	62996019	63004135	68.1004	64.7121		Chr1:47786105-47788448	1	47786105	47788448	81.3602	82.8185
Chr1:63004706-63013541	1	63004706	63013541	65.6254	73.2425		Chr1:47788449-47792714	1	47788449	47792714	84.7381	78.3293
Chr1:63013571-63019257	1	63013571	63019257	70.9286	67.4566		Chr1:47793007-47803410	1	47793007	47803410	79.5754	67.8069
Chr1:63019258-63029885	1	63019258	63029885	75.1875	74.5956		Chr1:47803752-47813774	1	47803752	47813774	73.5574	71.1088
Chr1:63029886-63041213	1	63029886	63041213	66.7524	69.2096		Chr1:47813775-47823882	1	47813775	47823882	74.8098	70.8371
Chr1:63042491-63048738	1	63042491	63048738	70.7199	72.9462		Chr1:47823883-47835169	1	47823883	47835169	70.8035	61.7361
Chr1:63048739-63053230	1	63048739	63053230	62.3219	64.9891		Chr1:47835226-47845145	1	47835226	47845145	73.8607	67.7871
Chr1:63053231-63058164	1	63053231	63058164	59.2104	61.687		Chr1:48007649-48021218	1	48007649	48021218	60.1604	61.6462
Chr1:63058230-63060811	1	63058230	63060811	76.99	70.506		Chr1:48021219-48039195	1	48021219	48039195	47.3688	40.8309
Chr1:63061071-63066242	1	63061071	63066242	65.0537	62.4604		Chr1:48039196-48060240	1	48039196	48060240	60.0206	57.267
Chr1:63066668-63074533	1	63066668	63074533	67.0902	64.1809		Chr1:48060383-48070721	1	48060383	48070721	69.3521	60.5233
Chr1:63074534-63079727	1	63074534	63079727	74.0743	67.8867		Chr1:48070722-48085483	1	48070722	48085483	59.0877	47.4647
Chr1:63079739-63085768	1	63079739	63085768	58.6457	47.3575		Chr1:48085713-48097659	1	48085713	48097659	74.7879	72.7946
Chr1:63085770-63090421	1	63085770	63090421	62	65.465		Chr1:48097660-48114002	1	48097660	48114002	63.3863	55.9292
Chr1:63090575-63095115	1	63090575	63095115	49.6034	42.6424		Chr1:48899922-48913115	1	48899922	48913115	61.6246	54.5981
Chr1:63095416-63100426	1	63095416	63100426	56.0005	55.8825		Chr1:49282842-49294586	1	49282842	49294586	69.0715	62.679
Chr1:63100468-63106194	1	63100468	63106194	49.5091	44.722		Chr1:49294591-49303844	1	49294591	49303844	70.2575	68.6295
Chr1:63106195-63111742	1	63106195	63111742	11.581	15.6335		Chr1:49303880-49310484	1	49303880	49310484	70.1049	63.0838
Chr1:63111743-63113888	1	63111743	63113888	6.13108	10.8947		Chr1:49772797-49787153	1	49772797	49787153	65.1461	67.2435
[truncated: 107,596 more rows]
