# Supplementary material for: Quantifying propagation of DNA methylation and hydroxymethylation with iDEMS
Source: Nat Cell Biol. 2023 Jan 12;25(1):183–93. doi: 10.1038/s41556-022-01048-x (PMC9859752; doi:10.1038/s41556-022-01048-x)
Supplement: Source Data Fig. 5 — Statistical source data. [file 41556_2022_1048_MOESM8_ESM.xlsx]

## Sheet: Fig 5b
	Light 5mdC/dC(t) (%)			Heavy 5mdC/dC(t) (%)
	KST061	KST062	KST063	KST061	KST062	KST063
Nascent	0.239	0.176	0.212	0.636	0.541	0.556
30 min	0.244	0.208	0.246	1.014	0.942	0.97
1 h	0.302	0.293		1.708	1.556
2 h	0.366	0.33	0.346	2.417	2.176	2.166
4 h	0.377	0.316	0.445	2.828	2.373	2.797
6 h	0.397	0.335	0.359	3.195	2.453	2.736
8 h	0.332	0.318	0.375	2.592	2.734	2.923

## Sheet: Fig 5c
	Light 5mdC/dC(t) (%)			Heavy 5mdC/dC(t) (%)
	KST061	KST062	KST063	KST061	KST062	KST063
Nascent	2.458	2.53	2.899	0.224	0.281	0.192
30 min	2.652	2.574	2.509	0.229	0.273	0.2
1 h	2.727	2.637	3.144	0.291	0.337	0.316
2 h	2.883	3.043	2.97	0.346	0.495	0.337
4 h	2.691	2.738	3.241	0.455	0.526	0.466
6 h	2.961	2.335	3.126	0.615	0.765	0.421
8 h	2.602	2.768	2.811	0.593	0.701	0.576

## Sheet: Fig 5d
	Light 5hmdC/dC(t) (%)			Heavy 5hmdC/dC(t) (%)
	KST061	KST062	KST063	KST061	KST062	KST063
Nascent	0.009	0.008	0.015	<LOD	<LOD	<LOD
30 min	0.013	0.009	0.012	0.006	<LOD	<LOD
1 h	0.011	0.013	0.022	<LOQ	0.015	0.01
2 h	0.015	0.015	0.017	0.009	0.012	0.013
4 h	0.02	0.016	0.015	0.018	0.016	0.015
6 h	0.022	0.014	0.016	0.025	0.021	0.02
8 h	0.018	0.017	0.016	0.029	0.029	0.026

## Sheet: Fig 5e
	Light 5hmdC/dC(t) (%)			Heavy 5hmdC/dC(t) (%)
	KST061	KST062	KST063	KST061	KST062	KST063
Nascent	0.095	0.113	0.121	<LOD	<LOD	<LOD
30 min	0.144	0.093	0.086	<LOQ	<LOD	<LOD
1 h	0.149	0.105	0.113	<LOQ	<LOD	<LOD
2 h	0.168	0.128	0.118	0.01	<LOD	<LOD
4 h	0.177	0.126	0.218	0.007	<LOD	<LOQ
6 h	0.151	0.11	0.142	0.011	<LOD	<LOQ
8 h	0.172	0.119	0.119	0.013	0.01	<LOD
