# Supplementary material for: Quantifying propagation of DNA methylation and hydroxymethylation with iDEMS
Source: Nat Cell Biol. 2023 Jan 12;25(1):183–93. doi: 10.1038/s41556-022-01048-x (PMC9859752; doi:10.1038/s41556-022-01048-x)
Supplement: Source Data Fig. 6 — Statistical source data. [file 41556_2022_1048_MOESM9_ESM.xlsx]

## Sheet: Fig 6b
	5mdC/dG (%)
	KST076	KST077	KST078
Total gDNA	4.47	4.62	4.27
H4K20me2	5.12	4.99	4.81
H4K20me0	4.7	4.8	4.11
H4K5ac	3.91	3.95	3.56

## Sheet: Fig 6c
	5mdC/dG (%)
	KST076	KST077	KST078
Total gDNA	4.47	4.62	4.27
H3K9me3	10.2	10.22	10.3
H3K36me3	5.3	5.31	5.27

## Sheet: Fig 6d
	5mdC/dC(t) (%)
	KST076	KST077	KST078
EdU+ ssDNA	0.88	1.03	0.86
H4K20me2	0.87	0.98	0.96
H4K20me0	1.27	1.44	1.27
H4K5ac	1.08	1.37	1.23

## Sheet: Fig 6e
	5mdC/dC(t) (%)
	KST076	KST077	KST078
EdU+ ssDNA	0.88	1.03	0.86
H3K9me3	2	2.27	2.3
H3K36me3	0.91	1.06	1.03
