# Supplementary material for: Quantifying propagation of DNA methylation and hydroxymethylation with iDEMS
Source: Nat Cell Biol. 2023 Jan 12;25(1):183–93. doi: 10.1038/s41556-022-01048-x (PMC9859752; doi:10.1038/s41556-022-01048-x)
Supplement: Source Data Extended Data Fig. 2 — Statistical source data. [file 41556_2022_1048_MOESM11_ESM.xlsx]

## Sheet: Ext Data Fig 2a
	5mdC/dC(t) (%)
EdU+ ssDNA	4.184	4.464	4.28	4.413
Parental ssDNA	4.056	4.361	3.832	3.959

## Sheet: Ext Data Fig 2b
	% of total 5mdC/dC(t)
Nascent	25.277	20.724	22.19
30 min	36.315	33.226	35.132
1 h	58.063	53.414	67.966
2 h	80.373	72.376	72.569
4 h	92.553	77.66	93.674
6 h	103.725	80.55	89.413
8 h	84.432	88.151	95.26
12 h	105.74	112.82	108.15	111.53
