# Supplementary material for: Quantifying propagation of DNA methylation and hydroxymethylation with iDEMS
Source: Nat Cell Biol. 2023 Jan 12;25(1):183–93. doi: 10.1038/s41556-022-01048-x (PMC9859752; doi:10.1038/s41556-022-01048-x)
Supplement: Source Data Extended Data Fig. 3 — Statistical source data. [file 41556_2022_1048_MOESM12_ESM.xlsx]

## Sheet: Ext Data Fig 3a
	Heavy 5mdC/dG (%)
	KST045	KST046	KST047
Nascent	0.308	0.26	0.492
30 min	0.73	0.359	0.739
1 h	1.3	0.621	1.121
2 h	1.03	0.967	1.419
4 h	1.945	1.442	2.05
6 h	1.997	1.801	2.061
8 h	2.271	1.639	1.872

## Sheet: Ext Data Fig 3b
	Heavy 5mdC/dG (%)
	KST050	KST051	KST052
Nascent	0.48	0.366	0.34
30 min	0.817	0.612	0.759
1 h	1.106	1.055	0.888
2 h	1.419	1.213	1.131
4 h	1.636	1.554	1.329
6 h	1.8	1.866	1.634
8 h	1.89	1.728	1.649
