# Supplementary material for: Quantifying propagation of DNA methylation and hydroxymethylation with iDEMS
Source: Nat Cell Biol. 2023 Jan 12;25(1):183–93. doi: 10.1038/s41556-022-01048-x (PMC9859752; doi:10.1038/s41556-022-01048-x)
Supplement: Source Data Extended Data Fig. 4 — Statistical source data. [file 41556_2022_1048_MOESM13_ESM.xlsx]

## Sheet: Ext Data Fig 4a
	5mdC/dG (%)
	KST056	KST057	KST060
Async	3.69	3.03	3.75
G2/M	3.84	3.64	3.74
G1	2.75	4.07	3.34

## Sheet: Ext Data Fig 4b
Probe	Chromosome	Start	End	G1 rep1	G1 rep2	G1 rep3	G2M rep1	G2M rep2	G2M rep3
Chr1:3000827-3015068	1	3000827	3015068	65.0327	69.8974	66.9492	61.2568	50.6173	71.1538
Chr1:3015069-3025351	1	3015069	3025351	73.9837	62.7193	67.8788	75	61.8519	71.3415
Chr1:3025536-3037870	1	3025536	3037870	60.9649	61.1111	57.8431	57.5472	43.8205	60.2564
Chr1:3037938-3050025	1	3037938	3050025	57.8125	53.2738	75.8772	65.2778	72.1088	69.2029
Chr1:3050032-3056516	1	3050032	3056516	66.6667	74.3902	57.2917	74.6032	71.2121	77.7778
Chr1:3056613-3061686	1	3056613	3061686	80.4598	57.3529	71.875	83.6601	65.1235	68.8889
Chr1:3062485-3073789	1	3062485	3073789	58.9947	58.9394	75.4359	64.4144	61.7284	70.8995
Chr1:3073819-3086834	1	3073819	3086834	51.8708	54.8485	72.7273	55.5556	64.4853	62.037
Chr1:3086850-3098911	1	3086850	3098911	68.2927	75	67.0139	65.0709	54.2373	67.2131
Chr1:3098991-3108563	1	3098991	3108563	63.9548	61.195	62.6302	55.2743	66.1836	66.4021
Chr1:3108564-3117565	1	3108564	3117565	69.4444	61.2573	70.5224	70.2051	64.0693	66.0556
Chr1:3117566-3131521	1	3117566	3131521	51.5152	37.2727	49.9425	43.75	48.8636	48.6111
Chr1:3131977-3143577	1	3131977	3143577	49.8039	65.5556	66.1111	61.1026	60.4573	68.1694
Chr1:3143600-3147865	1	3143600	3147865	62.5	63.6364	80.8642	72.1264	78.4226	80.2083
Chr1:3147914-3155962	1	3147914	3155962	77.1318	76	82.716	65.625	79.3103	70
Chr1:3155993-3175628	1	3155993	3175628	61.3946	47.2868	56.2821	47.0056	59.058	56.6327
Chr1:3175629-3185196	1	3175629	3185196	57.9545	63.5417	66.0377	53.0914	54.4872	59.1534
Chr1:3185244-3197575	1	3185244	3197575	50.5747	56.3008	59.3878	53.0702	47.8237	55.0926
Chr1:3197723-3214604	1	3197723	3214604	69.709	72.9508	77.0548	58.6873	65.9237	71.9048
Chr1:3214892-3223879	1	3214892	3223879	66.8803	70.3125	69.4355	60.1453	71.7687	68.1592
Chr1:3224054-3237122	1	3224054	3237122	64.7849	65.0966	76.9717	71.8036	62.4429	70.4301
Chr1:3237224-3247474	1	3237224	3247474	86.1789	58.9744	71.4785	78.8979	69.6389	76.7725
Chr1:3248665-3261069	1	3248665	3261069	68.3333	61.1111	69.0476	66.4837	49.8016	70.0256
Chr1:3261201-3273510	1	3261201	3273510	69.4697	53.0556	71.4286	67.662	69.4093	73.6667
Chr1:3276749-3281583	1	3276749	3281583	81.5789	70.8333	79.1667	75.3623	69.8198	87.2024
Chr1:3281848-3292010	1	3281848	3292010	59.4086	62.8931	73.9394	58.6889	61.7949	69.7917
Chr1:3292011-3302305	1	3292011	3302305	78.9062	72.6531	74.7126	67.3791	69.7293	78.3333
Chr1:3302306-3314790	1	3302306	3314790	76.3889	58.1818	80.8642	73.1148	67.3977	75.1913
Chr1:3314791-3330432	1	3314791	3330432	53.1421	58.8235	66.092	61.8803	61.5196	63.4259
Chr1:3331586-3343224	1	3331586	3343224	66.9312	48.8095	68.4615	57.6302	66.9577	60.2564
Chr1:3343547-3361060	1	3343547	3361060	62.6736	49.0566	66	47.2404	50.6536	65.4321
Chr1:3361071-3371842	1	3361071	3371842	63.7255	61.0119	76.4925	61.3726	58.6854	76.8519
Chr1:3371843-3385104	1	3371843	3385104	71.7836	73.9844	77.6961	72.3039	64.9716	76
Chr1:3385118-3397937	1	3385118	3397937	70.6127	58.6957	70.9375	50.5023	53.7162	50.939
Chr1:3398296-3405288	1	3398296	3405288	68.3642	65.8642	70.1823	74.0476	56.7633	70
Chr1:3405309-3421839	1	3405309	3421839	73.3333	66.3934	73.8095	69.7436	61.036	66.6667
Chr1:3421840-3432619	1	3421840	3432619	75	70.5729	85.1449	61.0648	63.3816	77.4375
Chr1:3432786-3445883	1	3432786	3445883	75.641	63.1148	77.4755	68.4177	69.4518	73.2323
Chr1:3445884-3458261	1	3445884	3458261	60.8025	70.9064	64.5161	50.7246	50.3056	55.9375
Chr1:3458262-3470924	1	3458262	3470924	64.0845	59.1026	74.0741	60.7463	64.7585	71.5608
Chr1:3470979-3484018	1	3470979	3484018	63.2275	69.4118	72.6042	68.2265	56.4103	75.8201
Chr1:3484089-3496348	1	3484089	3496348	62.4561	60.2381	77.2708	61.0513	65.4825	76.9487
Chr1:3496349-3510017	1	3496349	3510017	65.6716	63.4409	70.6011	63.3838	58.0914	74.7126
Chr1:3510055-3524247	1	3510055	3524247	69.8718	50.3086	80.0214	62.1795	61.2785	59.7863
Chr1:3524481-3531803	1	3524481	3531803	63.006	69.1667	72.7778	55.3636	59.3817	60.5176
Chr1:3531813-3533574	1	3531813	3533574	77.0833	73.2639	73.8095	66.0959	73.4277	77.0833
Chr1:3533575-3546153	1	3533575	3546153	67.2705	83.6364	71.3889	65.7108	64.5202	71.6432
Chr1:3546175-3552774	1	3546175	3552774	47.8495	50.4386	70.904	54.0351	47.619	60.3009
Chr1:3552775-3560795	1	3552775	3560795	78.869	83.9869	83.8384	76.4865	67.8448	75.8974
Chr1:3560796-3570745	1	3560796	3570745	63.0606	53.6723	80.0781	65	67.5746	74.2064
Chr1:3570746-3583099	1	3570746	3583099	75.7078	74.6552	79.2237	67.5121	63.2349	79.1162
Chr1:3583806-3593325	1	3583806	3593325	67.7778	65.3061	81.8357	65.7971	72.5385	72.7273
Chr1:3593376-3607743	1	3593376	3607743	73.9516	67.2424	81.3291	68.314	66.1778	73.9035
Chr1:3607744-3618639	1	3607744	3618639	62.3016	54.8333	70.2778	67.0714	62.9167	63.6905
Chr1:3618640-3628691	1	3618640	3628691	82.2727	77.2436	80.9091	68.2796	73.1952	79.1063
Chr1:3628756-3641278	1	3628756	3641278	68.8596	61.7188	71.1806	59.4919	62.3756	64.2402
Chr1:3641279-3653906	1	3641279	3653906	58.7719	71.6102	75.5051	59.0046	63.5111	75.995
Chr1:3653907-3669309	1	3653907	3669309	69.9242	70.6667	79.6505	59.8122	54.772	71.3095
Chr1:3670044-3671144	1	3670044	3671144	8.65385	3.84615	16.6667	3.67232	5.9322	5.20833
Chr1:3671145-3671596	1	3671145	3671596	0	0	0	0	0	0
Chr1:3671597-3672150	1	3671597	3672150	1.88679	0	4.65116	1.35135	0	5.71429
Chr1:3672151-3681666	1	3672151	3681666	33.3333	32.8758	40.7738	31.2842	31.4925	28.01
Chr1:3682663-3700544	1	3682663	3700544	56.4103	69.086	83.169	65.5556	53	64.619
Chr1:3700545-3709458	1	3700545	3709458	59.5833	68.6441	76.9841	67.3748	62.9605	76.036
Chr1:3709504-3726266	1	3709504	3726266	66.8966	53.5461	75.9896	64.2083	58.5495	70.5808
Chr1:3726454-3734954	1	3726454	3734954	78.2787	65.2778	79.4615	70.4329	76.5111	78.6111
Chr1:3734955-3745389	1	3734955	3745389	75.9259	66.0053	79.2328	67.5926	59.0928	61.9118
Chr1:3745533-3754671	1	3745533	3754671	72.4242	63.3987	76.7576	64.881	60.4167	72.4576
Chr1:3754718-3767800	1	3754718	3767800	66.0714	68.0272	77.4702	61.21	73.1592	74.3827
Chr1:3767801-3773802	1	3767801	3773802	80.4878	80	81.9231	75.6313	67.9861	90.3595
Chr1:3774538-3787467	1	3774538	3787467	73.7179	75.1437	73.9744	69.5833	69.0928	83.0087
Chr1:3787468-3799685	1	3787468	3799685	60.6667	63.5802	73.3607	68.8406	61.7778	76.7989
Chr1:3799713-3803906	1	3799713	3803906	76.8519	65.8915	82.5397	68.5606	65.7083	84.596
Chr1:3803907-3817294	1	3803907	3817294	66.2429	74.6893	77.5	75.7207	68.447	80.506
Chr1:3817350-3829843	1	3817350	3829843	76.0452	66.9753	80.5556	66.8675	59.8542	78.9474
Chr1:3829844-3840233	1	3829844	3840233	70.0483	61.1111	68.7745	62.4155	58.4038	74.2009
Chr1:3840234-3849229	1	3840234	3849229	68.6782	71.4506	78.6111	77.6065	61.6667	63.1841
Chr1:3849420-3857109	1	3849420	3857109	75.8929	72.8856	78.7319	69.5602	72.303	80.3672
Chr1:3857110-3874632	1	3857110	3874632	67.8744	68.4615	74.9556	66.5525	65.1643	72.4638
Chr1:3874633-3888408	1	3874633	3888408	71.9531	52	70.5634	62.5702	63.4558	67.9104
Chr1:3888515-3900267	1	3888515	3900267	71.1207	73.388	76.0582	77.1622	54.3611	74.8889
Chr1:3900370-3914676	1	3900370	3914676	60.7078	56.9231	61.8873	50.9375	59.8039	65.939
Chr1:3915158-3923177	1	3915158	3923177	75.5952	66.2037	83.4635	61.9079	68.4426	68.306
Chr1:3923185-3935784	1	3923185	3935784	74.8656	73.2051	71.5525	65.5251	70.3196	86.6026
Chr1:3935785-3950157	1	3935785	3950157	66.1458	59.7015	73.3586	65.1111	58.6992	77.5527
Chr1:3950158-3960195	1	3950158	3960195	41.5179	64.2361	56.7	54.6717	64.0278	53.2738
Chr1:3960260-3972086	1	3960260	3972086	56.8651	67.9825	80.9685	65.9226	70.7429	75.4444
Chr1:3972087-3979454	1	3972087	3979454	79.1667	66.6667	86.9697	78.6758	75.599	94.6541
Chr1:3979455-3984168	1	3979455	3984168	74.6032	85.1852	83.3333	74.058	74.7953	81.5104
Chr1:3984187-3987506	1	3984187	3987506	81.4208	83.4444	88.8418	68.9266	76.1905	85.6481
Chr1:3987535-3993639	1	3987535	3993639	85.7143	80.754	93.9103	84.1324	75.0775	71.4286
Chr1:3993640-4003022	1	3993640	4003022	75.1852	79.2517	82.9602	79.0667	73.7903	89.1553
Chr1:4003023-4015676	1	4003023	4015676	74.8889	61.0494	72.7564	67.8728	55.7598	69.4444
Chr1:4015677-4029374	1	4015677	4029374	72.4444	61.0063	64.6154	65.5696	62.5901	74.1282
Chr1:4029457-4039906	1	4029457	4039906	74.5476	63.3621	80.9179	68.4959	60.654	70.2698
Chr1:4040203-4052478	1	4040203	4052478	69.0104	71.5323	73.6111	67.0966	58.7162	77.6864
Chr1:4052865-4065979	1	4052865	4065979	75	65.8333	75.1111	66.7976	61.4677	59.0512
Chr1:4065980-4076220	1	4065980	4076220	67.1751	68.7745	76.348	65.6566	61.5833	74.7717
Chr1:4076311-4089435	1	4076311	4089435	67.7305	60	71.1806	59.5833	62.5	68.8618
Chr1:4089532-4103332	1	4089532	4103332	70.8333	70.9016	82.1795	66.4179	64.2721	79.5305
Chr1:4103333-4116204	1	4103333	4116204	61.0169	68.8889	73.1707	64.2316	66.7886	72.2072
Chr1:4116714-4129094	1	4116714	4129094	69.6154	71.9697	65.3756	67.3709	63.5443	67.1498
Chr1:4129095-4144595	1	4129095	4144595	74.2188	68.2927	60.3704	48.2704	62.5833	69.2901
Chr1:4144596-4157001	1	4144596	4157001	58.4524	58.268	71.0199	58	57.6667	73.3974
Chr1:4157002-4172722	1	4157002	4172722	73.9247	72.2222	74.4709	69.0506	73.257	76.1737
Chr1:4173310-4180435	1	4173310	4180435	75.5952	66.3793	76.8088	66.791	63.2812	81.9444
Chr1:4180540-4189265	1	4180540	4189265	69.7173	62.1528	66.0256	60.4948	59.8684	68.306
Chr1:4189266-4198843	1	4189266	4198843	82.3333	68.3962	82.8125	65.3571	62.2704	74.7076
Chr1:4198844-4207166	1	4198844	4207166	65.3005	60.1093	77.7688	65.3571	59.7186	82.6389
Chr1:4207343-4219919	1	4207343	4219919	63.4503	66.6384	79.1799	65.7682	58.6029	66.4021
Chr1:4219920-4228517	1	4219920	4228517	64.7343	59.9034	73.5232	57.7778	56.3172	76.3333
Chr1:4228570-4238576	1	4228570	4238576	71.4646	71.0256	56.1017	70.9016	66.8075	78.9071
Chr1:4238713-4249519	1	4238713	4249519	61.9167	66.1202	83.5294	62.5714	63.0018	72.5352
Chr1:4249544-4257985	1	4249544	4257985	81.5217	67.7536	79.697	71.4103	63.5593	75.7692
Chr1:4258199-4269797	1	4258199	4269797	76.3333	65.942	75.9132	73.2804	58.8028	76.1667
Chr1:4270152-4281524	1	4270152	4281524	71.0199	70.9333	63.8889	61	59.7807	69.1162
Chr1:4282469-4297826	1	4282469	4297826	58.6905	59.9206	69.7945	63.481	61.2319	73.2051
Chr1:4297827-4315669	1	4297827	4315669	53.0278	55.1724	70.2381	58.1556	60.1142	64.2857
Chr1:4315891-4329246	1	4315891	4329246	66.244	63.7626	71	62.316	53.8095	72.3872
Chr1:4329247-4337583	1	4329247	4337583	64.7989	62.619	63.0769	60.8586	61.3014	67.4201
Chr1:4337982-4346331	1	4337982	4346331	61.9444	70.3431	79.2271	70.3247	72.7273	72.4638
Chr1:4346348-4352636	1	4346348	4352636	58.1746	62.1795	68.2367	65.0676	58.6765	62.7778
Chr1:4352637-4362055	1	4352637	4362055	71.5608	65	74.9517	64.1556	53.9951	73.0994
Chr1:4362056-4375369	1	4362056	4375369	58.3333	53.5101	63.3076	60	55.368	68.1556
Chr1:4375370-4385223	1	4375370	4385223	64.5833	59.153	66.1376	62.8419	64.3243	72.096
Chr1:4385224-4395742	1	4385224	4395742	74.3333	54.4643	66.4179	60.9155	67.8502	77.474
Chr1:4395747-4405259	1	4395747	4405259	82.7957	71.5455	85.7843	68.3803	65.0901	82.3056
Chr1:4406250-4414747	1	4406250	4414747	58.6957	71.3636	78.5211	67.6889	64.2424	68.1818
Chr1:4414778-4422090	1	4414778	4422090	56.4626	51.4184	64.0476	58.3333	52.7703	60.7527
Chr1:4422178-4427157	1	4422178	4427157	65	78.4848	78.4392	68.5446	72.6389	75.4386
Chr1:4427158-4435941	1	4427158	4435941	83.2275	76.6667	75.9887	70.2957	71.0606	84.6199
Chr1:4435942-4441459	1	4435942	4441459	73.0994	83.6478	86.1635	76.7007	72.3925	82.032
Chr1:4441533-4449501	1	4441533	4449501	68.3616	80.2938	78.0597	61.8243	72.6087	74.1319
Chr1:4449502-4456728	1	4449502	4456728	63.5535	71.7949	82.5137	59.8174	66.4062	76.3889
Chr1:4456729-4465643	1	4456729	4465643	66.6667	68.4211	77.5926	67.6901	76.5625	69.401
Chr1:4465813-4473336	1	4465813	4473336	60.0877	77.381	79.8276	71.9298	51.6886	68.1548
Chr1:4473337-4479712	1	4473337	4479712	61.25	69.6078	68.9394	74.4872	70.8333	84.3915
Chr1:4479713-4488772	1	4479713	4488772	62.931	50	71.7742	69.0909	53.5185	64.5977
Chr1:4488773-4492019	1	4488773	4492019	28.4553	30.1075	32.5641	23.4444	36.3782	27.1605
Chr1:4492554-4493358	1	4492554	4493358	0	0	0	0	0	0
Chr1:4493373-4494900	1	4493373	4494900	21.4744	6.9697	16.358	26.9126	21.142	18.5374
Chr1:4495629-4497187	1	4495629	4497187	23	13.4259	25.7576	18.1905	21.0145	26.6667
Chr1:4497188-4500356	1	4497188	4500356	33.0357	44.9405	56.9106	42.8571	27.1186	46.2821
Chr1:4500357-4509770	1	4500357	4509770	64.2019	74.8457	68.306	61.9048	66.3417	74.6622
Chr1:4509771-4518761	1	4509771	4518761	61.8056	47.4638	62.2947	49.0889	59.1991	69.0097
Chr1:4519268-4524326	1	4519268	4524326	80.7512	76.3333	74.4444	82.2034	61.5297	73.4694
Chr1:4524339-4526906	1	4524339	4526906	86.7924	68.75	93.0556	81.1111	85	83.9286
Chr1:4526958-4538357	1	4526958	4538357	65.5229	66.6138	76.8657	78.0324	66.1523	78.7415
Chr1:4538358-4546368	1	4538358	4546368	60.7381	55	69.8413	65.9722	53.2051	69.2308
Chr1:4546369-4556223	1	4546369	4556223	76.6949	67.5758	77.7056	64.1898	74.0196	77.0513
Chr1:4556224-4570822	1	4556224	4570822	81.0185	84.7222	90.873	76.2903	95.1111	82.3333
Chr1:4570823-4571970	1	4570823	4571970	5.83333	8.91473	9.375	8.33333	6.21469	7.63889
Chr1:4571971-4580590	1	4571971	4580590	56.776	45.4545	58.8164	46.8776	54.8876	53.0952
Chr1:4580591-4591178	1	4580591	4591178	59.6814	71.2644	65.7552	72.2656	71.4516	80.6716
Chr1:4591214-4596999	1	4591214	4596999	64.4654	69.8276	72.9469	74.9462	74.1228	74.5192
Chr1:4597000-4605389	1	4597000	4605389	67.8385	72.9469	75.8621	67.0455	62.619	79.8387
Chr1:4605390-4611193	1	4605390	4611193	76.2931	72.4638	82.1212	73.7179	76.3889	79.078
Chr1:4611194-4615744	1	4611194	4615744	69.3396	80.6548	76.2626	74.3781	74.0741	76.6304
Chr1:4615745-4623453	1	4615745	4623453	61.756	66.2281	86.8889	76.1765	73.9899	71.6931
Chr1:4623454-4634866	1	4623454	4634866	72.4359	67.0833	85.049	61.875	53.2143	84.7436
Chr1:4634867-4645200	1	4634867	4645200	57.2751	73.1061	74.7692	60.1826	66.9481	75.7353
Chr1:4645201-4653353	1	4645201	4653353	79.6296	74.1987	82.1272	68.3943	69.3182	75.9804
Chr1:4653354-4660976	1	4653354	4660976	62.2951	56.0109	80.1515	56.8718	52.1667	69.5767
Chr1:4660977-4668929	1	4660977	4668929	73.0366	64.5202	77.7451	62.4486	72.5845	84.9099
Chr1:4668930-4680270	1	4668930	4680270	67.7249	50.2732	73.1771	71.4035	59.9138	75.3846
Chr1:4680271-4688187	1	4680271	4688187	72	55.7823	68.6772	76.359	59.3035	72.8814
Chr1:4688188-4689314	1	4688188	4689314	27.2727	25.8065	21.4286	40.5405	39.8374	41.2698
Chr1:4689320-4693581	1	4689320	4693581	62.3656	59.697	75.6284	81.0484	72.2826	91.1111
Chr1:4693798-4703395	1	4693798	4703395	71.1944	72.4537	73.6111	68.0513	60.0649	84.3503
Chr1:4703403-4711332	1	4703403	4711332	66.0494	65.5172	85.5952	80.977	64.6505	77.8646
Chr1:4711370-4720020	1	4711370	4720020	84.4633	68.9055	81.7933	73.7229	71.5196	80.5556
Chr1:4720063-4724099	1	4720063	4724099	81.6964	76.9444	87.0833	80.619	82.2034	88.7931
Chr1:4724100-4734286	1	4724100	4734286	56.6919	67.3913	83.7065	75.614	76.6667	80.0995
Chr1:4734435-4745255	1	4734435	4745255	68.8172	67.5373	83.3333	77.2444	71.7662	86.7232
Chr1:4745256-4756133	1	4745256	4756133	77.3585	71.5404	74.5098	73.8819	69.9134	78.0729
Chr1:4756134-4762783	1	4756134	4762783	58.2222	55.102	72.0238	59.5771	71.3615	73.9071
Chr1:4762833-4767502	1	4762833	4767502	49.6377	73.8095	81.8254	68.0556	65	71.6374
Chr1:4767503-4771246	1	4767503	4771246	40.4545	45.4545	54.0984	43.6364	42.5595	57.6389
Chr1:4771247-4775652	1	4771247	4775652	73.5333	58.0729	91.3939	70.5747	61.3853	70.068
Chr1:4775653-4779968	1	4775653	4779968	59.6899	64.4231	65.5303	67.4242	49.7701	65.7895
Chr1:4780002-4785207	1	4780002	4785207	23.3696	32.0261	32.4468	36.6379	28.5494	47.3856
Chr1:4785239-4785808	1	4785239	4785808	0	0	0	0	0	0
Chr1:4785809-4792352	1	4785809	4792352	48.1481	45.9119	73.6111	47.7124	56.2626	59.8485
Chr1:4792487-4800396	1	4792487	4800396	76.5537	77.619	85.2381	71.8579	80.7306	85.3107
Chr1:4800426-4807535	1	4800426	4807535	29.3939	24.7619	21.25	26.2931	28.7879	32.963
Chr1:4807976-4810611	1	4807976	4810611	0.813008	1.5625	7.31707	0	0	5.09259
Chr1:4810716-4815026	1	4810716	4815026	28.3688	48.8701	73.4848	34.6154	52.5641	72.0339
Chr1:4815187-4822202	1	4815187	4822202	37.9167	55.9028	59.2199	47.0833	46.142	52.963
Chr1:4822203-4827943	1	4822203	4827943	44.2857	42.1212	47.5	34.7032	40.535	56.6919
Chr1:4827944-4833549	1	4827944	4833549	48.5938	55.6548	66.9697	57.8125	53.5388	86.1111
Chr1:4833613-4840596	1	4833613	4840596	62.3984	65.3333	72.7513	63.5266	63.6612	81.6667
Chr1:4840597-4845719	1	4840597	4845719	63.4921	53.876	61.612	71.1021	66.8362	77.1465
Chr1:4845720-4853223	1	4845720	4853223	45.9091	67.037	66.9444	40.3865	56.3988	60.303
Chr1:4853224-4857614	1	4853224	4857614	14.4928	38.0952	30.4545	10.3825	25.8065	38.7821
Chr1:4858069-4859955	1	4858069	4859955	1.72414	2.0202	4.05405	1.04167	0	0
Chr1:4859956-4866832	1	4859956	4866832	38.3598	58.0645	53.4314	42.9779	41.5873	36.7232
Chr1:4866833-4877451	1	4866833	4877451	59.0909	51.7486	79.3651	59.619	66.1458	69.2473
Chr1:4877488-4883364	1	4877488	4883364	37.6543	35.9259	52.6786	29.5699	37.0968	59.4262
Chr1:4883365-4891541	1	4883365	4891541	66.9271	69.1257	76.1574	57.3686	57.1038	73.5294
Chr1:4891542-4900348	1	4891542	4900348	72.77	78.4426	79.918	86.8545	77.8249	84.9747
Chr1:4900349-4910398	1	4900349	4910398	75.7214	70.1754	78.9801	65.2542	63.7366	76.1719
Chr1:4910504-4916274	1	4910504	4916274	78.0303	76.1438	74.9	76.6026	71.5608	81.3726
Chr1:4916276-4922116	1	4916276	4922116	86.8217	70.2381	87.7193	87.415	74.8677	85.8108
Chr1:4922117-4928334	1	4922117	4928334	84.3915	71.9048	83.6957	72.3856	77.8274	87.0057
Chr1:4928776-4933474	1	4928776	4933474	75.3788	88.2979	86.1111	78.4872	82.6923	95.6863
Chr1:4933525-4944036	1	4933525	4944036	68.8172	73.8562	83.0601	81.1979	62.4868	80.7359
Chr1:4944456-4950417	1	4944456	4950417	68	72.8788	60.6322	49.1294	51.462	53.1034
Chr1:4950450-4959400	1	4950450	4959400	75.8772	77.924	75.8772	74.9775	70.6566	79.9751
Chr1:4959401-4971280	1	4959401	4971280	70.7672	62.1795	73.2639	66.2222	56.0714	68.1505
Chr1:4971344-4981519	1	4971344	4981519	60.2564	61.3095	68.2203	61.6915	56.4792	60.8466
Chr1:4981534-4986393	1	4981534	4986393	70.9524	66.6667	90	81.25	83.9947	92.6229
Chr1:4986506-4991452	1	4986506	4991452	72.4638	71.9858	86.1111	80.6667	77.7778	84.9537
Chr1:4991460-4999636	1	4991460	4999636	82.9111	76.0582	84.0278	74.7083	64.4608	84.6667
Chr1:4999685-5009456	1	4999685	5009456	79.5918	71.9203	84.2723	77.3284	77.4044	88.0719
Chr1:5009457-5018253	1	5009457	5018253	63.5417	63.4667	69.1546	64.0931	63.0882	72.619
Chr1:5018279-5019208	1	5018279	5019208	14.2157	10.9756	27.4194	36.4865	2.5	8.33333
Chr1:5020232-5021660	1	5020232	5021660	13.5135	16.2791	37.5969	23.4848	2.43902	26.6667
Chr1:5021661-5024175	1	5021661	5024175	11.4247	3.84615	15.7233	13.2653	22.3684	17.7778
Chr1:5024176-5037505	1	5024176	5037505	52.5758	60.9649	63.4921	57.2531	62.4886	72.1591
Chr1:5037812-5045418	1	5037812	5045418	65.2542	67.4074	77.3504	80.8333	79.1667	86.5385
Chr1:5045419-5049986	1	5045419	5049986	61.5591	58.8235	78.0449	55.3672	46.0317	73.3333
Chr1:5050084-5060910	1	5050084	5060910	72.8814	70.5357	71.4327	58.3056	63.4848	73.9583
Chr1:5060911-5070632	1	5060911	5070632	62.4294	58.7121	79.1667	73.8372	64.1422	69.9275
Chr1:5071092-5083086	1	5071092	5083086	39.7436	44.8718	63.9535	24.3056	55.2083	57.6797
Chr1:5083091-5084530	1	5083091	5084530	6.41026	2.32558	7.65027	4.24528	5.18868	6.28415
Chr1:5084567-5095428	1	5084567	5095428	69.375	70.5645	83.4703	64.5274	67.2705	77.7027
Chr1:5095429-5103327	1	5095429	5103327	66.6667	70.9596	71.0938	70.7108	58.5266	78.5341
Chr1:5103328-5115841	1	5103328	5115841	79.2424	63.3333	69.4167	61.1111	62.1569	69.0639
Chr1:5115842-5126088	1	5115842	5126088	74.4048	84.6995	80.4948	65.4427	71.9577	75.3756
Chr1:5126175-5137463	1	5126175	5137463	56.2015	59.887	65.7949	61.6089	61.5196	67.3497
Chr1:5137713-5149474	1	5137713	5149474	73.2804	76.8868	76.3793	79.2793	63.631	77.6291
Chr1:5149475-5163004	1	5149475	5163004	65.7738	68.7159	78.6508	70.4872	67.5439	81.4103
Chr1:5163109-5170456	1	5163109	5170456	84.1667	57.619	79.1667	72.7485	84.4643	77.381
Chr1:5170460-5175891	1	5170460	5175891	72.5	69.6429	83.3333	71.3636	66.3793	88.7931
Chr1:5175892-5189207	1	5175892	5189207	62.9085	60.5782	59.3035	57.6984	58.4722	77.6543
Chr1:5189226-5197360	1	5189226	5197360	36.5079	45	60.8108	60.4167	47.3913	85.7143
Chr1:5197361-5210344	1	5197361	5210344	74.9415	67.9825	79.5082	65.6609	71.1111	79.5522
Chr1:5210349-5219870	1	5210349	5219870	73.8312	64.2157	76.0582	71.6908	72.3118	78.1385
Chr1:5219871-5227919	1	5219871	5227919	58.7302	70.1852	73.0994	65.7143	56.7402	66.954
Chr1:5227920-5242568	1	5227920	5242568	68.6274	50	66.4481	55.4762	61.9883	68.599
Chr1:5242929-5250651	1	5242929	5250651	80.4348	72.6667	69.2029	66.6667	64.3961	72.9167
Chr1:5250652-5263218	1	5250652	5263218	48.1481	47.2222	64.3519	68.3036	55.102	62.8472
Chr1:5263219-5278120	1	5263219	5278120	64.1473	70.614	77.6316	60.2431	55.1418	62.8049
Chr1:5278121-5288523	1	5278121	5288523	66.8269	58.0606	80.787	68.1818	63.4921	69.3548
Chr1:5288524-5299281	1	5288524	5299281	74.5902	77.8986	83.0846	75.3906	72.3383	81.3044
Chr1:5299282-5311093	1	5299282	5311093	78.5156	70.6349	85.1598	64.4524	72.0343	77.5316
Chr1:5311321-5324163	1	5311321	5324163	67.3913	66.092	68.3333	74.4792	68.881	80.597
Chr1:5324164-5334697	1	5324164	5334697	60.6667	56.6288	63.1212	64.838	73.2587	63.7006
Chr1:5334729-5344982	1	5334729	5344982	73.4375	61.4379	68.9167	73.125	68.408	71.5741
Chr1:5345027-5349828	1	5345027	5349828	82.6797	83.109	76.7241	78.4946	72.987	84.5912
Chr1:5349933-5366095	1	5349933	5366095	77.5	65.9615	80.7576	77.6696	62.9104	60.7692
Chr1:5366096-5374195	1	5366096	5374195	67.5141	74.5536	71.6418	70.4701	74.602	79.8246
Chr1:5374423-5389073	1	5374423	5389073	62.2222	62.037	73.4799	64.5408	63.5572	72.7778
Chr1:5389147-5404986	1	5389147	5404986	62.77	61.0606	77.8109	65.6849	65.8945	78.8513
Chr1:5404987-5419910	1	5404987	5419910	64.7183	56.9444	73.2292	67.8829	72.8189	78.0324
Chr1:5419911-5427587	1	5419911	5427587	73.4392	58.6207	82.8616	81.9048	56.4465	77.7778
Chr1:5427588-5431916	1	5427588	5431916	83.3333	85.2941	85.5556	79.078	84.1667	63.6111
Chr1:5431917-5445828	1	5431917	5445828	70.8333	68.6728	76.6667	64.4722	65.8213	74.7512
Chr1:5446131-5461551	1	5446131	5461551	74.1162	81.25	78.0597	67.8355	70.5208	79.235
Chr1:5461555-5473535	1	5461555	5473535	63.9785	69.2708	73.4314	77.5641	67.9839	75.7936
Chr1:5473549-5485283	1	5473549	5485283	63.6905	71.9231	76.3333	61.1392	62.0125	64.8868
Chr1:5485349-5492679	1	5485349	5492679	77.7679	70.7602	79.057	83.1458	72.0531	81.9652
Chr1:5492807-5507070	1	5492807	5507070	59.3827	59.1667	82.5556	57.8502	67.3516	70
Chr1:5507071-5521138	1	5507071	5521138	63.9881	67.0904	78.9583	78.0405	67.5128	70.9231
Chr1:5521139-5536003	1	5521139	5536003	67.5	60.6322	77.4155	65.6061	60.8955	74.3056
Chr1:5536004-5546725	1	5536004	5546725	76.2295	70.9877	79.7807	68.4722	66.7824	79.6991
Chr1:5546726-5557248	1	5546726	5557248	78.0423	77.2727	88.8889	65.8209	69.5355	82.8788
Chr1:5557249-5565979	1	5557249	5565979	74.2138	70.1977	80.8333	78.1389	67.8571	69.0432
Chr1:5565980-5571212	1	5565980	5571212	87.3563	72.3214	86.3636	91.6667	88.0952	89.7059
Chr1:5571215-5582254	1	5571215	5582254	76.7196	58.8994	78.8889	71.8927	65.9722	69.2473
Chr1:5582255-5588775	1	5582255	5588775	65.3955	70.8333	82.3529	62.5758	65.4167	74.5098
Chr1:5588776-5597481	1	5588776	5597481	58.0409	58.8983	65.3846	63.6816	62.037	62.7083
Chr1:5597724-5607776	1	5597724	5607776	69.863	56.9444	65.7812	71.8398	64.4624	72.677
Chr1:5608284-5625233	1	5608284	5625233	79.7814	64.235	83.9461	59.923	66.087	66.3158
Chr1:5625246-5639859	1	5625246	5639859	59.6465	65.3274	75.2151	65.9868	69.6615	71.6931
Chr1:5639860-5651379	1	5639860	5651379	73.9583	79.4872	76.0684	68.5119	65.7214	75.9839
Chr1:5651380-5663435	1	5651380	5663435	76.2255	62.4214	77.1127	68.0324	63.5417	71.0698
Chr1:5663436-5677950	1	5663436	5677950	65.0314	70.8333	64.0333	66.9643	55.8333	67.1212
Chr1:5677951-5685059	1	5677951	5685059	88.8889	73.1292	81.0688	75.6219	63.75	83.7302
Chr1:5685683-5697172	1	5685683	5697172	55.2564	58.4973	74.646	60.5485	56.6438	60.3333
Chr1:5697501-5715122	1	5697501	5715122	74.3151	67.1111	75.1058	62.9902	65.2703	75.641
Chr1:5715175-5727952	1	5715175	5727952	67.8502	56.4062	74.0476	63.098	58.7143	68.3427
Chr1:5728079-5739937	1	5728079	5739937	74.1667	68.6158	86.4943	57.343	73.8063	68.036
Chr1:5740081-5746919	1	5740081	5746919	88.6364	73.3333	82.1429	79.7436	76.1438	78.9506
Chr1:5746920-5749069	1	5746920	5749069	81.7308	79.2683	87.8378	84.8485	77.0833	83.5938
Chr1:5749076-5763365	1	5749076	5763365	70.5172	72.5641	80.2083	66.7982	58.3108	74.8677
Chr1:5763685-5778349	1	5763685	5778349	70.2488	71.5385	80.1768	63.6854	67.963	85.199
Chr1:5778424-5790527	1	5778424	5790527	67.3851	76.776	76.348	67.5225	66.2338	71.2798
Chr1:5790652-5801786	1	5790652	5801786	85.4444	54.321	80.0242	74.4366	72.3246	76.5054
Chr1:5801787-5811322	1	5801787	5811322	87.5	76.7677	70.7071	71.7157	77.0833	80.4054
Chr1:5811359-5820577	1	5811359	5820577	76.9231	72.8395	74.4048	70.3704	62.3016	78.9744
Chr1:5821024-5828940	1	5821024	5828940	71.6667	89.4309	85.9259	82.8161	84.2742	90.4088
Chr1:5828941-5839481	1	5828941	5839481	69.3627	54.5029	79.3011	64.9444	60.7991	71.9778
Chr1:5839875-5850017	1	5839875	5850017	66.1202	72.1065	78.8732	64.693	64.1414	75.0191
Chr1:5850083-5860344	1	5850083	5860344	76.6082	69.1441	76.2255	72.4324	62.5	75.4566
Chr1:5861699-5874384	1	5861699	5874384	69.6914	56.7708	72.7612	67.3148	62	67.5778
Chr1:5874385-5885615	1	5874385	5885615	80.3241	68.4195	72.0052	74.9324	60.812	79.7778
Chr1:5885616-5902145	1	5885616	5902145	69.0323	71.2121	73.4742	63.9451	57.9812	68.1306
Chr1:5902428-5911459	1	5902428	5911459	61.4754	55.9343	59.4279	54.6531	51.0057	67.9722
Chr1:5911644-5916574	1	5911644	5916574	59.3939	55.5556	60.625	51.7576	56.6667	47.9167
Chr1:5917195-5922875	1	5917195	5922875	31.25	34.0741	30.5556	21.73	36.8056	33.9333
Chr1:5923325-5936789	1	5923325	5936789	65.9204	75.2778	80.9132	62.0165	60.8824	61.758
Chr1:5936790-5950182	1	5936790	5950182	64.3229	62.9412	73.1073	66.5023	55.5778	73.4115
Chr1:5950183-5961818	1	5950183	5961818	70.5729	71.9907	68.7619	60.2137	62.9762	64.1667
Chr1:5961819-5971040	1	5961819	5971040	62.1026	62.5	74.7149	63.2355	57.7465	70.3889
Chr1:5971253-5982996	1	5971253	5982996	57.9861	69.8925	77.5862	77.3077	66.9872	76.087
Chr1:5983003-5990317	1	5983003	5990317	87.963	71.7949	83.3333	80.5556	77.2149	81.1594
Chr1:5990318-5997697	1	5990318	5997697	69.8925	47.1264	65.2778	44.697	62.3188	66.773
Chr1:5997702-6009960	1	5997702	6009960	74.8428	63.0952	80.2083	78.1356	69.2767	80.3571
Chr1:6009961-6017769	1	6009961	6017769	67.483	78.5714	87.3077	76.2202	70.1437	69.3798
Chr1:6017770-6030181	1	6017770	6030181	80.4839	81.7073	79.6154	70.546	62.2549	76.0606
Chr1:6030182-6042678	1	6030182	6042678	76.4103	69.4915	73.3073	77.0343	68.7313	75.5208
Chr1:6042782-6053509	1	6042782	6053509	64.3056	65.3571	73.4375	66.8468	60.518	80.4167
Chr1:6053510-6066892	1	6053510	6066892	73.0278	54.4025	77.5641	62.3333	69.0059	77.2619
Chr1:6066893-6074872	1	6066893	6074872	73.9394	75.3801	85.3279	72.3684	66.7647	72.3164
Chr1:6075409-6085738	1	6075409	6085738	73.0392	61.7816	71.7742	65.9204	67	65.3756
Chr1:6086046-6094820	1	6086046	6094820	60.0629	60.3736	68.7134	74.789	60.865	74.3386
Chr1:6094821-6105220	1	6094821	6105220	64.229	64.4608	70.3846	61.1905	67.4145	65.678
Chr1:6105221-6116890	1	6105221	6116890	70.5729	68.0952	77.0952	69.881	68.75	67.7692
Chr1:6116903-6128032	1	6116903	6128032	72.4138	70.3846	76.4881	67.0455	57.3077	72.7857
Chr1:6128033-6138450	1	6128033	6138450	56.8306	52.1212	54.3011	63.3803	55.8974	63.7931
Chr1:6138451-6149256	1	6138451	6149256	57.7381	66.4894	68.5897	50.9615	49.7024	71.5152
Chr1:6149577-6155929	1	6149577	6155929	65.8497	67.5439	77.381	66.0714	62.3188	68.8406
Chr1:6155944-6163287	1	6155944	6163287	75.2721	56.25	81.5705	78.4483	73.0667	86.2179
Chr1:6163326-6167066	1	6163326	6167066	77.0833	77.8616	84.2105	84.1324	82.6531	82.2464
Chr1:6167067-6173495	1	6167067	6173495	80.4348	71.875	82.1429	77.193	74.0741	77.027
Chr1:6173515-6184230	1	6173515	6184230	65	75.9615	70.977	77.1858	58.7838	75.8013
Chr1:6184231-6191670	1	6184231	6191670	73.6111	73.0874	81.4444	67.7596	67.9577	69.0657
Chr1:6191671-6200430	1	6191671	6200430	68.2381	72.5989	76.9841	70.3846	63.0047	81.4286
Chr1:6200431-6208659	1	6200431	6208659	59.9415	48.0556	80.9942	69.0789	65.6627	80.8824
Chr1:6208660-6214446	1	6208660	6214446	35.9195	28.6667	45.9016	39.7358	42.4242	31.4189
Chr1:6214447-6214855	1	6214447	6214855	0	0	0	1.04167	0	0
Chr1:6214862-6215326	1	6214862	6215326	0	0	0	0	0	0
Chr1:6215327-6221625	1	6215327	6221625	34.375	38.8393	43.2796	40.0253	29.602	38.5028
Chr1:6221626-6229732	1	6221626	6229732	81.4655	63.0282	79.9435	68.6747	65.1096	82.6389
Chr1:6229922-6236815	1	6229922	6236815	79.2308	78.8194	88.9344	68.8889	69.1096	70.9635
Chr1:6236816-6245618	1	6236816	6245618	70.1509	76.6667	82.906	70.7078	70.7763	79.359
Chr1:6245619-6252646	1	6245619	6252646	74.5111	59.6552	86.2319	71.25	66.784	81.0502
Chr1:6252647-6261751	1	6252647	6261751	71.6667	68.306	78.6957	75.8578	63.4896	76.8205
Chr1:6261764-6270225	1	6261764	6270225	72.0896	69.883	74.6622	71.8036	70.0781	77.5641
Chr1:6270247-6279992	1	6270247	6279992	56.0185	69.5573	74.3056	65.1042	66.3044	75
Chr1:6280120-6286768	1	6280120	6286768	62.8931	49.8588	65.5797	50.7639	54.918	59.4286
Chr1:6286828-6297229	1	6286828	6297229	84.9731	70.0269	67.3843	63.8066	63.2698	77.3222
Chr1:6297230-6308327	1	6297230	6308327	55.6716	59.5052	71.5909	69.765	67.4048	75.9132
Chr1:6308328-6319844	1	6308328	6319844	68.5792	66.875	67.0707	65.0463	70.0476	71.592
Chr1:6319845-6334239	1	6319845	6334239	66.9444	54.5699	76.484	70.0271	59.5395	65.3333
Chr1:6334330-6342701	1	6334330	6342701	78.0864	69.686	81.4286	51.7157	75.2415	65.4301
Chr1:6342759-6351826	1	6342759	6351826	75.8197	71.9298	72.8836	66.6239	58.4402	79.6569
Chr1:6351827-6359161	1	6351827	6359161	51.2963	52.1739	82.9514	58.4226	56.3218	61.7486
Chr1:6359162-6362833	1	6359162	6362833	57.3529	60.2778	49.053	72.7132	43.306	40.2778
Chr1:6362834-6372513	1	6362834	6372513	71.0256	74.5192	75.8929	56.1475	71.2222	74.8148
Chr1:6372514-6381424	1	6372514	6381424	73.2639	67.7778	77.8947	66.2207	67.0139	68.2292
Chr1:6381428-6383117	1	6381428	6383117	12.6984	22.8788	38.6752	54.0404	24.1369	30.0909
Chr1:6383118-6392314	1	6383118	6392314	56.75	51.7241	66.6667	48.6667	59.1447	56.7857
Chr1:6392480-6401089	1	6392480	6401089	63.1746	52.7295	84.3434	60.045	58.6957	65.3077
Chr1:6401163-6405985	1	6401163	6405985	77.25	75.7184	80.7627	73.6667	70.9322	74.4444
Chr1:6406065-6412351	1	6406065	6412351	45.9722	40.8497	65.1515	64.2381	48.6905	60.1389
Chr1:6412382-6421273	1	6412382	6421273	50.4575	65.8805	67.4269	64.2655	59.0058	71.4844
Chr1:6421274-6429552	1	6421274	6429552	88.8889	77.8986	79.1026	78.3602	72.076	63.3681
Chr1:6429584-6435978	1	6429584	6435978	91.2317	87.0968	62.6087	85.1361	80.5556	93.2
Chr1:6435992-6438777	1	6435992	6438777	80.3571	90.625	84.1463	79.7297	84.7222	84.0909
Chr1:6438780-6441280	1	6438780	6441280	82.1429	78.0864	61.8421	79.0179	75	59.7826
Chr1:6441612-6452064	1	6441612	6452064	64.3411	58.8435	70.0483	71.8354	67.9688	66.6154
Chr1:6452065-6463322	1	6452065	6463322	72.7513	62.0915	76.3889	59.0376	74.1968	72.9524
Chr1:6463323-6471074	1	6463323	6471074	85.2201	71.9728	81.8841	73.4577	57.4103	73.0994
Chr1:6471131-6482103	1	6471131	6482103	59.7814	70.2186	71.5931	65.4444	56.3426	68.5586
Chr1:6482104-6490648	1	6482104	6490648	66.2356	71.4286	75.4167	65.1741	61.8358	77.6836
Chr1:6491114-6501634	1	6491114	6501634	71.5686	48.5714	82.0776	65.8772	64.9538	86.8783
Chr1:6501945-6512685	1	6501945	6512685	76.0563	66.1765	77.5316	57.1795	69.9454	77.9556
Chr1:6512822-6519033	1	6512822	6519033	80.6548	54.0909	76.1111	76.4706	66.4021	78.5714
Chr1:6519034-6529077	1	6519034	6529077	69.0972	61.4198	73.1183	64.0444	62.4359	75.3333
Chr1:6529078-6538441	1	6529078	6538441	73.9247	61.3889	69.7619	61.2939	60.0995	68.6567
Chr1:6538502-6555094	1	6538502	6555094	64.3056	51.1905	73.4459	74.3376	56.6245	63.4328
Chr1:6555095-6564484	1	6555095	6564484	74.8588	54.4776	79.3427	75.5469	68.5135	74.8538
Chr1:6564497-6569999	1	6564497	6569999	83.3333	73.2143	85.8187	70.915	70.6897	80.4094
Chr1:6570072-6583280	1	6570072	6583280	72.8415	62.963	68.2883	59.381	59.7512	70.5263
Chr1:6583397-6595834	1	6583397	6595834	73.3918	59.2593	81.8075	63.0222	65.7936	64.2374
Chr1:6596103-6608934	1	6596103	6608934	78.3333	68.75	69.8774	56.549	66.8333	69.375
Chr1:6609963-6620272	1	6609963	6620272	54.5238	59.7953	67.5	63.6667	50.9432	67.6754
Chr1:6620273-6631909	1	6620273	6631909	68.2624	73.8333	65.1111	57.2115	64.2857	72.8814
Chr1:6631910-6642893	1	6631910	6642893	60.6667	54.7059	79.4192	66.784	69.2727	75.6313
Chr1:6642894-6650568	1	6642894	6650568	74.0338	64.2857	80.2252	68.0702	68.392	75.2415
Chr1:6650742-6659779	1	6650742	6659779	64.6154	56.875	73.125	62.9375	64.257	62.6126
Chr1:6659780-6672332	1	6659780	6672332	54.7436	60.8974	72.3232	63.6752	58.5185	70.0273
Chr1:6672868-6682191	1	6672868	6682191	65.2047	63.4409	78.6364	59.6814	58.9943	71.6402
Chr1:6682207-6692350	1	6682207	6692350	66.0131	69.7368	74.183	71.3163	71.7166	84.8765
Chr1:6692351-6697567	1	6692351	6697567	81.6239	88.6179	81.8548	82.2222	67.5439	80.6452
Chr1:6698066-6706597	1	6698066	6706597	77.7778	69.1319	78.2552	78.5088	62.4317	83.5354
Chr1:6706598-6718047	1	6706598	6718047	65.8974	65.1163	73.9437	56.438	59.7814	69.9786
Chr1:6718048-6729825	1	6718048	6729825	66.9118	55.0529	79.0598	55.699	63.4804	72.5738
Chr1:6729826-6737282	1	6729826	6737282	58.2126	54.6199	72.6905	60.9491	53.516	72.9167
Chr1:6737363-6747554	1	6737363	6747554	68.8718	63.0688	72.5238	59.1566	69.2517	70.8108
Chr1:6747630-6758597	1	6747630	6758597	68.4028	55.0781	72.9948	65.5907	68.9873	64.9778
Chr1:6758598-6768027	1	6758598	6768027	60.628	47	62.9032	60.4	56.7886	64.7343
Chr1:6768028-6779842	1	6768028	6779842	62.3846	50.3846	61.9048	64.4589	56.71	75.5556
Chr1:6779843-6791772	1	6779843	6791772	74.881	50.8974	71.0145	57.2602	49.0376	72.0219
Chr1:6792497-6803052	1	6792497	6803052	71.5205	70.7627	78.0702	58.4843	64.7451	72.6526
Chr1:6803105-6811542	1	6803105	6811542	74.2857	67.6389	79.6569	67.7778	61.2417	75.473
Chr1:6811543-6820694	1	6811543	6820694	69.0476	69.1358	75.5708	68.7843	67.3246	78.2609
Chr1:6820695-6830226	1	6820695	6830226	76.4785	64.3193	78.3824	67.0513	72.2567	80.199
Chr1:6830353-6840521	1	6830353	6840521	74.3478	69.209	72.8205	67.2135	54.5556	78.0591
Chr1:6840612-6851116	1	6840612	6851116	68.4507	52.9167	73.1333	61.3924	61.5417	71.7533
Chr1:6851565-6862350	1	6851565	6862350	66.9487	69.8113	69.1389	64.7917	56.9518	71.9048
Chr1:6862585-6872512	1	6862585	6872512	68.1548	60.3801	60.1282	57.0647	66.5493	75.9649
Chr1:6872513-6886519	1	6872513	6886519	65.9226	62.3016	57.7114	67.0476	66.9577	70.7692
Chr1:6886663-6900941	1	6886663	6900941	65.625	62.5683	70.4301	60.8462	62.5556	65.5797
Chr1:6901243-6912708	1	6901243	6912708	74.8299	64.3617	71.4103	59.3897	58.7432	69.4444
Chr1:6912709-6919139	1	6912709	6919139	51.3889	44.8276	69.3443	54.5455	50	47.9096
Chr1:6919237-6929460	1	6919237	6929460	67.5926	70.068	78.1532	76.5873	66.5278	66.9444
Chr1:6929505-6943494	1	6929505	6943494	55.4545	60.3774	72.9469	67.4359	59.1927	68.9266
Chr1:6944001-6956505	1	6944001	6956505	73.8889	58.156	56.3636	70.1075	63.0833	71.6146
Chr1:6956506-6967034	1	6956506	6967034	72.2222	71.9697	68.3991	70.8394	66.0784	77.5641
Chr1:6968113-6980583	1	6968113	6980583	53.2164	47.4545	61.7486	66.8423	58.9552	68.8218
Chr1:6980776-6990504	1	6980776	6990504	73.8095	65.8333	84.4444	57.6111	74.7585	81.3218
Chr1:6990505-7003072	1	6990505	7003072	69.5513	64.5833	76.0714	72.619	66.1017	77.037
Chr1:7003215-7012315	1	7003215	7012315	65.4167	49.8148	60.1852	52.9762	50.2825	62.4113
Chr1:7012495-7026783	1	7012495	7026783	55.303	44.7619	50.7246	42.9825	37.5	57.5758
Chr1:7027301-7039008	1	7027301	7039008	76.2346	72.4206	81.7901	79.1667	66.9231	68.9613
Chr1:7039259-7050670	1	7039259	7050670	57.716	65.9722	74.4792	60.6061	62.8205	69.3333
Chr1:7050671-7060543	1	7050671	7060543	75.3623	66.0131	80.4094	70.0292	63.7931	71.4912
Chr1:7060544-7065932	1	7060544	7065932	82.9268	75.817	90.3846	82.1237	90.2051	80.1932
Chr1:7065946-7073315	1	7065946	7073315	77.7211	78.1447	81.1728	77.2727	87.9394	86.2434
Chr1:7073316-7081320	1	7073316	7081320	85.7143	71.1538	76.2097	83.7778	77.5604	84.1026
Chr1:7081354-7088517	1	7081354	7088517	50.9804	59.3411	62.4378	68.7879	59.108	49.8118
Chr1:7089045-7092891	1	7089045	7092891	3.33333	5.55556	6.38889	5.97015	5.31915	7.09877
Chr1:7092893-7101220	1	7092893	7101220	47.9592	47.7778	50.2732	43.3594	41.5423	57.6667
Chr1:7101221-7108236	1	7101221	7108236	44.0278	40.4948	52.2135	47.4747	43.6905	54.3103
Chr1:7108237-7117874	1	7108237	7117874	47.8723	64.125	61.8687	53.8333	43.306	59.1534
Chr1:7117890-7125495	1	7117890	7125495	21.9136	44.5736	48.0769	29.0064	30.1075	49.4152
Chr1:7125496-7131809	1	7125496	7131809	18.3761	7.03704	17.3913	14.0351	14.5238	28.1592
Chr1:7131810-7138862	1	7131810	7138862	60.1307	75.5747	82.9452	77.2947	72.2756	84.8039
Chr1:7139253-7146243	1	7139253	7146243	56.25	47.2564	57.3925	58.3333	56.3184	54.798
Chr1:7146279-7153013	1	7146279	7153013	61.7949	45.1977	79.1667	54.3478	55.4701	63.0769
Chr1:7153014-7161288	1	7153014	7161288	77.9577	64.5161	77.169	77.2523	74.801	79.9588
Chr1:7161289-7168975	1	7161289	7168975	71.2264	64.7989	85	77.1429	73.6473	90.9048
Chr1:7169550-7177766	1	7169550	7177766	71.5116	72.1667	83.4242	75.1282	72.474	77.7083
Chr1:7177767-7181427	1	7177767	7181427	67.0543	76.6667	77.2109	82.5581	56.3218	74.2064
Chr1:7181428-7189956	1	7181428	7189956	70.1212	59.7222	73.1343	71.1458	70.2444	76.3492
Chr1:7197166-7206567	1	7197166	7206567	37.8931	52.2024	56.1321	46.7742	46.7213	61.3889
Chr1:7206568-7216687	1	7206568	7216687	49.537	74.7748	57.3529	68.0556	54.1667	68.8272
Chr1:7216690-7229988	1	7216690	7229988	59.3333	46.6667	64.7287	62.9944	49.3464	76.6667
Chr1:7230075-7237983	1	7230075	7237983	64.1667	67.0455	72.3684	61.7886	65.1515	76
Chr1:7238045-7246754	1	7238045	7246754	65.7986	58.3333	60.9848	74.8276	59.8958	62.2126
Chr1:7246755-7264454	1	7246755	7264454	69.9346	60.4167	76.3889	67.9744	74.4369	75.0283
Chr1:7264455-7272168	1	7264455	7272168	27.7778	44.5402	34.6667	28.5845	31.2057	35.9394
Chr1:7272216-7279624	1	7272216	7279624	56.3063	55.2083	77	63.5792	69.6667	63.4921
Chr1:7279864-7287976	1	7279864	7287976	56.9444	73.2456	74.2424	68.4848	56.8803	65.7143
Chr1:7287980-7293555	1	7287980	7293555	74.6212	70.4403	84.7701	81.6138	69.8756	80.1418
Chr1:7293556-7297609	1	7293556	7297609	83.8798	72.0833	93.8889	76.6154	86.2866	83.0952
Chr1:7297627-7303141	1	7297627	7303141	64.3333	63.9881	82.5	70.679	65.3161	80.5556
Chr1:7303142-7310248	1	7303142	7310248	79.0476	70.9402	87.6667	80.4965	80.4645	89.7436
Chr1:7310322-7319378	1	7310322	7319378	46.164	54.8023	48.2323	55.8458	52.8283	60.113
Chr1:7319700-7335357	1	7319700	7335357	62.6	49.3082	52.2989	54.6264	60.0893	68.1306
Chr1:7335361-7345940	1	7335361	7345940	77.3611	67.5532	72.9885	72.7381	75.3333	75.9859
Chr1:7346147-7350041	1	7346147	7350041	87.4317	78.8889	92.6617	83.1871	76.8817	88.7255
Chr1:7350042-7352983	1	7350042	7352983	87.7551	77.7778	96.3333	82.2917	81.2931	85.3742
Chr1:7352984-7355092	1	7352984	7355092	78.7234	77.037	79.321	73.366	85.9649	81.8182
Chr1:7355093-7360530	1	7355093	7360530	86.6013	82.9545	97.0833	76.6129	70.8333	78.1818
Chr1:7360531-7364836	1	7360531	7364836	82.3529	70.915	84.9034	89.951	87.381	90.8192
Chr1:7365109-7372929	1	7365109	7372929	79.0278	81.2121	81.7164	71.5619	74.7917	78.125
Chr1:7372944-7379958	1	7372944	7379958	80.5556	75.3333	86.9312	75.5708	77.5926	86.8981
Chr1:7379959-7387481	1	7379959	7387481	74.7222	65.3333	82.672	62.9331	78.0476	73.1646
Chr1:7387686-7397063	1	7387686	7397063	75.1157	78.0556	83.3333	72.4638	65.2525	90.0483
Chr1:7398248-7404497	1	7398248	7404497	49.1453	36.6013	59.4444	40.4321	66.8095	53.3333
Chr1:7404498-7414328	1	7404498	7414328	59.8361	52.9412	68.4559	65.8874	62.6667	71.9893
Chr1:7414329-7424015	1	7414329	7424015	62.9839	70.1562	72.043	64.6065	63.6486	81.8783
Chr1:7424016-7438116	1	7424016	7438116	78.4247	62.5683	80.8333	60.9155	69.9744	79.7072
Chr1:7438117-7450578	1	7438117	7450578	75	64.6552	73.2684	63.4028	68.3547	77.7778
Chr1:7450596-7468280	1	7450596	7468280	78.1481	72.381	75.5556	61.6889	65.0231	82.3593
Chr1:7468281-7486399	1	7468281	7486399	65.3595	67.3469	78.1633	63.9368	65.4321	79.8387
Chr1:7486400-7493309	1	7486400	7493309	58.1301	62.5	55.5556	47.4545	54.5635	77.8571
Chr1:7493693-7500834	1	7493693	7500834	73.5849	77.1429	85.3439	70	65.873	74.0805
Chr1:7500913-7515925	1	7500913	7515925	68.7853	63.3621	69.3627	60.2817	66.0274	77.5
Chr1:7515962-7528499	1	7515962	7528499	60.1695	61.3542	73.4463	63.2353	52.0833	65.0538
Chr1:7528500-7539052	1	7528500	7539052	70.619	65.3226	73.7745	66.2935	63.9041	75.5291
Chr1:7539053-7550174	1	7539053	7550174	65.4971	58.0791	72.3039	52.9279	67.6535	74.1546
Chr1:7550175-7561210	1	7550175	7561210	71.7879	76.7241	71.8905	74.6835	66.8519	82.9227
Chr1:7561211-7569298	1	7561211	7569298	84.8958	80.1667	83.4038	74.0132	75.1603	83.4459
Chr1:7569419-7584572	1	7569419	7584572	70.765	66.6667	70.4233	72.4762	62.7941	65.7828
Chr1:7584950-7595114	1	7584950	7595114	60.3261	64.1304	66.6667	68.6012	60.9064	73.3871
Chr1:7595115-7608519	1	7595115	7608519	61.3889	63.0503	69.3678	64.881	62.1078	72.5362
Chr1:7608521-7612447	1	7608521	7612447	69.697	66.6667	66.129	81.0345	68.3333	72.0588
Chr1:7612584-7630151	1	7612584	7630151	63.2653	39.7009	65.4472	53.5714	53.0303	61.6216
Chr1:7630161-7645315	1	7630161	7645315	68.8775	56	72.1212	51.1194	65.6433	63.8889
Chr1:7645722-7657330	1	7645722	7657330	55.3571	46.25	63.6667	44.5035	51.131	58.4795
Chr1:7657720-7672676	1	7657720	7672676	56.9106	50	52.7273	51.2579	48.9796	60.8974
Chr1:7672693-7684408	1	7672693	7684408	60.1818	54.2735	67.4074	52.9101	65.4762	61.694
Chr1:7684482-7700985	1	7684482	7700985	47.8448	58.5106	67.2956	46.8343	45.0249	63.1159
Chr1:7700986-7710060	1	7700986	7710060	69.6581	71.5686	51.0204	44.1667	50	57.6923
Chr1:7710069-7727351	1	7710069	7727351	56.4394	44.4444	42.1053	45.9677	27.7778	50.5952
Chr1:7727652-7740633	1	7727652	7740633	62.9781	65	76.1905	63.7381	62.2051	68.0107
Chr1:7740634-7745384	1	7740634	7745384	75.641	68.0272	75.6173	65.9091	68.3616	90.6977
Chr1:7745448-7757183	1	7745448	7757183	67.5397	73.8636	81.7529	65.2521	67.4731	76.8678
Chr1:7757184-7771920	1	7757184	7771920	72.5575	56.1111	59.6212	56.5238	55.991	65.057
Chr1:7771921-7781629	1	7771921	7781629	52.8231	49.3333	63.7597	47.8448	45.2381	63.7681
Chr1:7782032-7791579	1	7782032	7791579	53.9655	72.8395	77.4854	69.3122	61.195	75.4248
Chr1:7791833-7805771	1	7791833	7805771	64.1844	55.6439	74.1045	65.5952	56.8592	76.1299
Chr1:7805772-7816362	1	7805772	7816362	74.0741	65.5556	76.0274	63.443	66.2851	67.3709
Chr1:7816363-7820434	1	7816363	7820434	71.748	82.2464	66.9492	76.4	62.4728	82.2464
Chr1:7820441-7832194	1	7820441	7832194	73.662	54.8611	76.4323	63.3142	58.2143	74.0329
Chr1:7832451-7849586	1	7832451	7849586	55.3819	45.8333	70.8333	55.5	47.6531	52.1739
Chr1:7849722-7860372	1	7849722	7860372	58	60.2778	66.4103	65.9459	66.6667	69.7072
Chr1:7860373-7867688	1	7860373	7867688	78.3333	80.9942	74.4792	76.5104	67.8169	84.9727
Chr1:7867696-7879404	1	7867696	7879404	64.3229	73.9552	69.2029	65.2778	63.516	72.0732
Chr1:7879585-7889673	1	7879585	7889673	84	57.9365	79.321	70.3283	71.2121	65.2778
Chr1:7889683-7902817	1	7889683	7902817	60.4167	53	69.1919	54.9708	54.2892	62.0513
Chr1:7902818-7922078	1	7902818	7922078	51.1364	51.6129	49.4771	53.9757	56.9091	58.3
Chr1:7922612-7952383	1	7922612	7952383	54.4715	57.3643	52.9762	38.2184	25.7143	32.2917
Chr1:7952384-7963958	1	7952384	7963958	46.9298	52.5641	63.3333	60.2865	51.2269	62.1212
Chr1:7963959-7975226	1	7963959	7975226	68.75	62.5	69.709	50.1244	46.0656	58.8333
Chr1:7975227-7988112	1	7975227	7988112	60.7345	58.0769	67.5	56.5461	58.9363	77.3474
Chr1:7988113-8006540	1	7988113	8006540	68.0818	73.5507	81.0109	70.5247	58.1884	75.3731
Chr1:8006679-8018071	1	8006679	8018071	74.2105	65.1515	71.9697	63.6796	59.8677	71.201
Chr1:8018088-8034997	1	8018088	8034997	57.5926	56.2057	71.4379	66.5404	67.7673	73.1281
Chr1:8035090-8043246	1	8035090	8043246	73.5507	72.076	75.1157	65	75.8929	64.359
Chr1:8043247-8047275	1	8043247	8047275	75.4065	80.7971	77.193	70.9064	75.5	75.5787
Chr1:8047315-8064908	1	8047315	8064908	69.7541	56.5625	78.3064	67.6526	57.2485	73.2222
Chr1:8064926-8068439	1	8064926	8068439	67.8241	75.3333	85.1351	58.4699	60.0439	83.7607
Chr1:8068440-8071343	1	8068440	8071343	75	79.9242	81.25	87.931	73.6434	88.5714
Chr1:8071344-8083468	1	8071344	8083468	79.697	70.4545	78.6616	75.2347	65.1449	75.4167
Chr1:8083512-8094990	1	8083512	8094990	69.6855	68.3333	68.2576	59.1795	56.9892	62.4269
Chr1:8094991-8105000	1	8094991	8105000	56.1404	61.5591	48.6928	59.3056	62.8205	74.7175
Chr1:8105176-8122561	1	8105176	8122561	54.6512	61.0417	58.5034	53.4884	53.4314	58.3333
Chr1:8122573-8129428	1	8122573	8129428	43.4783	41.6667	63.3333	40	68.75	64.4444
Chr1:8129458-8138807	1	8129458	8138807	61.4286	53.5714	53.1746	58.209	57.1637	64.8551
Chr1:8139593-8154664	1	8139593	8154664	42.9585	63	61.828	45.4167	47.1038	59.5328
Chr1:8154939-8178070	1	8154939	8178070	66.3462	61.1111	70.8333	63.4742	57.7299	61.7687
Chr1:8178285-8180644	1	8178285	8180644	89.3617	93.75	92.5	86.6667	87.037	89.6552
Chr1:8180656-8195626	1	8180656	8195626	74.2188	78.3784	77.6596	70.6364	68.8034	69.6465
Chr1:8196518-8212699	1	8196518	8212699	55.9748	58.1301	60.4938	52.4359	43.2471	57.9427
Chr1:8212850-8244528	1	8212850	8244528	52.1739	62.5	51.6129	60.101	40.8602	44.7917
Chr1:8244588-8263548	1	8244588	8263548	61.4103	39.4309	43.0556	48.7654	45.2381	50.5051
Chr1:8263576-8285505	1	8263576	8285505	46.8254	44.7407	55.5108	44.3711	57.2751	55.4948
Chr1:8285506-8297864	1	8285506	8297864	73.8506	60.9091	64.9167	70.4444	62.8205	69
Chr1:8298119-8310437	1	8298119	8310437	73.2587	59.4375	67.7249	61.9369	63.8745	67.4413
Chr1:8311135-8331021	1	8311135	8331021	64.1667	72.043	78.836	67.0765	66.6901	73.9177
Chr1:8331283-8346682	1	8331283	8346682	66.5608	68.7879	66.3793	60.3623	66.0049	75.6716
Chr1:8346683-8359609	1	8346683	8359609	61.9086	47.0238	55.6905	54.5058	58.5597	70.0641
Chr1:8360045-8372492	1	8360045	8372492	69.4444	68.239	66.8033	66.6667	77.3239	82.1918
Chr1:8372533-8381183	1	8372533	8381183	77.4691	72.549	84.6774	71.0294	73.1845	78.4615
Chr1:8381210-8391228	1	8381210	8391228	67.1345	81.1565	67.7249	68.254	62.5714	75.098
Chr1:8391505-8404210	1	8391505	8404210	76.5476	72.9798	65.2582	69.9765	68.5397	65.4372
Chr1:8404211-8416376	1	8404211	8416376	65.3439	63.3598	76.2441	51.0567	71.8434	69.1304
Chr1:8416740-8434528	1	8416740	8434528	62.0256	54.2289	69.1927	58.443	59.7737	62.2088
Chr1:8434529-8447718	1	8434529	8447718	59.4333	49.0741	60.7639	47.3977	51.8657	67.7419
Chr1:8447719-8460727	1	8447719	8460727	61.4103	52.8646	65.3009	60.1326	51.2821	70.728
Chr1:8462120-8469325	1	8462120	8469325	48.7	49.8106	61.9792	62.3239	43.9744	65.2542
Chr1:8469326-8483772	1	8469326	8483772	71.25	66.0256	71.5686	67.1843	71.5278	61.5278
Chr1:8483784-8494738	1	8483784	8494738	72.9167	75.1282	78.4	73.9286	69.7101	75.2525
Chr1:8494739-8509804	1	8494739	8509804	73.8889	69.3548	78.3069	65.1741	69.9755	74.1422
Chr1:8509805-8518040	1	8509805	8518040	82.6797	72.7987	84.543	84.235	76.8678	77.4876
Chr1:8518041-8525603	1	8518041	8525603	78.7356	83.3333	83.3333	75.1938	66.5254	82.8526
Chr1:8525651-8536344	1	8525651	8536344	56.1905	47.6852	56.1404	62.2126	62.5758	62.1069
Chr1:8536430-8551389	1	8536430	8551389	67.2414	70.9119	82.0701	69.9231	64.7967	78.1338
Chr1:8551390-8563534	1	8551390	8563534	58.8542	59.5238	79.2424	63.2648	58.8462	74.5781
Chr1:8563671-8578517	1	8563671	8578517	67.6329	72.2222	79.6991	62.2396	68.4073	74.6324
Chr1:8578771-8589306	1	8578771	8589306	41.3793	43.1818	60.0309	48.3051	43.9394	43.5897
Chr1:8589314-8608932	1	8589314	8608932	72.0312	71.9697	72.7679	66.2162	72.6027	74.1795
Chr1:8609022-8627128	1	8609022	8627128	58.8141	66.5254	69.1912	67.4615	51.0823	65.4167
Chr1:8628586-8644127	1	8628586	8644127	58.3333	64.7368	73.0072	54.4872	57.6667	69.9074
Chr1:8644348-8657794	1	8644348	8657794	69.3122	68.414	80.6468	68.5388	65.2546	85.5556
Chr1:8657795-8667410	1	8657795	8667410	69.8198	82.8947	83.4936	77.6144	78.0833	85.8974
Chr1:8667524-8677465	1	8667524	8677465	75.817	67.0833	79.6429	61.881	60.2778	74.256
Chr1:8677466-8685571	1	8677466	8685571	69.6721	63.1667	65.4971	65.6548	61.1376	54.1667
Chr1:8685655-8712813	1	8685655	8712813	63.1579	37.5	53.0303	51.5625	53.0864	51.3393
Chr1:8735364-8753045	1	8735364	8753045	47.0833	41.0985	60.452	53.5152	53.4314	47.3684
Chr1:8754951-8775265	1	8754951	8775265	51.7241	50.9524	55	42.7273	47.7273	54.4643
Chr1:8775266-8786821	1	8775266	8786821	72.0486	54.6784	70.3704	70.2604	70.5479	76.6129
Chr1:8788852-8792174	1	8788852	8792174	87.0968	82.6797	86.4035	65.9574	63.7755	75.5814
Chr1:8792187-8800893	1	8792187	8800893	72.1088	75.8454	83.4699	76.7196	72.032	64.1975
Chr1:8801526-8816937	1	8801526	8816937	47.3485	52.4074	60.7552	58.4375	57.1498	74.4589
Chr1:8816938-8832457	1	8816938	8832457	61.4035	66.6667	73.0874	47.5385	56.8873	67.2131
Chr1:8832526-8849224	1	8832526	8849224	62.8931	54.8611	60	53.5519	53.0108	57.8226
Chr1:8849237-8856810	1	8849237	8856810	70.1667	67.5439	68.109	58.1761	73.5119	63.9323
Chr1:8856815-8869012	1	8856815	8869012	65.1412	71.3235	76.9231	67.7778	62.037	75.5778
Chr1:8869412-8879658	1	8869412	8879658	84.1398	69.5	81.5476	76.7969	73.8	83.8095
Chr1:8879659-8889580	1	8879659	8889580	73.1638	73.1771	88.388	72.3944	75.2736	74.5238
Chr1:8889581-8897185	1	8889581	8897185	70.8333	81.8333	87.8655	82.9605	60.7576	83.9744
Chr1:8897483-8912499	1	8897483	8912499	59.2172	64.2857	76.4667	59.3902	66.5753	72.5225
Chr1:8912527-8924515	1	8912527	8924515	81.1111	76.2821	73.2275	71.0317	65.4971	80.7018
Chr1:8924649-8936703	1	8924649	8936703	75.7143	57.8947	67.5694	54.0123	54.1824	63.0376
Chr1:8936720-8944215	1	8936720	8944215	50	16.2602	36.3946	42.4242	19.213	32.9268
Chr1:8944216-8957618	1	8944216	8957618	87.5887	84.0909	82.2222	71.5537	71.8927	71.7593
Chr1:8957647-8978388	1	8957647	8978388	55	56.8627	45.6667	57.2667	36.8056	54.1176
Chr1:8978503-8992417	1	8978503	8992417	56.4198	67.8788	69.2308	53.6723	54.2373	70.4545
Chr1:8992418-9005776	1	8992418	9005776	65.2299	49.9425	58.6854	55.117	55.5952	71.4254
Chr1:9006406-9024464	1	9006406	9024464	44.2241	45.9259	64.2857	43.0222	43.0099	50.6614
Chr1:9024465-9038588	1	9024465	9038588	67.3497	55.5556	65.9259	56.5128	50.7143	60.5
Chr1:9038841-9058336	1	9038841	9058336	67.9167	51.6667	67.9487	56.5705	55.744	62.619
Chr1:9058344-9073401	1	9058344	9073401	84.0952	62.3932	67.6786	73.7589	59.6491	69.5833
Chr1:9073506-9087056	1	9073506	9087056	59.4771	59.1954	61.9403	57.8	51.7778	55.3704
Chr1:9087574-9097022	1	9087574	9097022	64.1243	62.5	70.082	71.5344	62.8676	73.913
Chr1:9097112-9112939	1	9097112	9112939	65.1235	50.6209	64.2076	54.7619	59.2157	71.2094
Chr1:9113136-9131108	1	9113136	9131108	43.1034	51.1111	52.5	52	46.2644	53.4091
Chr1:9131109-9146233	1	9131109	9146233	61.3333	40.0709	57.672	58.8462	46.1443	53.6458
Chr1:9146513-9158280	1	9146513	9158280	67.0238	56.5657	61.385	61.6447	65.1282	60.4545
Chr1:9158405-9173481	1	9158405	9173481	65.9722	78.0189	66.3971	62.9574	63.3796	63.4722
Chr1:9173482-9192582	1	9173482	9192582	67.5287	57.5758	55.791	63.3575	46.2634	60.6557
Chr1:9192635-9205740	1	9192635	9205740	54.8177	63.4058	61.2319	65.5195	62.2944	67.037
Chr1:9205837-9215898	1	9205837	9215898	58.7302	56.5385	70.6277	59.6545	66.6049	68.4524
Chr1:9216175-9228411	1	9216175	9228411	66.2821	56.5457	67.2727	67.7083	55.0557	72.0667
Chr1:9228412-9238575	1	9228412	9238575	46.1905	58.3908	64.4097	55.791	39.5833	50.6944
Chr1:9238576-9252219	1	9238576	9252219	37.1795	47.2523	52.2222	51.0417	41.1333	47.3577
Chr1:9252227-9264332	1	9252227	9264332	62.6667	56.1806	52.7536	52.3059	51.5385	56.2169
Chr1:9264335-9282378	1	9264335	9282378	38.2353	43.5185	44.3939	36.3636	41.6667	47.3333
Chr1:9282379-9292783	1	9282379	9292783	57.1429	47.6531	67.662	57.3556	59.0873	68.0482
Chr1:9292784-9298875	1	9292784	9298875	33.79	35.5072	46.6667	32.7485	43.0282	47.3684
Chr1:9298878-9299774	1	9298878	9299774	6.06061	0	5.55556	7.27273	8.06452	6.45161
Chr1:9299775-9304327	1	9299775	9304327	33.3333	39.0278	44.7368	37.8205	33.1746	21.9298
Chr1:9304328-9315968	1	9304328	9315968	65.7895	64.6226	79.3169	67.5	65.5952	76.0802
Chr1:9316072-9327920	1	9316072	9327920	58.3333	66.8033	69.5274	64.0046	54.4749	64.9219
Chr1:9327941-9345250	1	9327941	9345250	64.0054	71.142	76.371	62.7778	64.1026	74.7297
Chr1:9345251-9357202	1	9345251	9357202	64.418	70.2614	73.2874	70.0253	64.9751	67.9012
Chr1:9357203-9367732	1	9357203	9367732	63.5185	57.5521	69.1026	50.9649	65.3646	68.1095
Chr1:9367815-9378529	1	9367815	9378529	69.697	77.6389	76.0057	72.8142	62.9464	86.1111
Chr1:9378754-9387927	1	9378754	9387927	73.5294	68.0556	85.6322	76.9345	70.6085	77.8249
Chr1:9387928-9399819	1	9387928	9399819	62.7696	68.4028	75.7971	66.9872	56.6886	71.4925
Chr1:9399936-9407360	1	9399936	9407360	80.8333	85.1695	85.4167	69.1778	70.1577	84.8485
Chr1:9407361-9420388	1	9407361	9420388	73.2143	65.9119	66.088	60.1754	61.6438	82.6042
Chr1:9420389-9432341	1	9420389	9432341	76.2295	81.8391	80.0505	82.2034	78.8745	81.4286
Chr1:9432342-9442062	1	9432342	9442062	86.1017	75.4717	91.8718	81.1644	70.4831	83.1212
Chr1:9442171-9452973	1	9442171	9452973	77.381	63.1173	81.2121	75.368	66.2544	74.7396
Chr1:9453094-9465944	1	9453094	9465944	58.7288	58.8889	71.1623	57.6429	63.4954	69.375
Chr1:9465945-9477034	1	9465945	9477034	53.7234	62.7551	63.0117	46.9828	56.2994	59.9138
Chr1:9477384-9486228	1	9477384	9486228	75.5682	73.6111	82.0513	79.4856	78.8459	88.8889
Chr1:9486234-9494756	1	9486234	9494756	76.2626	61.1578	75.8013	72.3246	53.3333	69.5867
Chr1:9494757-9506646	1	9494757	9506646	71.0452	72.5575	79.0404	55.5473	69.7183	68.6198
Chr1:9506647-9515585	1	9506647	9515585	68.5484	77.5132	66.694	65.0685	64.4103	73.1643
Chr1:9515646-9524744	1	9515646	9524744	60.0529	52.5641	60.7143	56.1966	56.0606	65.1786
Chr1:9524994-9537651	1	9524994	9537651	70.2703	75.6536	81.1198	67.0139	65.6497	71.9577
Chr1:9537652-9545278	1	9537652	9545278	36.4815	28.5985	46.9697	30.2778	36.3946	31.0606
Chr1:9545825-9546633	1	9545825	9546633	0	11.8721	12.3656	6.79825	11.8056	8.60215
Chr1:9546681-9550688	1	9546681	9550688	16.6667	29.386	13.0952	14.2857	28.0303	24.6914
Chr1:9550699-9555967	1	9550699	9555967	77.8161	61.2022	73.5294	57.8616	58.1761	73.2
Chr1:9555968-9563867	1	9555968	9563867	81.2866	71.2121	80.3788	76.348	71.6418	75
Chr1:9563879-9570643	1	9563879	9570643	66.276	65.8537	82.7586	66.784	63.6232	69.774
Chr1:9570890-9577684	1	9570890	9577684	61.7117	52.4306	61.6352	63.8562	57.3383	63.6364
Chr1:9577773-9586104	1	9577773	9586104	75	62.6302	73.3333	74.1667	72.7861	81.2169
Chr1:9586105-9594578	1	9586105	9594578	63.1148	60.4167	64.881	52.1991	68.1127	74.3151
Chr1:9594579-9601672	1	9594579	9601672	68.239	64.8148	69.4969	66.938	60.3333	77.459
Chr1:9601673-9607681	1	9601673	9607681	65.566	79.1667	68.0556	49.4536	46.6102	50
Chr1:9607682-9613297	1	9607682	9613297	63.5802	64.2803	73.9943	70.5808	71.875	77.7778
Chr1:9613298-9619878	1	9613298	9619878	59.4444	60.4545	85.2941	62.4524	68.8235	73.6842
Chr1:9619893-9626508	1	9619893	9626508	62.9944	66.2037	81.9672	67.2727	72.2222	73.2843
Chr1:9626509-9632764	1	9626509	9632764	49.4048	77.3585	61.8852	60.3825	56.5278	72.5845
Chr1:9632766-9641478	1	9632766	9641478	71.1538	74.2138	64.4654	62.5	75	79.1667
Chr1:9641785-9649059	1	9641785	9649059	63.0952	65.7576	78.0193	64.6212	64.8693	70.8333
Chr1:9649060-9655448	1	9649060	9655448	54.0323	41.6667	69.1799	61.0294	60.7512	54.9679
Chr1:9655563-9660817	1	9655563	9660817	74.9048	66.6667	69.4444	72.673	61.5672	80
Chr1:9660864-9672622	1	9660864	9672622	76.6154	66.5385	68.9062	74.2262	73.9712	74.5671
Chr1:9672623-9681838	1	9672623	9681838	72.2857	73.4375	76.3146	73.6364	75.7143	82
Chr1:9681839-9694058	1	9681839	9694058	69.2677	71.6146	75.314	71.1404	64.3056	76.9635
Chr1:9694239-9700161	1	9694239	9700161	26.5625	27.7778	15.3226	18.4524	18.5	26.4423
Chr1:9701100-9707728	1	9701100	9707728	41.8182	39.2857	54.6784	26.634	30.3704	54.8148
Chr1:9707729-9716590	1	9707729	9716590	58.7135	51.9209	57.5	54.0323	54.5	55.9322
Chr1:9716591-9725032	1	9716591	9725032	66.9872	65.9575	73.1538	63.018	60.4733	72.0154
Chr1:9725188-9736743	1	9725188	9736743	55.5128	68.4524	81.5574	63.6525	59.3333	67.9353
Chr1:9736744-9746103	1	9736744	9746103	43.1159	53.9931	59.5912	30.8937	43.8462	54.7814
Chr1:9746176-9748070	1	9746176	9748070	9.43396	0.571429	12.7451	3.38983	2.43902	10.9756
Chr1:9748071-9748635	1	9748071	9748635	0	0	0	0	0	0
Chr1:9748644-9757368	1	9748644	9757368	59.0136	43.1159	64.0741	53.125	43.0556	56.9444
Chr1:9757369-9763198	1	9757369	9763198	67.3497	64.9123	77	78.5714	69.5833	86.7188
Chr1:9763199-9769192	1	9763199	9769192	35.8491	64.0625	69.4326	41.1202	46.6667	57.1895
Chr1:9769238-9775192	1	9769238	9775192	52.8369	43.2593	38.1633	47.1038	41.8155	48.6111
Chr1:9775193-9784337	1	9775193	9784337	50.7576	63.3987	56.25	58.5185	53.2121	70.2381
Chr1:9784338-9791838	1	9784338	9791838	72	46.7391	70.4065	64.9123	64.5833	76.2626
Chr1:9791839-9796395	1	9791839	9796395	65.3226	64.7222	74.0741	64.2361	52.1839	69.0936
Chr1:9796396-9798068	1	9796396	9798068	1.5625	10.2041	31.5217	12.3457	18.6567	16.0354
Chr1:9798639-9802522	1	9798639	9802522	65.6716	55.914	65	56.4815	52.7027	75.5556
Chr1:9802523-9807064	1	9802523	9807064	67.8363	64.7436	53.7356	67.3333	75.303	81.7529
Chr1:9807065-9816745	1	9807065	9816745	53.629	58.0357	76.0753	64.1775	66.7793	74.1898
Chr1:9816746-9825121	1	9816746	9825121	60.7924	60.6831	70.5729	61	59.086	73.6389
Chr1:9825122-9830777	1	9825122	9830777	80.5072	68.8272	85.4167	76.4368	71.9893	79.4048
Chr1:9830778-9837926	1	9830778	9837926	79.6296	69.8113	76.3889	68.0556	62.1345	69.281
Chr1:9838047-9845513	1	9838047	9845513	62.3188	67.5	75.8578	61.0215	58.3333	66.092
Chr1:9845520-9848639	1	9845520	9848639	37.5	53.4483	37.8086	30	33.8462	28.5185
Chr1:9848640-9852961	1	9848640	9852961	54.0123	46.6667	59.0643	56.1036	45.1058	49.8588
Chr1:9852962-9857886	1	9852962	9857886	55.5556	53.3898	75.5102	64.8611	72.0833	76.2195
Chr1:9857887-9863184	1	9857887	9863184	76.875	67.7778	75.1389	72.0513	74.4792	77.2222
Chr1:9863185-9869340	1	9863185	9869340	69.8113	71	71.6667	67.5121	70.9677	82.9762
Chr1:9869355-9874693	1	9869355	9874693	71.131	68.4848	67.723	75.074	66.9271	82.4524
Chr1:9874729-9880476	1	9874729	9880476	64.6552	66.0819	82.3718	71.0145	60.4861	81.7708
Chr1:9880498-9884397	1	9880498	9884397	69.7222	74.4253	78.3626	73.1638	73.6828	73.3831
Chr1:9884398-9891927	1	9884398	9891927	58.8435	60.3333	69.6561	61.5385	62.8788	64.0097
Chr1:9891928-9898390	1	9891928	9898390	60.7345	68.2171	79.2593	57.5641	73.4277	70.1344
Chr1:9898577-9906628	1	9898577	9906628	80.1389	54.7386	67.6329	62.7778	70.2251	76.3021
Chr1:9906629-9910099	1	9906629	9910099	35.5	39.9123	28.9474	29.2453	36.2069	35.4545
Chr1:9910100-9918900	1	9910100	9918900	58.1481	69.1257	70.4678	63.6154	64.3915	73.5294
Chr1:9919213-9925136	1	9919213	9925136	69.9713	70.2957	69.7436	67.5926	77.0048	75
Chr1:9925137-9935394	1	9925137	9935394	71.6667	62.963	69.0059	62.4242	54.2398	83.0189
Chr1:9935395-9943293	1	9935395	9943293	44.697	40.4412	35.1515	32.0048	40.4167	49.8563
Chr1:9943327-9944195	1	9943327	9944195	0	0	0	0	0	0
Chr1:9944196-9950194	1	9944196	9950194	48.4277	64.7059	63.1579	42.0588	60.9649	60.3448
Chr1:9950195-9954422	1	9950195	9954422	54.065	51.0101	60.9453	42.5121	48.3939	64.7436
Chr1:9954435-9959194	1	9954435	9959194	68.7159	55.7576	72.4462	69.697	70.6061	77.6042
Chr1:9959200-9964328	1	9959200	9964328	71.7857	66.2644	71.393	65.1042	62.6577	69.401
Chr1:9964378-9967293	1	9964378	9967293	25.4386	51.1364	33.1944	43.8679	38.4804	39.7887
Chr1:9968517-9973907	1	9968517	9973907	75.7214	68.1548	61.8485	59.2444	59.6264	62.9781
Chr1:9973908-9981952	1	9973908	9981952	65.2116	59.2262	70.2619	69.7101	65.457	76.3492
Chr1:9982069-9988677	1	9982069	9988677	62.5758	59.697	75.2778	71.5385	64.4737	83.2222
Chr1:9988735-9995483	1	9988735	9995483	83.6667	76.4493	70.8937	70	75	74.4444
Chr1:9995497-9999258	1	9995497	9999258	73.0769	61.25	80.5556	74.7126	80.9453	80.4348
Chr1:9999259-10004481	1	9999259	10004481	68.8988	62.4242	75	59.8039	62.2951	84
Chr1:10004482-10009478	1	10004482	10009478	25.641	38.6667	52.459	41.1202	27.1345	42.5926
Chr1:10009479-10013653	1	10009479	10013653	50.1984	53.5256	57.0755	66.6667	59.8788	63.2639
Chr1:10013654-10019886	1	10013654	10019886	62.2549	53.9216	73.1373	66.0043	77.5	67.6389
Chr1:10020123-10027143	1	10020123	10027143	55.4545	68.239	83.179	67.3077	69.7436	71.7647
Chr1:10027178-10032539	1	10027178	10032539	56.3889	60.4575	66.3979	56.2842	54.1667	52.6836
Chr1:10032556-10037687	1	10032556	10037687	48.9362	52.3256	48.1735	35.2381	53.3069	35.101
Chr1:10037688-10038660	1	10037688	10038660	0	0	0	0	0	0
Chr1:10039936-10042799	1	10039936	10042799	22.9167	11.4286	32.7899	21.1806	28.3333	21.831
Chr1:10042863-10048927	1	10042863	10048927	72.9293	75.672	76.5625	70.8594	79.8611	64.4697
Chr1:10049027-10056111	1	10049027	10056111	73.2704	62.5926	79.3333	67.3913	74.1525	83.9844
Chr1:10056129-10061968	1	10056129	10061968	74.6667	71.73	82.3973	74.4372	72.1032	83.0952
Chr1:10062023-10068107	1	10062023	10068107	71.5982	67.7778	74.6272	64.1324	68.0423	83.8462
Chr1:10068185-10076290	1	10068185	10076290	72.2222	72.2115	70.7143	66.2447	65.6481	70.2055
Chr1:10076291-10082265	1	10076291	10082265	62.8623	76.2346	81.9154	78.5556	73.6111	81.0109
Chr1:10082345-10088147	1	10082345	10088147	42.8109	70.1258	69.6615	64.3613	59.0208	71.7117
Chr1:10088148-10096164	1	10088148	10096164	63.4115	52.5424	62.7706	51.5982	57.4324	68.7793
Chr1:10096221-10105326	1	10096221	10105326	83.0357	74.8792	79.6948	64.8611	66.619	78.1421
Chr1:10105378-10111873	1	10105378	10111873	78.5714	68.7134	81.3889	76.0417	71.5506	79.7222
Chr1:10111902-10116176	1	10111902	10116176	71.0692	74.5763	87.7688	69.4841	72.3485	80.0287
Chr1:10116204-10123435	1	10116204	10123435	72.4806	64.0476	77.193	67.3177	64.1304	81.5789
Chr1:10123436-10129142	1	10123436	10129142	81.2847	69.0252	87.4183	78.6154	71.2264	89.4345
Chr1:10129143-10135994	1	10129143	10135994	83.4195	76.3021	82.9787	74.2064	80.678	82.2564
Chr1:10136003-10141332	1	10136003	10141332	73.545	71.8056	85	70.1863	76.8939	73.1638
Chr1:10141334-10146661	1	10141334	10146661	75.1389	76.6162	78.1609	80.2186	71.4035	74.7807
Chr1:10146662-10152448	1	10146662	10152448	78.858	61.5152	82.619	61.6886	76.4706	78.5714
Chr1:10152449-10158126	1	10152449	10158126	79.0476	73.9247	80.7463	70	65.7456	78.2444
Chr1:10158127-10167988	1	10158127	10167988	81.0777	76.1438	84.0097	68.1713	65.787	84.8874
Chr1:10168320-10173204	1	10168320	10173204	62.1585	65.5556	72.2222	69.4444	55	85.6725
Chr1:10173239-10184797	1	10173239	10184797	85.5721	75	87.2951	73.5542	58.1224	81.8254
Chr1:10184927-10193703	1	10184927	10193703	70.8995	77.7124	77.5956	67.4615	62.4429	72.8873
Chr1:10193704-10203162	1	10193704	10203162	71.4286	79.2453	76.4785	62.7137	65.8499	80.3991
Chr1:10203163-10209664	1	10203163	10209664	81.3802	78.2486	83.3559	64.8402	75.7051	85.6085
Chr1:10209665-10220867	1	10209665	10220867	72.7252	78.2738	81.713	77.9279	63.75	79.3182
Chr1:10221239-10229503	1	10221239	10229503	61.6352	72.9167	61.7816	61.5268	64.8718	75.1366
Chr1:10229504-10232412	1	10229504	10232412	17.4419	11.9048	25	18.75	14.4444	52.8986
Chr1:10233160-10234443	1	10233160	10234443	15.812	42.9825	16	21.4815	32.4583	18.3983
Chr1:10234444-10241308	1	10234444	10241308	71.0199	50.8844	74.7024	57.25	69.0678	80.0238
Chr1:10241309-10252843	1	10241309	10252843	69.2308	53.4483	78.8462	76.6432	66.2434	81.8493
Chr1:10252844-10259937	1	10252844	10259937	55.8642	64.2857	74.0113	56.6667	73.4848	71.7742
Chr1:10259943-10272043	1	10259943	10272043	70.8425	63.6494	68.2292	56.7633	65.873	77.7778
Chr1:10273615-10282898	1	10273615	10282898	72.5989	64.108	71.1864	68.1989	64.0476	79.5455
Chr1:10282954-10298899	1	10282954	10298899	59.2262	49.4118	56.7797	49.7436	47.3485	56.1728
Chr1:10298900-10310031	1	10298900	10310031	53.8618	58.6806	73.8281	59.5721	60.9195	54.7222
Chr1:10310165-10317632	1	10310165	10317632	71.2121	72.2222	77.7688	71.3855	77.2989	86.7486
Chr1:10317680-10325824	1	10317680	10325824	69.7484	72.9938	81.1181	68.6559	75	75.2055
Chr1:10325909-10332448	1	10325909	10332448	73.9943	57.8947	67.1795	67.6554	62.1094	71.1075
Chr1:10332629-10340804	1	10332629	10340804	61.9892	65.404	80.5556	63.9498	65.7292	72.3333
Chr1:10340805-10354154	1	10340805	10354154	63.9174	59.4262	58.9231	68.724	55.791	70.8904
Chr1:10354155-10365739	1	10354155	10365739	69.108	77.381	75.2928	68.0625	70	84.8507
Chr1:10365740-10375824	1	10365740	10375824	71.6049	77.2487	80.1042	81.6425	72.2222	84.7619
Chr1:10375825-10382660	1	10375825	10382660	76.4151	71.2821	85.8333	64.0097	73.8542	76.7857
Chr1:10382661-10388727	1	10382661	10388727	75	79.1667	74.2424	67.0732	68.75	62.3188
Chr1:10388876-10397215	1	10388876	10397215	82.5397	58.4656	86.6162	69.3548	67.0776	73.2639
Chr1:10397216-10405990	1	10397216	10405990	66.3146	67.4129	80.2817	61.036	67.1498	78.9247
Chr1:10405991-10414620	1	10405991	10414620	72.7612	63.0503	71.0145	68.9041	65.5556	60.2273
Chr1:10415269-10427804	1	10415269	10427804	79.1667	71.9608	84.7518	64.8361	63.1373	74.5455
Chr1:10427884-10437728	1	10427884	10437728	71.8056	59.8039	71.4844	67.5877	65	73.5294
Chr1:10437977-10450297	1	10437977	10450297	70.4545	74.7917	75.4348	68.4475	66.4466	64.1294
Chr1:10450298-10463701	1	10450298	10463701	74.4872	64.2172	78.125	67.0188	63.2784	77.7299
Chr1:10463708-10468318	1	10463708	10468318	76.8403	64.2424	82.6087	77.6882	81.6402	81.7054
Chr1:10468324-10475567	1	10468324	10475567	74.5915	76.7073	82.5173	72.6263	74.7268	75.8621
Chr1:10475674-10485778	1	10475674	10485778	69.0164	69.4893	80.4726	69.6244	64.7887	77.8607
Chr1:10485828-10494633	1	10485828	10494633	71.7742	63.3987	72.4747	70.8333	55.4054	71.0256
Chr1:10494691-10503936	1	10494691	10503936	67.9379	66.1026	84.3567	79.8523	69.7917	77.7632
Chr1:10503937-10514893	1	10503937	10514893	54.5522	68.0994	75.5051	70.5128	72.8241	72.6617
Chr1:10514903-10529208	1	10514903	10529208	73.2759	68.7778	68.9153	77.0833	61.6667	81.9048
Chr1:10529357-10535152	1	10529357	10535152	73.3333	55.5882	75.2976	66.0753	66.8182	79.3169
Chr1:10535196-10542943	1	10535196	10542943	57.8723	66.7949	76.3095	58.0392	64.8504	76.2438
Chr1:10543150-10557933	1	10543150	10557933	67.9085	69.209	66.4141	68.0073	68.7626	77.399
Chr1:10557934-10571399	1	10557934	10571399	64.8026	58.908	72.9812	62.9545	68.8956	77.5208
Chr1:10571400-10583341	1	10571400	10583341	63.2828	70.6349	78.6765	72.0657	58.8164	64.3468
Chr1:10583444-10595304	1	10583444	10595304	62.9944	69.4118	75.7883	73.6111	71.9697	70.6897
Chr1:10595371-10605303	1	10595371	10605303	67.3056	58.4596	78.6036	71.1111	58.0729	75.1208
Chr1:10605304-10615890	1	10605304	10615890	66.9753	60.7143	70.3431	66.8205	66.9355	67.7778
Chr1:10615891-10628327	1	10615891	10628327	60.3261	51.8678	61.1702	51.2346	49.7748	62.5541
Chr1:10628328-10640240	1	10628328	10640240	59.4771	56.1508	54.1243	49.8792	56.5046	58.7432
Chr1:10640482-10653298	1	10640482	10653298	50.4505	34.0278	59.4771	43.617	50.5208	51.4151
Chr1:10653424-10668785	1	10653424	10668785	63.1845	55.3947	65.9936	60.1389	56.4615	55.6604
Chr1:10668786-10681638	1	10668786	10681638	68.4848	50.1344	55.7179	62.4419	61.8408	67.5926
Chr1:10681872-10690685	1	10681872	10690685	77.9762	61.3566	71.3333	69.5152	75.3788	74.3567
Chr1:10690686-10697251	1	10690686	10697251	65.7265	69.375	55.102	57.4359	60	60.9848
Chr1:10697252-10707917	1	10697252	10707917	74.2064	65.6085	63.1643	62.2549	57.5714	67.6263
Chr1:10708295-10717666	1	10708295	10717666	63.0435	61.6013	73.3974	64.2029	60.4938	68.0233
Chr1:10717667-10726855	1	10717667	10726855	72.1389	64.3846	69.152	59.2593	59.6667	76.3228
Chr1:10726856-10741962	1	10726856	10741962	59.3496	59.8333	76.131	64.4737	58.4699	64.548
Chr1:10741963-10757021	1	10741963	10757021	60.0575	63.2716	77.7778	60.0235	59.9462	67.3656
Chr1:10757022-10767304	1	10757022	10767304	74.5238	72.7381	75.4098	67.3134	58.209	66.358
Chr1:10767305-10775860	1	10767305	10775860	73.7745	66.6102	72.2139	64.1667	69.6528	78.5388
Chr1:10775861-10787120	1	10775861	10787120	72.8495	55.082	79.7101	71.6418	68.2432	71.5847
Chr1:10787121-10794292	1	10787121	10794292	69.3182	79.1667	79	76.0185	76.3619	64.8148
Chr1:10794293-10805473	1	10794293	10805473	54.7436	54.5833	70.9649	48.6667	63.7179	63.6905
Chr1:10805474-10811670	1	10805474	10811670	50.9804	50.6944	65	37.7778	57.2917	49.1228
Chr1:10812051-10821876	1	10812051	10821876	59.0909	83.3333	78.0797	72.2701	75.9259	90.3595
Chr1:10821919-10826968	1	10821919	10826968	78.1481	74.7748	80.102	69.1667	59.5771	80.7823
Chr1:10827124-10839168	1	10827124	10839168	55.848	56.1859	71.6398	61.7914	52.1831	62.7596
Chr1:10839169-10853032	1	10839169	10853032	75.307	66.6944	89.1534	68.7037	70	76.4069
Chr1:10853302-10866468	1	10853302	10866468	73.7288	73.6842	84.8649	73.1771	76.3063	78.4848
Chr1:10867003-10874586	1	10867003	10874586	87.5	72.1154	82.9457	74.5098	65.9575	75.0538
Chr1:10874587-10885137	1	10874587	10885137	69.2029	70.5882	68.3081	76.1905	63.9844	82.7044
Chr1:10885138-10899757	1	10885138	10899757	84.8148	79.6099	94.3182	65.2436	73	87.7124
Chr1:10899758-10911121	1	10899758	10911121	72.4359	78.9683	79.1667	82.8869	74.6399	80.8081
Chr1:10911122-10922436	1	10911122	10922436	80.8642	68.9542	83.1081	75.0228	71.4474	75.4545
Chr1:10922437-10925730	1	10922437	10925730	81.1475	75	93.3333	60.6667	80	99.359
Chr1:10925731-10936114	1	10925731	10936114	67.5926	68.75	83.4259	78.0423	77.4194	72.5
Chr1:10936337-10947973	1	10936337	10947973	75.3846	71.9298	80.2817	64.0164	64.1667	84.5771
Chr1:10948650-10960750	1	10948650	10960750	76.1299	63.8889	75.6373	72.2778	71.0046	68.3333
Chr1:10960751-10982211	1	10960751	10982211	68.6274	63.2353	77.1631	55.9748	63.5758	71.1806
Chr1:10982212-10993268	1	10982212	10993268	51.2821	45.8602	60.5263	50.6173	53.3908	48.9535
Chr1:10993932-10999742	1	10993932	10999742	40	28.2843	46.224	50.3623	52.7174	68.4524
Chr1:10999815-11011823	1	10999815	11011823	52.8912	70.7576	63.151	67.8385	61.3757	69.4286
Chr1:11011824-11022595	1	11011824	11022595	67.5287	67.3851	66.6667	69.9324	62.2956	77.044
Chr1:11022596-11029426	1	11022596	11029426	69.1667	64.881	81.4286	65.9115	66.0452	74.6111
Chr1:11029427-11039619	1	11029427	11039619	79.0123	72.8814	76.1194	70.2899	73.0125	82.5397
Chr1:11039620-11049796	1	11039620	11049796	77.0833	71.9231	76.8657	72.3712	75.0913	86.5854
Chr1:11049797-11057704	1	11049797	11057704	67.3333	70.216	79.8232	67.0773	54.1772	73.9394
Chr1:11057705-11068406	1	11057705	11068406	73.8806	57.4074	69.4064	63.4507	67.6042	69.1257
Chr1:11068407-11078869	1	11068407	11078869	68.109	63.0909	78.4314	64.9028	66.3527	79.1667
Chr1:11078870-11094069	1	11078870	11094069	77.8226	71.4815	77.1212	64.2424	76.7692	87.7049
Chr1:11094070-11106947	1	11094070	11106947	75.8621	75.744	76.0417	80.1639	63.3602	69.4969
Chr1:11106948-11116875	1	11106948	11116875	59.6264	55.5556	56.9697	46.1935	47.8535	63.0376
Chr1:11117077-11126795	1	11117077	11126795	53.125	56.8966	62.5	52.2564	60.943	70.7729
Chr1:11126796-11138067	1	11126796	11138067	67.5926	48.0159	72.9508	65.7887	63.1356	71.0452
Chr1:11138172-11148025	1	11138172	11148025	71.5686	59.5052	75.6667	81.4493	60.4762	62.9487
Chr1:11148173-11156209	1	11148173	11156209	62.0833	76.3441	79.798	64.5522	74.1845	73.5075
Chr1:11156210-11164566	1	11156210	11164566	79.2328	63.151	89.2763	77.3474	67.0068	84.7917
Chr1:11164567-11170047	1	11164567	11170047	73.7037	63.6111	78.0769	65.8757	69.7115	81.5556
Chr1:11170048-11180082	1	11170048	11180082	59.887	57.5956	56.2802	56.4189	48.8667	58.4541
Chr1:11180083-11190847	1	11180083	11190847	68.3333	69.6809	73.4973	62.0968	58.8889	64.4231
Chr1:11191682-11206278	1	11191682	11206278	60.049	56.0109	63.5714	67.6923	69.6377	63.5281
Chr1:11206279-11217288	1	11206279	11217288	71.9231	70.2778	78.6385	67.5208	67.7778	81.8
Chr1:11217363-11226280	1	11217363	11226280	84.3939	82.5298	89.7849	83.3333	63.8889	85.5556
Chr1:11226281-11235656	1	11226281	11235656	79.3785	80.6667	85.5655	86.7232	71.7391	85.0746
Chr1:11235657-11245347	1	11235657	11245347	83.7644	66.0215	82.7684	81.2051	82.4627	77.7363
Chr1:11245348-11258138	1	11245348	11258138	76.3095	64.1987	72.0513	71.8182	57.7934	69.1176
Chr1:11258139-11267767	1	11258139	11267767	72.8912	80.678	81.2189	79.401	78.5897	87.6111
Chr1:11267871-11276293	1	11267871	11276293	84.061	74.4792	86.6422	82.381	79.6948	88.9228
Chr1:11276312-11286254	1	11276312	11286254	57.377	68.4783	65.3571	56.5217	57.0779	53.7037
Chr1:11286255-11295656	1	11286255	11295656	64.8148	72.6023	83.3333	68.8657	65.847	83.0631
Chr1:11295657-11307210	1	11295657	11307210	71.9577	78.4014	82.8283	77.2947	76.299	84.058
Chr1:11308979-11320390	1	11308979	11320390	84.4828	68.0994	87.6344	80.3922	68.6628	81.5789
Chr1:11320443-11326333	1	11320443	11326333	79.8246	67.6923	80.6122	77.4123	70	86.7857
Chr1:11326445-11329295	1	11326445	11329295	69.3878	60.3107	78.2051	69.2308	68.4896	70.1389
Chr1:11329306-11337680	1	11329306	11337680	38.5593	41.2121	50	47.534	37.3656	52.3446
Chr1:11337681-11349857	1	11337681	11349857	73.1008	53.8012	76.9231	68.8726	63.2353	70.8621
Chr1:11350188-11361347	1	11350188	11361347	62.3457	65.7828	75.8974	69.2308	61.3853	73.4444
Chr1:11361396-11367721	1	11361396	11367721	85.7778	71.5823	84.9275	82.0699	69.7712	86.621
Chr1:11367766-11370073	1	11367766	11370073	90.625	77.1429	83.0189	87.3457	75.7576	93.8596
Chr1:11370080-11378534	1	11370080	11378534	84.058	85.848	80.283	84.1787	76.359	89.4231
Chr1:11378535-11389734	1	11378535	11389734	78.1944	84.0796	88.4009	83.4475	70.7407	88.6029
Chr1:11389787-11403897	1	11389787	11403897	69.3386	63.7778	61.2329	56.2865	58.9041	70.0758
Chr1:11403901-11413532	1	11403901	11413532	57.8241	60.9605	79.9145	66.2745	55.7746	75.5208
Chr1:11413754-11414440	1	11413754	11414440	0	0	0	1.92308	2.08333	0.862069
Chr1:11414448-11419366	1	11414448	11419366	65.2778	59.4444	65.4598	58.3333	49.5968	71.4103
Chr1:11419367-11430041	1	11419367	11430041	60.8871	62.3563	68.9655	60.5952	64.4615	63.4649
Chr1:11430132-11440420	1	11430132	11440420	77.9321	69.8309	82.8889	77.2727	69.2564	77.8873
Chr1:11441349-11450345	1	11441349	11450345	80.5128	69.5455	86.0539	68.1373	72.5	87.2951
Chr1:11450346-11463098	1	11450346	11463098	66.7989	63.2514	75.9375	67.963	62.8605	77.657
Chr1:11463099-11475150	1	11463099	11475150	67.1212	57.5472	67.4359	50.3385	61.7117	65.4955
Chr1:11475683-11487903	1	11475683	11487903	82.5641	78.1566	87.973	71.5686	85.5283	80.8333
Chr1:11487904-11496679	1	11487904	11496679	67.1958	70.9302	83.5106	67.2515	70.1412	66.6667
Chr1:11496680-11510660	1	11496680	11510660	69.2308	68.6364	84.0909	68.7097	60.3535	64.2647
Chr1:11510735-11521766	1	11510735	11521766	69.6094	61.4899	75.6039	73.0159	64.2593	75.119
Chr1:11521783-11532892	1	11521783	11532892	74.5098	66.1692	80.3846	69.3981	65.1557	71.8202
Chr1:11532909-11537133	1	11532909	11537133	78.5714	90.4762	70.2703	78.5185	82.7957	87.6923
Chr1:11537139-11546375	1	11537139	11546375	81.2121	69.0476	80.9896	76.2708	71.0484	90.6667
Chr1:11546477-11560729	1	11546477	11560729	47.619	51.4815	55.3333	44.2076	50	43.5606
Chr1:11560938-11570086	1	11560938	11570086	42.8571	54.5455	61.7486	44.9444	42.0606	55.9091
Chr1:11570437-11583785	1	11570437	11583785	48.5535	61.7725	62.6667	47.8659	62.8667	64.9609
Chr1:11584230-11592232	1	11584230	11592232	55.5556	63.4483	73.1221	67.6852	60.9524	75.5556
Chr1:11592233-11602109	1	11592233	11602109	63.5758	63.6905	61.9892	60.6338	59.2308	58.1667
Chr1:11602292-11613524	1	11602292	11613524	76.1006	72.5146	75.9662	70.892	70.202	80.0694
Chr1:11613525-11636472	1	11613525	11636472	72.1637	67.0765	81.8056	57.3284	63.6243	81.3441
Chr1:11636473-11647406	1	11636473	11647406	70.3704	79.1667	73.6667	65	61.1582	67.2414
Chr1:11647944-11658012	1	11647944	11658012	76.2295	72.2727	77.399	73.4608	68.6012	75.1462
Chr1:11658013-11666100	1	11658013	11666100	78.0556	66.6667	72.0238	78.2143	75	75.1412
Chr1:11666722-11683374	1	11666722	11683374	72.0238	47.5694	69.7368	60.1111	50	81.0417
Chr1:11683375-11700978	1	11683375	11700978	54.6667	55.814	58.3333	46.7593	36.6402	43.8272
Chr1:11702134-11721089	1	11702134	11721089	46.6667	51.3889	52.9412	52.2436	46.8468	39.3243
Chr1:11721243-11741438	1	11721243	11741438	57.9167	53.2051	60.3704	54.6296	41.1111	42.7928
Chr1:11741503-11752558	1	11741503	11752558	50.5051	53.6232	70.5808	54.9517	62.0915	73.6111
Chr1:11752681-11763763	1	11752681	11763763	71.9298	71.6981	78.9474	65.4667	67.4528	73.8806
Chr1:11763764-11776781	1	11763764	11776781	58.3621	58.4848	60.3801	46.0648	51.9231	59.0476
Chr1:11776782-11794214	1	11776782	11794214	47.75	58.2143	55.8485	42.5146	53.7017	63.7255
Chr1:11794780-11805498	1	11794780	11805498	62.6488	67.9739	70.765	59.2466	68.4343	58.7582
Chr1:11805520-11814090	1	11805520	11814090	73.587	65.1235	77.7778	73.5753	68.9706	76.6667
Chr1:11814554-11830939	1	11814554	11830939	51.3333	64.6258	73.8657	67.7278	59.0796	74.3939
Chr1:11831415-11842689	1	11831415	11842689	68.5792	59.3056	77.0563	62.4556	65.2713	68.4272
Chr1:11842690-11853832	1	11842690	11853832	66.6667	57.3529	75	63.9266	67.6923	63.4804
Chr1:11853833-11861446	1	11853833	11861446	70.4545	64.0351	78.9216	61.2654	66.0494	79
Chr1:11861447-11871158	1	11861447	11871158	70.339	59.7222	67.7083	63.1313	64.7945	66.9444
Chr1:11871159-11881927	1	11871159	11881927	68.5792	77.5424	65.873	64.0657	63.6154	83.7006
Chr1:11881928-11898006	1	11881928	11898006	63.3929	75.463	79.5283	54.9346	70.1894	74.0805
Chr1:11898007-11911737	1	11898007	11911737	71.7647	52.4194	77.8692	65.8848	55.0228	63.9744
Chr1:11912032-11928460	1	11912032	11928460	60.0242	57.4859	70.9116	59.8	63.6747	55.5556
Chr1:11928461-11937284	1	11928461	11937284	73.2143	66.6667	81.4516	65.4798	68.5606	81.5574
Chr1:11937285-11946655	1	11937285	11946655	78.5714	52.8249	78.4722	79.7304	67.8139	73.0591
Chr1:11946656-11951832	1	11946656	11951832	89.2857	36.1111	81.8182	39.5062	67.9487	90.2299
Chr1:11951871-11961514	1	11951871	11961514	62.963	51.5504	73.1592	64.1414	61.8481	65.4762
Chr1:11961515-11968497	1	11961515	11968497	70.1093	65.6667	80.8824	64.1243	69.9772	86.194
Chr1:11968608-11978538	1	11968608	11978538	69.5906	67.0398	72.4747	66.4103	66.4844	77.8646
Chr1:11978815-11989389	1	11978815	11989389	64.7661	62.5786	76.9907	65.2991	72.7612	79.1139
Chr1:11989390-11998685	1	11989390	11998685	73.2407	70.1058	80.4229	69.8354	66.7361	81.1795
Chr1:11998686-12013883	1	11998686	12013883	71.6406	72.1615	68.1373	68.1429	63.4615	65.8602
Chr1:12013913-12027086	1	12013913	12027086	77.0833	68.1287	78.9801	67.2705	63.3041	77.91
Chr1:12027092-12038497	1	12027092	12038497	75.6061	78.799	84.1787	71.5657	71.1187	69.8588
Chr1:12038508-12041124	1	12038508	12041124	64.2857	81.0976	66.6667	84.3137	94.3089	100
Chr1:12041125-12050718	1	12041125	12050718	83.6478	74.4444	77.4425	84.5897	66	85.3901
Chr1:12050719-12060408	1	12050719	12060408	70.2186	63.2812	74.697	76.4428	68.3816	89.3651
Chr1:12060409-12072126	1	12060409	12072126	76.9444	68.2796	77.0468	76.9048	72.8241	76.8391
Chr1:12072127-12080563	1	12072127	12080563	68.6012	68.9103	87.5	76.3228	63.3073	77.1552
Chr1:12080594-12095519	1	12080594	12095519	61.3184	52.7778	66.3611	60.2164	56.6418	68.8251
Chr1:12095520-12106550	1	12095520	12106550	71.875	59.9462	73.8971	73.4343	63.2692	79.1026
Chr1:12106551-12117789	1	12106551	12117789	73.6842	63.0208	79.902	66.9014	70.443	77.6667
Chr1:12117829-12126912	1	12117829	12126912	64.5238	60.6183	78.5024	58.4359	67.2637	74.887
Chr1:12126913-12138823	1	12126913	12138823	72.526	61.7514	79.096	76.4621	61.0502	74.6269
Chr1:12138824-12154116	1	12138824	12154116	67.9224	67.7315	76.6667	63.7793	66.2329	77.6905
Chr1:12154182-12163983	1	12154182	12163983	69.2708	76.3889	75	71.4646	70.6573	83.4656
Chr1:12163984-12172702	1	12163984	12172702	68.75	71.4815	88.8136	64.2308	61.4583	75
Chr1:12172721-12183671	1	12172721	12183671	64.25	64.6226	78.1944	67.3148	52.2727	67.4339
Chr1:12183751-12193189	1	12183751	12193189	63.7681	59.6814	71.0648	56.6299	61.2626	73.7613
Chr1:12193242-12206879	1	12193242	12206879	80.2083	67.328	75	62.6962	62.2222	77.7426
Chr1:12206880-12219135	1	12206880	12219135	77.2436	69.5906	65.8333	73.3333	59.4828	76.6667
Chr1:12219136-12230912	1	12219136	12230912	64.9691	57.6087	70.679	61.8996	68.7159	75.1389
Chr1:12230913-12239829	1	12230913	12239829	64.7321	62.2126	79.5312	60.2928	67.6042	79.4531
Chr1:12239830-12259123	1	12239830	12259123	62.4378	70.0321	78.9617	69.6759	59.5775	76.3333
Chr1:12259124-12266409	1	12259124	12266409	68.3908	79.1667	76.087	75.7747	68.8988	86.9253
Chr1:12266455-12273131	1	12266455	12273131	92.0139	83.3333	79.4192	76.7213	74.7222	85.6061
Chr1:12273132-12284340	1	12273132	12284340	74.2424	74.8485	80.2051	66.1869	69.3111	84.5411
Chr1:12285040-12293889	1	12285040	12293889	76.8519	64.0909	84.3137	76.2987	71.3889	71.831
Chr1:12293953-12309029	1	12293953	12309029	62.7525	65.5367	76.3636	64.5833	64.3035	71.25
Chr1:12309030-12319161	1	12309030	12319161	76.8182	64.4809	78.5024	65.6277	57.0714	76.8159
Chr1:12319180-12333763	1	12319180	12333763	75.1667	63.2275	77.9577	69.9751	69.6269	79.3249
Chr1:12333764-12344798	1	12333764	12344798	82.9167	69.2982	75.995	80.1263	69.7143	87.9437
Chr1:12344874-12358080	1	12344874	12358080	78.8218	67.2619	80.314	72.7273	72.1065	76.1376
Chr1:12358081-12366197	1	12358081	12366197	64.3817	79.8333	81.7402	77.2947	63.4574	84.5528
Chr1:12366499-12375400	1	12366499	12375400	74.4186	58.4906	73.8889	80.5556	68.1455	79.9005
Chr1:12375614-12386709	1	12375614	12386709	68.6364	58.1633	79.1667	73.0376	61.4352	73.0303
Chr1:12387444-12397437	1	12387444	12397437	64.8023	69.1667	71.4179	67.7976	70.6667	79.6296
Chr1:12397523-12406099	1	12397523	12406099	77.8509	75.7108	85.7512	81.8783	65.1157	76.9048
Chr1:12406195-12415226	1	12406195	12415226	68.6441	61.9403	78.6765	66.2179	63.7281	78.3796
Chr1:12415227-12423334	1	12415227	12423334	72.2222	78.9474	78.4048	68.1111	68.8679	78.3333
Chr1:12423335-12434775	1	12423335	12434775	70.5808	69.2708	75.9524	69.697	76.1574	73.8542
Chr1:12435213-12443779	1	12435213	12443779	71.8992	80.719	78.4483	70.0758	70.873	81.4444
Chr1:12444374-12454058	1	12444374	12454058	73.538	60.8333	83.3333	73.6364	64.2544	82.1581
Chr1:12454059-12463752	1	12454059	12463752	73.9766	62.9032	80.8824	70.3483	76.1026	79.3122
Chr1:12463753-12473698	1	12463753	12473698	73.9943	79.078	87.7546	74.7653	77.0548	79.1936
Chr1:12473699-12482541	1	12473699	12482541	68.2099	67.5287	85.3495	70.4225	70.0606	84.375
Chr1:12482542-12492536	1	12482542	12492536	75.1437	67.2414	75.398	65.7763	72.3291	84.0432
Chr1:12492738-12501305	1	12492738	12501305	73.4615	67.9167	79.5322	74.1553	65.1323	82.8986
Chr1:12501806-12510530	1	12501806	12510530	55.4545	76.9231	76.6667	72.2588	69.9333	77.7684
Chr1:12510531-12517548	1	12510531	12517548	86.9048	78.2164	87.6984	81.7204	80.2083	82.5521
Chr1:12517549-12527325	1	12517549	12527325	72.3039	72.0588	80.2239	76.4124	72.2667	70.1977
Chr1:12527326-12539426	1	12527326	12539426	79.5767	70.7602	79.4025	74.537	77.3438	84.4828
Chr1:12539427-12551051	1	12539427	12551051	64.4231	69.8068	78.0449	68.3333	65.6771	81.1582
Chr1:12551052-12555996	1	12551052	12555996	82.1705	73.5714	82.8125	77.4044	65.641	81.2092
Chr1:12556019-12566105	1	12556019	12566105	75.9804	77.4653	85.5952	67.2515	67.2316	86.4583
Chr1:12566263-12574912	1	12566263	12574912	81.746	67.8986	74.2138	71.7391	61.4407	80.5128
Chr1:12574913-12583651	1	12574913	12583651	70.5556	64.1667	71.25	68.1735	63.5876	67.5641
Chr1:12583652-12588954	1	12583652	12588954	67.8363	70.1389	75.5556	77.8788	61.385	83.3333
Chr1:12588959-12592560	1	12588959	12592560	88.6905	68.599	91.8079	73.3607	82.3383	82.6667
Chr1:12592563-12596142	1	12592563	12596142	93.8462	92.7673	93.3333	82.4675	87.5	87
Chr1:12596185-12601597	1	12596185	12601597	86.7188	85.4167	88.5246	89.4444	85.4167	89.3403
Chr1:12601634-12609642	1	12601634	12609642	64.5833	72.3164	85.641	79.359	82.2464	87.0513
Chr1:12609649-12616307	1	12609649	12616307	69.4444	71.142	81.4815	84.7458	71.7816	83.1212
Chr1:12616308-12622505	1	12616308	12622505	71.3277	75.8838	78.5714	75.3556	75.1323	80.914
Chr1:12622672-12632905	1	12622672	12632905	80	73.8462	79.7101	76.0563	73.4977	83.0594
Chr1:12633093-12641401	1	12633093	12641401	65.8192	57.0056	64.0678	60.8073	58.2108	69.2641
Chr1:12641490-12647822	1	12641490	12647822	83.9744	65.5172	72.3497	73.43	70.2239	80.9859
Chr1:12647906-12658634	1	12647906	12658634	68.4896	71.345	74.5238	64.2473	78.0303	89.697
Chr1:12659007-12670707	1	12659007	12670707	61.0582	61.5741	66.2202	66.697	68.3571	71.8182
Chr1:12670708-12676850	1	12670708	12676850	75.1667	70.4598	88.1356	81.7172	75.3333	78.1095
Chr1:12676867-12687202	1	12676867	12687202	70.679	78.7879	80.4012	78.0655	78.6441	74.1667
Chr1:12687713-12692538	1	12687713	12692538	33.3333	32.7778	31.0606	28.4722	31.7901	37.963
Chr1:12692671-12697446	1	12692671	12697446	28.5714	22.807	25	23.5294	29.2453	30.2632
Chr1:12697771-12702274	1	12697771	12702274	64.9123	42.284	55.1894	60.2837	56.5714	61.7647
Chr1:12702277-12708080	1	12702277	12708080	61.1582	64.7799	72.7891	73.8095	63.0719	78.6232
Chr1:12708081-12714697	1	12708081	12714697	59.8333	64.5139	66.0377	59.6667	63.8021	71.201
Chr1:12714698-12718776	1	12714698	12718776	47.4242	44.8485	42.9012	32.7519	23.2787	35.6061
Chr1:12718777-12725032	1	12718777	12725032	64.6605	55.1515	69.5833	55.8333	56.2147	49.0113
Chr1:12725036-12731611	1	12725036	12731611	71.7391	64.4928	69.4915	63.4115	69.3548	69.883
Chr1:12731612-12738316	1	12731612	12738316	60.1852	57.3099	63.099	48.6275	53.7313	66.129
Chr1:12738317-12746125	1	12738317	12746125	38.0952	39.2157	53.2407	49.3333	31.8966	45.3552
Chr1:12746143-12751357	1	12746143	12751357	28.4483	34.7826	36.5079	33.9535	19.2786	33.8983
Chr1:12751358-12758142	1	12751358	12758142	55.3763	49.6732	57.0175	40.9722	53.7356	49.8851
Chr1:12758143-12764802	1	12758143	12764802	33.3333	45.4082	40.4321	55.3191	39.7222	40.6863
Chr1:12764803-12771110	1	12764803	12771110	56.8966	62.277	74.359	62.8995	69.8026	65.0538
Chr1:12771111-12776595	1	12771111	12776595	52.6042	72.2222	63.3621	62.0513	68.3333	70.9524
Chr1:12776596-12782044	1	12776596	12782044	74.8299	77.381	73.4375	74.061	73.4444	79.7043
Chr1:12782058-12786758	1	12782058	12786758	80.8511	68.227	75.3333	64.1534	66.6667	81.1806
Chr1:12786838-12792113	1	12786838	12792113	50	52.2599	72.8205	50.6061	56.7949	75.6614
Chr1:12792992-12797161	1	12792992	12797161	51.0753	58.7432	51.4368	51.2712	48.8806	61.4583
Chr1:12797162-12803170	1	12797162	12803170	80.4487	61.5248	81.3131	68.4211	62.6603	70.8333
Chr1:12803395-12807289	1	12803395	12807289	47.4359	70.0893	78.125	70.5556	64.785	80.2778
Chr1:12807306-12810758	1	12807306	12810758	18.5792	19.6328	36.9231	13.4503	25.7471	32.0988
Chr1:12810759-12815339	1	12810759	12815339	40.1786	28.9773	50.8025	31.3802	37.6724	42.1717
Chr1:12815340-12820252	1	12815340	12820252	61.2434	77.0115	70.977	72.4044	59.4262	74.569
Chr1:12820283-12825920	1	12820283	12825920	70.8333	63.5057	76.6129	69.1964	62.9464	68.6567
Chr1:12826067-12830604	1	12826067	12830604	82.2581	79.4643	77.2727	71.7391	62.0513	81.9149
Chr1:12830605-12835041	1	12830605	12835041	63.4752	64.3791	70.303	61.0897	57.5	68.1548
Chr1:12835061-12837534	1	12835061	12837534	13.4752	3.94737	18.3333	9.21986	8.33333	14.1975
Chr1:12837599-12841393	1	12837599	12841393	71.5986	56.9697	86.2069	55.2469	61.1742	69.5513
Chr1:12841471-12848213	1	12841471	12848213	71.9858	60.0667	72.381	74.7126	61.9953	71.8553
Chr1:12848214-12853117	1	12848214	12853117	67.3913	62.1693	80.7692	68.7302	64.726	70.303
Chr1:12853118-12857703	1	12853118	12857703	72.1354	75.303	80.7222	67.6596	72.7778	84.058
Chr1:12857789-12861841	1	12857789	12861841	84.375	78.4153	86.5556	76.9792	78.0914	86.8545
Chr1:12861842-12865597	1	12861842	12865597	41.1348	33.0769	48.2143	59.5238	36.8056	51.8519
Chr1:12865604-12872228	1	12865604	12872228	72.3958	67.2131	70.546	63.9706	81.8627	72.8142
Chr1:12872257-12876897	1	12872257	12876897	31.6327	45.8333	89.6552	45.0704	65.625	49.7585
Chr1:12876984-12882837	1	12876984	12882837	71.2644	61.194	88.0435	68.7879	72.9167	84.5029
Chr1:12882841-12893230	1	12882841	12893230	58.5859	59.9444	70.283	56.1012	64.6078	70.4839
Chr1:12893520-12903320	1	12893520	12903320	60.3774	63.9785	70.0238	61.9737	59.0054	69.0476
Chr1:12903321-12910452	1	12903321	12910452	56.4208	66.6667	81.1321	68.141	85.4497	74.2424
Chr1:12910453-12918006	1	12910453	12918006	53.5556	65.5556	66.6049	63.5246	55.8333	68.0952
Chr1:12918309-12925775	1	12918309	12925775	71.8056	57.8947	76.1574	60.628	63.6612	73.0226
Chr1:12925776-12933904	1	12925776	12933904	49.6296	68.9922	69.1358	73.5577	68.0272	60.3333
Chr1:12933947-12940436	1	12933947	12940436	74.7268	60.7143	75.5556	63.8393	67.2601	69.3621
Chr1:12940437-12946384	1	12940437	12946384	64.1818	59.322	83.6478	61.0256	62.5137	71.9807
Chr1:12946385-12953243	1	12946385	12953243	64.2241	55.0725	62.5	61.8408	68.8131	70.679
Chr1:12953307-12961497	1	12953307	12961497	59.5833	56.9149	77.1991	63.2051	57.9955	71.164
Chr1:12961695-12970596	1	12961695	12970596	71.3542	58.7879	73.1343	71.9484	52.328	82.4859
Chr1:12970601-12976513	1	12970601	12976513	81.3218	66.5278	81.8841	79.4118	77.2222	82.1918
Chr1:12976514-12980880	1	12976514	12980880	72	79.8387	86.715	70.4918	65.2209	62.1393
Chr1:12981145-12985624	1	12981145	12985624	74.4048	55.303	75.5051	64.2361	71.1538	72.619
Chr1:12985625-12990478	1	12985625	12990478	49.3197	61.5385	55.8824	51.8519	65.6463	55.8824
Chr1:12990479-12991497	1	12990479	12991497	0	0	0.680272	2.72727	0	0.793651
Chr1:12991498-12992331	1	12991498	12992331	0	3.22581	0	0	0	4
Chr1:12992345-12993862	1	12992345	12993862	14.7059	15.1163	8.33333	19.5035	17.8571	14.1026
Chr1:12993894-12997397	1	12993894	12997397	67.1053	75.3968	86.0465	67.9487	67.7083	80.2778
Chr1:12997411-13001742	1	12997411	13001742	52.381	65.0327	66.3333	59.7418	53.6616	74.8611
Chr1:13001823-13007662	1	13001823	13007662	61.5385	63.0435	63.5753	68.599	68.0952	73.0676
Chr1:13007663-13013405	1	13007663	13013405	71.9444	60.3175	69.774	63.7255	58.1592	79.3478
Chr1:13014125-13019752	1	13014125	13019752	50	59.7222	67.7083	62.0833	58.7302	72.3404
Chr1:13019896-13025238	1	13019896	13025238	71.0145	78.7222	85.8156	73.0655	70	77.4242
Chr1:13025239-13032749	1	13025239	13032749	65.5702	75.2033	88.2883	63.285	58.9506	72.5146
Chr1:13033021-13041686	1	13033021	13041686	62.4183	68.109	76.1719	52.1164	58.3333	63.7427
Chr1:13041687-13047999	1	13041687	13047999	69.2308	59.2896	75.6944	84.4444	64.974	84.4633
Chr1:13048051-13051329	1	13048051	13051329	39	47.8261	60.5263	53.7037	50.8772	60
Chr1:13051330-13056915	1	13051330	13056915	39.6226	39.5833	51.1364	45.1923	47.9333	50.7937
Chr1:13056966-13062131	1	13056966	13062131	37.2807	52.7211	52.439	34.7712	47.4843	49.5025
Chr1:13062135-13066828	1	13062135	13066828	72	65.1515	88.6364	73.4463	64.5455	69.0171
Chr1:13066834-13071039	1	13066834	13071039	34.5679	32.3529	61.3333	35	35.8757	56.3953
Chr1:13071197-13076487	1	13071197	13076487	19.2308	10.7143	23.0769	12.585	13.7255	18.6275
Chr1:13076514-13082134	1	13076514	13082134	14.8649	17.7778	17.0455	19.2982	20.5882	24.4444
Chr1:13082148-13087464	1	13082148	13087464	28.0702	16.6667	34	20.6349	32.1212	37.037
Chr1:13087465-13091879	1	13087465	13091879	62.1622	67.8788	82.4468	70.8333	70.8889	84.3972
Chr1:13091880-13097408	1	13091880	13097408	19.4444	9.7561	24.4318	22.3404	30.625	35.0629
Chr1:13097409-13102776	1	13097409	13102776	39.6396	44.5076	61.5385	43.8272	47.8495	49.7549
Chr1:13102777-13105132	1	13102777	13105132	2.61438	3.94737	6.25	2.17391	1.55039	9.7561
Chr1:13105133-13109833	1	13105133	13109833	47.3684	63.7879	71.1667	56.9728	52.381	55.7692
Chr1:13109997-13115419	1	13109997	13115419	72.6776	68.8525	76.6667	68.3673	69.4444	72.2222
Chr1:13115468-13119496	1	13115468	13119496	53.5185	49.6732	73.8095	65.5376	64.6341	69.2029
Chr1:13119497-13124374	1	13119497	13124374	70.7602	67.2222	59.4203	59.3197	73.2323	59.3137
Chr1:13124401-13126134	1	13124401	13126134	1.63934	13.4615	28.7356	0	7.14286	21.1712
Chr1:13126135-13127209	1	13126135	13127209	0	0	2.34375	0	1.19048	5.35714
Chr1:13127282-13128902	1	13127282	13128902	4.54545	1.85185	3.20513	5.81395	0	5.64516
Chr1:13128903-13135280	1	13128903	13135280	47.0085	62.5	46.4015	65.4762	53.4848	71.9512
Chr1:13135281-13140397	1	13135281	13140397	71.4286	66.9697	71.2766	76.3072	67.029	80.0546
Chr1:13140475-13143656	1	13140475	13143656	43.1667	53.7736	56.5476	39.5833	53.9286	53.9062
Chr1:13143657-13147522	1	13143657	13147522	43.1818	39.3939	52.4621	49.1379	53.1746	39.5833
Chr1:13147606-13150655	1	13147606	13150655	74.0741	59.4697	75	59.5745	70.915	74.4444
Chr1:13150665-13153769	1	13150665	13153769	73.0769	68.9103	83.3333	76.0145	66.369	71
Chr1:13153770-13157858	1	13153770	13157858	84.0426	83.8235	90.2985	82.6797	76.6169	84.058
Chr1:13157862-13162542	1	13157862	13162542	64.2857	85	83.0601	77.0833	72.8758	83.5417
Chr1:13162595-13166475	1	13162595	13166475	51.8333	74.0885	86.9792	74.0513	61.9697	79.7619
Chr1:13166495-13170667	1	13166495	13170667	66.9753	53.5494	90.9615	79.4192	81.2069	68.1034
Chr1:13170668-13175036	1	13170668	13175036	83.3333	68.75	80.5128	69.1026	69.9405	83.4722
Chr1:13175037-13178980	1	13175037	13178980	73.5849	74.5912	90.6433	77.4425	75.1366	96.2963
Chr1:13178981-13182787	1	13178981	13182787	82.585	80.8511	85.9788	81.6441	76.7442	76.2712
Chr1:13182788-13186778	1	13182788	13186778	82.7586	67.0833	75.3086	76.1538	72.4837	87.8788
Chr1:13186779-13190315	1	13186779	13190315	84.1398	60.8156	81.1475	71.8202	72.5877	84.3537
Chr1:13190316-13194610	1	13190316	13194610	66.6667	64.8649	75.8013	68.6508	61.4815	85.3448
Chr1:13194625-13199633	1	13194625	13199633	65	66.9643	75.4717	74.0113	70.9322	80.2469
Chr1:13199701-13203525	1	13199701	13203525	72.093	76.4881	90.2	82.3643	81.1111	83.125
Chr1:13203559-13208129	1	13203559	13208129	61.5819	58.5271	80.4688	64.8148	71.4286	78.5758
Chr1:13208135-13217870	1	13208135	13217870	70.6667	56.25	75.817	61.3506	66.4872	53.9855
Chr1:13218228-13221819	1	13218228	13221819	71.9298	61.4251	76.1006	70.6061	67.9894	80.1667
Chr1:13221833-13227438	1	13221833	13227438	57.8125	68.3962	64.0476	70.3869	67.2131	81.3726
Chr1:13227552-13234571	1	13227552	13234571	70.5247	65.5039	69.8276	76.0135	66.1353	67.3387
Chr1:13234982-13240152	1	13234982	13240152	63.5593	73.4277	78.9801	72.328	73.125	80.5556
Chr1:13240153-13244937	1	13240153	13244937	88.2246	73.0159	85.1716	75.6219	62.3134	80.2381
Chr1:13245100-13250022	1	13245100	13250022	69.6429	73.3974	77.2135	77.2312	72.0833	77.0833
Chr1:13250023-13254417	1	13250023	13254417	72.2222	59.1667	75	63.4409	68.6198	86.9792
Chr1:13254675-13259521	1	13254675	13259521	74.5833	70.1923	81.5789	62.2312	60.8844	75.3968
Chr1:13259522-13264269	1	13259522	13264269	67.8571	53.3333	73.3333	65.8333	63.8418	74.359
Chr1:13264270-13270362	1	13264270	13270362	58.7302	75.2273	69.078	75.3472	52.8962	61.9048
Chr1:13270406-13277476	1	13270406	13277476	63.5417	57.0513	75.2874	75.2488	69.0741	80.8333
Chr1:13277477-13283197	1	13277477	13283197	63.2075	61.828	72.4573	77.0106	63.3862	68.239
Chr1:13283696-13288985	1	13283696	13288985	64.3939	69.4444	83.9869	75.1244	72.6389	74.1398
Chr1:13289013-13293141	1	13289013	13293141	77.5362	67.3765	76.9048	78.9344	73.6111	82.5269
Chr1:13293209-13297119	1	13293209	13297119	67.2727	50.914	79.7884	73.5215	74.183	79.5833
Chr1:13297120-13302194	1	13297120	13302194	72.2222	74.1497	84.0774	70.0483	84.8361	75.4902
Chr1:13302248-13306356	1	13302248	13306356	64.1844	66.5	84.5283	72.4868	85.1351	85.2339
Chr1:13306357-13312472	1	13306357	13312472	63.0597	69.7531	75.1389	73.4954	64.7135	65.404
Chr1:13312525-13316409	1	13312525	13316409	79.3155	72.5989	76.1905	81.5278	86.1111	79.2929
Chr1:13316610-13318901	1	13316610	13318901	89.7059	79.7297	76.7442	74.1667	86.1111	90.2299
Chr1:13318902-13325157	1	13318902	13325157	73.7421	73.8782	86.1111	80.1587	85.9903	82.6087
Chr1:13325247-13330508	1	13325247	13330508	78.2738	71.5054	82.5581	76.7316	66.3934	75.431
Chr1:13330636-13336240	1	13330636	13336240	53.3333	46.954	68.2836	60.929	51.4368	64.5833
Chr1:13336328-13342534	1	13336328	13342534	74.7312	67.6871	70.0521	69.8974	53.1421	70.5128
Chr1:13342535-13347969	1	13342535	13347969	64.0152	69.2308	75.4098	66.7969	72.3958	79.3939
Chr1:13348467-13354207	1	13348467	13354207	64.8485	61.0119	72.9532	69.5833	60.2941	74.1784
Chr1:13354208-13358552	1	13354208	13358552	76.1667	68.5484	76.7123	72.8355	60.4497	67.284
Chr1:13358553-13364043	1	13358553	13364043	66.6667	70.6215	71.1988	64.548	67.4359	85.0877
Chr1:13364044-13369336	1	13364044	13369336	57.4074	64.6199	79.0123	53.7037	61.5625	70.8955
Chr1:13369337-13372413	1	13369337	13372413	33.6364	25	35.5556	36.8056	20.339	35.8696
Chr1:13374539-13377258	1	13374539	13377258	24.1667	20.3431	37.6344	38.5714	18.5323	15.873
Chr1:13377468-13386157	1	13377468	13386157	65.6028	73.8889	69.5312	46.4912	61.2573	70.8333
Chr1:13386158-13392832	1	13386158	13392832	66.1017	61.0119	77.4854	71.1268	63.1592	73.4277
Chr1:13392897-13399023	1	13392897	13399023	69.1905	72.549	82.4876	83.0846	68.9947	87.1127
Chr1:13399454-13405455	1	13399454	13405455	74.7024	68.8525	79.4872	76.4254	65.0901	79.1667
Chr1:13405456-13412096	1	13405456	13412096	88.7153	73.9766	82.5	83.1224	66.5459	84.4828
Chr1:13412097-13421563	1	13412097	13421563	71.8889	67.803	68.0556	61.4103	62.2807	79.1111
Chr1:13421564-13426651	1	13421564	13426651	35.1852	52.9167	45.3846	47.5177	49.8512	58.4181
Chr1:13426679-13433172	1	13426679	13433172	66.25	52.0408	62.9861	58.7571	49.3711	67.1795
Chr1:13433233-13436817	1	13433233	13436817	75.9259	74.5902	92.1569	76.2712	76.0526	80.6944
Chr1:13436821-13442760	1	13436821	13442760	71.131	66.1111	73.3918	69.0657	63.5979	69.774
Chr1:13442761-13449818	1	13442761	13449818	62.2024	67.029	77.9798	61.849	64.9727	82.7485
Chr1:13449819-13457999	1	13449819	13457999	69.8551	69.5906	74.7126	75.8578	68.4524	67.5
Chr1:13458059-13462619	1	13458059	13462619	80.1587	75	90.6433	87.5706	82.5397	86.7188
Chr1:13462620-13469396	1	13462620	13469396	82.8616	80.117	85.4497	72.8633	74.0506	77.1795
Chr1:13469733-13477151	1	13469733	13477151	73.8333	77.6316	82.1759	90.2273	74.3841	81.1966
Chr1:13477152-13491779	1	13477152	13491779	72.2222	73.3696	74.9275	71.8713	74.3827	81.3802
Chr1:13491780-13498125	1	13491780	13498125	48.1183	65.2344	70.3704	65.2968	60.7512	69.403
Chr1:13498126-13504183	1	13498126	13504183	70.2652	48.1818	75	66.6667	72.2222	69.7701
Chr1:13504184-13511565	1	13504184	13511565	72.1667	73.0226	88.5753	72.5845	72.0588	77.9762
Chr1:13511566-13514762	1	13511566	13514762	82.0513	85.6209	75.817	79.8851	75.5848	68.2927
Chr1:13514801-13518216	1	13514801	13518216	80.3571	78.4038	90.2116	88.7006	86.0606	75.7576
Chr1:13518245-13525950	1	13518245	13525950	59.0774	62.4317	68.8889	59.1026	61.1594	70.0476
Chr1:13526045-13530846	1	13526045	13530846	61.2613	68.5	84.0909	62.8205	76.8398	87.1552
Chr1:13530878-13533937	1	13530878	13533937	41.0256	46.0526	39.6226	51.634	50.7246	59.0909
Chr1:13533938-13542023	1	13533938	13542023	62.4183	53.0612	80.0926	61.1111	70.7381	76.7213
Chr1:13542180-13549013	1	13542180	13549013	80.3571	80	81.6384	74.1135	76.5152	74.5614
Chr1:13555880-13561893	1	13555880	13561893	81.6993	83.7963	94.1667	75.5556	82.0988	67.0139
Chr1:13561912-13566436	1	13561912	13566436	74.5283	72.6716	76.8519	81.5115	69.8309	77.5862
Chr1:13566468-13569935	1	13566468	13569935	76.2411	82.7381	82.2368	69.4836	62.5926	79.7264
Chr1:13569943-13573553	1	13569943	13573553	77.6316	61.828	84.3284	72.4863	76.9953	92.2222
Chr1:13573554-13576360	1	13573554	13576360	69.2593	63.5593	70.5026	67.6608	53.9181	75.3906
Chr1:13576361-13579465	1	13576361	13579465	83.871	74.0741	76.1667	70.4094	68.6274	75.2874
Chr1:13579466-13583667	1	13579466	13583667	90.6977	72.0219	82.7778	67.1858	76.7413	85.5017
Chr1:13583733-13587617	1	13583733	13587617	67.2316	68.1481	81.3953	68.9286	72.0588	76.875
Chr1:13587630-13589541	1	13587630	13589541	20.5882	24.2424	59.5238	32.7778	26.938	15.5556
Chr1:13590090-13596018	1	13590090	13596018	36.7284	38.0952	64.0152	61.1111	53.125	72.0721
Chr1:13596019-13602854	1	13596019	13602854	70.8333	64.7989	72.5	70.9821	69.1667	74.3961
Chr1:13602958-13608663	1	13602958	13608663	55.2632	58.8889	61.9048	57.0833	66.6667	74.4624
Chr1:13608696-13615943	1	13608696	13615943	62.4113	76.0101	75	63.6147	73.5714	69.8582
Chr1:13615944-13619823	1	13615944	13619823	54.1667	59.7561	60.7527	44.9405	49.7024	61.8519
Chr1:13619838-13625042	1	13619838	13625042	45.4074	54	68.5185	67.619	64.1667	63.9461
Chr1:13625247-13630121	1	13625247	13630121	83.0128	63.2937	74.4928	66.6667	72.5108	84.7418
Chr1:13630147-13635004	1	13630147	13635004	65.7576	73.9362	77.673	56.8783	43.1973	79.4444
Chr1:13635005-13640922	1	13635005	13640922	76.776	79.1212	81.7633	65.0498	67.032	84.359
Chr1:13641102-13646265	1	13641102	13646265	77.5641	68.75	72.0968	68.7619	63.0128	74.7863
Chr1:13646266-13649735	1	13646266	13649735	72.093	67.5439	80.1887	66.7824	68.8525	72.549
Chr1:13649736-13655367	1	13649736	13655367	43.5897	41.3043	48.642	41.6667	38.3721	44.2529
Chr1:13655368-13660314	1	13655368	13660314	34.9206	39.2157	36.6667	29.3011	24.8485	27
Chr1:13660322-13662492	1	13660322	13662492	14.2105	16.0714	14.6341	16.1111	18.2796	8.62069
Chr1:13663029-13669253	1	13663029	13669253	49.6855	58.6957	56.2092	52.4691	61.4035	62.6852
Chr1:13669301-13678059	1	13669301	13678059	72.8814	61.3636	71.9014	63.0769	67.619	72.1667
Chr1:13678106-13687475	1	13678106	13687475	71.7576	53.7415	66.0204	59.9034	59.3137	66.746
Chr1:13687709-13695459	1	13687709	13695459	73.0226	62.069	71.5278	70.0483	66.0819	65.9836
Chr1:13695460-13705421	1	13695460	13705421	78.9906	64.6667	79.661	68.7198	60.2732	79.5918
Chr1:13705584-13712208	1	13705584	13712208	58.9286	61.0199	64.7396	59.6726	54.5699	70.339
Chr1:13712604-13719859	1	13712604	13719859	70.1149	67.029	67.5439	60.4478	54.3519	71.5368
Chr1:13719883-13727891	1	13719883	13727891	69.6667	57.483	64.8148	65.7576	48.2704	66.3988
Chr1:13727894-13743067	1	13727894	13743067	51.9774	47.9938	63.4524	60.7353	49.0113	56.7204
Chr1:13743090-13758170	1	13743090	13758170	62.7778	61.0119	59.3636	63.9231	59.3182	69.4872
Chr1:13758171-13768315	1	13758171	13768315	74.7967	54.0816	69.0476	70.1389	54.8023	65.0862
Chr1:13768597-13773514	1	13768597	13773514	74.7917	63.2759	87.4413	77.6042	68.5185	82.5532
Chr1:13773515-13779518	1	13773515	13779518	59.8039	71.8306	68.1429	51.9608	70.1493	70.5952
Chr1:13779704-13783500	1	13779704	13783500	55.4167	67.3077	60.1961	58.5606	51.8889	74.7989
Chr1:13783509-13789005	1	13783509	13789005	59.4292	61.9048	68.7831	58.0516	60.3286	59.7015
Chr1:13789015-13799753	1	13789015	13799753	55.1837	45.8442	54.9556	46.9919	49.8418	55.2899
Chr1:13799754-13808678	1	13799754	13808678	54.3103	57.716	63.1034	56.0386	62.2642	62.7451
Chr1:13808817-13820270	1	13808817	13820270	53.2258	55.0505	50.7246	55.4167	47.3118	71.7391
Chr1:13820304-13830370	1	13820304	13830370	71.6981	66.0377	71.6981	61.9624	67.2316	64.4231
Chr1:13830526-13836166	1	13830526	13836166	73.538	54.6396	77.2066	73.1735	72.1831	75.1471
Chr1:13836167-13842434	1	13836167	13842434	68.1548	73.2704	71.875	60.7806	61.8721	67.298
Chr1:13842473-13846628	1	13842473	13846628	61.8056	57.5758	69.2308	69.1667	62.7193	50.1812
Chr1:13846707-13851392	1	13846707	13851392	71.5278	59.2949	65.3439	61.5741	63.6719	72.6776
Chr1:13852040-13857790	1	13852040	13857790	78.4483	69.3333	78.169	76.8817	72.9577	72.9532
Chr1:13857816-13864269	1	13857816	13864269	78.6111	66.2698	76.3441	71.5278	63.1173	74.1026
Chr1:13864431-13881321	1	13864431	13881321	60.0483	56.8627	67.7083	59.8039	52.3889	76.6304
Chr1:13881367-13894709	1	13881367	13894709	64.2857	57.1429	74.6377	63.9927	64.2157	68.5792
Chr1:13894719-13904455	1	13894719	13904455	68.125	58.3333	65.5367	75.1603	58.8043	79.6581
Chr1:13904866-13913157	1	13904866	13913157	69.6328	72.5694	73.2843	72.5617	68.4848	69.2857
Chr1:13913158-13925804	1	13913158	13925804	67.3397	76.8678	71.0938	64.7436	69.951	82.8154
Chr1:13925848-13936431	1	13925848	13936431	74.0566	65	78.0952	61.6245	63.9181	75.9804
Chr1:13936523-13946184	1	13936523	13946184	71.6667	69.8232	77.7244	65.3846	61.7157	76.9624
Chr1:13946192-13956060	1	13946192	13956060	83.0189	76.8362	84.5238	75.2778	74.2488	81.1644
Chr1:13956061-13961345	1	13956061	13961345	74.5238	59.5238	81.8027	76.864	83.0247	88.4409
Chr1:13961376-13964197	1	13961376	13964197	90	75	93.8775	80.3763	78.1481	92.3077
Chr1:13964198-13978352	1	13964198	13978352	70.7602	68.6728	76.2255	69.8611	69.6272	79.8737
Chr1:13978353-13988325	1	13978353	13988325	68.6198	68.4211	76.4124	66.0798	72.7619	75.7576
Chr1:13988346-13994446	1	13988346	13994446	73.6364	73.7566	86.7424	72.8222	68.8967	74.5536
Chr1:13994488-14003369	1	13994488	14003369	66.2037	75.5556	72.3404	58.2176	56.8579	69.1852
Chr1:14003518-14011629	1	14003518	14011629	68.3333	70.1923	76.0696	59.3939	77.8192	79.6517
Chr1:14011744-14019630	1	14011744	14019630	67.8363	65.3801	77.957	61.6422	72.8261	71.5385
Chr1:14019631-14032626	1	14019631	14032626	72.3485	64.3434	72.8363	59.5641	65.1741	61.4379
Chr1:14032627-14043112	1	14032627	14043112	75.8929	75	73.6842	68.5185	68.4375	82.0513
Chr1:14043113-14053340	1	14043113	14053340	62.0567	52.963	76.9444	72.3118	58.9552	79.1912
Chr1:14053917-14068076	1	14053917	14068076	74.7222	66.9643	77.3276	74.6948	64.375	78.3069
Chr1:14068412-14080362	1	14068412	14080362	59.9138	54.7619	60.641	58.9391	57.5521	61.8056
Chr1:14080363-14092798	1	14080363	14092798	64.0873	47.6744	54.4444	59.127	60.625	77.0833
Chr1:14092901-14103390	1	14092901	14103390	46	54.918	62.8462	55.651	45.7729	65.7738
Chr1:14103391-14110549	1	14103391	14110549	65.9357	74.0566	79.4271	80.1932	63.2768	77.1795
Chr1:14110559-14124033	1	14110559	14124033	78.6232	79.5556	88.9286	74.1414	72.1311	77.7174
Chr1:14124034-14133659	1	14124034	14133659	72.3958	69.7917	75.848	64.3095	58.1481	76.2802
Chr1:14133827-14143224	1	14133827	14143224	69.2473	57.1212	71.4762	60.7672	70.375	74.0141
Chr1:14143634-14150912	1	14143634	14150912	72.526	77.2727	65.5263	67.8404	61.8905	66.523
Chr1:14150913-14158588	1	14150913	14158588	65.1587	71.4912	72.6368	68.4615	71.9945	65.7692
Chr1:14158589-14166774	1	14158589	14166774	75.8475	63.4259	79.3939	66.9192	63.7346	70.3571
Chr1:14166775-14174797	1	14166775	14174797	72.1958	68.8542	79.7619	69.8357	80.8081	84.0376
Chr1:14174835-14181810	1	14174835	14181810	70.5085	73.2143	80.6878	69.3151	72.9469	86.4734
Chr1:14181811-14187581	1	14181811	14187581	66.6667	70.9936	78.1183	69.7222	65.7143	72.7011
Chr1:14187582-14193921	1	14187582	14193921	86.2903	68.9189	79.9107	69	75.7042	85.3881
Chr1:14193922-14204882	1	14193922	14204882	75.3623	70.0321	79.5305	67.619	59.3607	76.5027
Chr1:14204883-14210418	1	14204883	14210418	68.8095	67.9245	81.4872	69.4805	63.6429	77.7778
Chr1:14210419-14219353	1	14210419	14219353	72.381	65.9836	79.1146	76.9953	68.8726	78.6772
Chr1:14219354-14229225	1	14219354	14229225	75.3801	66.0256	79.1045	67.2523	66.8056	83.4954
Chr1:14229244-14235906	1	14229244	14235906	76.7361	59.2105	78.0702	60.4839	55.9788	77.6423
Chr1:14235944-14246564	1	14235944	14246564	71.142	68.75	74.1808	70.2564	56.7857	78.4656
Chr1:14246847-14252504	1	14246847	14252504	73.3333	70.4545	81.3889	60.0433	61.6905	78.3333
Chr1:14252505-14257487	1	14252505	14257487	80.3382	65.4762	77.5862	72.1751	64	79.3011
Chr1:14257671-14265268	1	14257671	14265268	65.3333	69.0705	86.3426	72.027	72.2222	92.4731
Chr1:14265269-14272857	1	14265269	14272857	69.1257	71.2366	84.1398	79.3077	71.1538	81.0734
Chr1:14272858-14281042	1	14272858	14281042	72.6437	77.5132	85.6982	77.5203	74.3687	82.0513
Chr1:14281043-14288278	1	14281043	14288278	55.0505	60.4839	62.5641	58.7037	66.5641	73.3051
Chr1:14288279-14296154	1	14288279	14296154	39.4231	45.3488	32.2917	37.5	39.9691	40.4762
Chr1:14296303-14302819	1	14296303	14302819	63.7097	58.4936	79.6111	60.8696	55.2542	63.9827
Chr1:14302842-14305996	1	14302842	14305996	61.8519	77.3529	72.7273	79.6569	72.3881	73.4375
Chr1:14305997-14309855	1	14305997	14309855	32.8205	33.43	38.5802	41.2698	39.8874	45.381
Chr1:14309856-14312791	1	14309856	14312791	12.766	31.9444	18.4038	17.2794	13.4038	17.3709
Chr1:14312792-14323736	1	14312792	14323736	64.6893	66.1202	78.6885	67.2705	64.2593	73.242
Chr1:14323781-14334208	1	14323781	14334208	68.4242	73.7798	78.0303	79.1667	58.2407	74.2117
Chr1:14334215-14347359	1	14334215	14347359	62.6389	49.6914	62.5	58.1643	43.8218	71.7251
Chr1:14347592-14357789	1	14347592	14357789	73.4694	67.7966	71.7949	60.1944	69.5343	73.6607
Chr1:14357790-14366180	1	14357790	14366180	66.4931	67.5758	65.3509	66.1667	51.1111	67.8744
Chr1:14366181-14383567	1	14366181	14383567	50.7092	61.5248	68.8333	60.1323	64.7135	79.1818
Chr1:14383719-14397629	1	14383719	14397629	69.2754	57.7273	60.1064	64.0212	60.7407	64.1844
Chr1:14398173-14409016	1	14398173	14409016	71.2879	60.9091	67.9398	67.1918	68.0556	72.6562
Chr1:14409149-14416898	1	14409149	14416898	82.6667	69.1824	81.2057	71.5847	65.625	75.9524
Chr1:14416899-14427439	1	14416899	14427439	66.9811	68.1548	73.2804	74.3687	65.4372	83.4524
Chr1:14427440-14436499	1	14427440	14436499	72.9167	64.4444	77.7344	72.0513	77.6667	77.2947
Chr1:14436720-14446415	1	14436720	14446415	73.4277	76.8519	75.9064	78.0519	64.5202	87.328
Chr1:14446416-14453989	1	14446416	14453989	65.4412	64.1975	85.7924	59.3137	64.6667	86.8687
Chr1:14453990-14462710	1	14453990	14462710	68.2323	68.2692	69.5312	67.0513	76.092	74.2076
Chr1:14462711-14471743	1	14462711	14471743	66.1376	61.6667	77.4378	59.7973	62.619	79.2289
Chr1:14471744-14482261	1	14471744	14482261	69.9187	46.0938	81.1404	71.1382	67.029	72.4044
Chr1:14482270-14489521	1	14482270	14489521	77.5641	78.6274	61.5822	79.4086	67.5758	71.875
Chr1:14489522-14495698	1	14489522	14495698	79.2398	75.1488	86.5942	67.7536	66.9118	80.628
Chr1:14495795-14502612	1	14495795	14502612	72.6667	67.9598	79.3011	75.5556	72.1311	79.9517
Chr1:14502613-14506170	1	14502613	14506170	55.2083	70.3101	72.6389	60.6481	55.8594	75.3801
Chr1:14506171-14507486	1	14506171	14507486	12.3457	7.84314	20.5128	4.16667	18.9189	11.9048
Chr1:14507510-14513069	1	14507510	14513069	70.4678	64.1509	81.713	61.7949	64.3229	61.9883
Chr1:14513070-14524254	1	14513070	14524254	64.235	58.869	61.4155	63.1455	67.7489	75.8937
Chr1:14524255-14536707	1	14524255	14536707	72.1429	72.5989	79.3011	65.7692	69.9125	75.8594
Chr1:14536708-14546062	1	14536708	14546062	77.2059	70.6944	75	63.7831	65.4386	76.8657
Chr1:14546248-14558198	1	14546248	14558198	63.8889	63.1944	75.7353	57.6905	67.2368	76.9118
Chr1:14558253-14567200	1	14558253	14567200	69.7917	66.6667	78.1421	65.6818	62.7696	74.8889
Chr1:14567743-14576270	1	14567743	14576270	62.3239	66.1836	85	58.2292	54.1781	69.8312
Chr1:14576271-14584523	1	14576271	14584523	77.8226	74.3873	66.9118	70.398	65.8547	75.5144
Chr1:14584568-14592778	1	14584568	14592778	66.9591	64.7436	80.8081	62.2143	73.3333	72.2222
Chr1:14593006-14607139	1	14593006	14607139	64.0104	62.526	81.901	61.6667	63.6111	71.2121
Chr1:14607144-14617399	1	14607144	14617399	75.1412	61.1607	75.5556	74.6296	72.601	70.6468
Chr1:14617400-14626853	1	14617400	14626853	63.2075	63.8418	69.2857	60.6707	59.2995	65.5479
Chr1:14626854-14635832	1	14626854	14635832	68.75	67.2886	69.1092	63.2353	73.7381	68.9801
Chr1:14635833-14645165	1	14635833	14645165	60.4167	58.4722	70.4106	57.7465	63.7131	84.8039
Chr1:14645166-14659283	1	14645166	14659283	57.2464	53.5714	64.9123	56.9209	46.5278	62.0915
Chr1:14659284-14667831	1	14659284	14667831	68.5535	75.5952	76.0238	69.2896	63.8128	84.3519
Chr1:14667882-14677362	1	14667882	14677362	59.1936	60.303	73.6339	70.4762	58.2108	81.25
Chr1:14677363-14687324	1	14677363	14687324	68.8218	62.5	62.9545	67.2043	65.1741	77.1186
Chr1:14687562-14693248	1	14687562	14693248	75.9259	68.3333	80.719	65.7214	61.5819	83.0247
Chr1:14693561-14702838	1	14693561	14702838	71.9858	65.625	74.5763	75.5085	70.8333	74.8634
Chr1:14702974-14711184	1	14702974	14711184	62.3333	67.0139	73.4568	60.6667	48.5507	62.517
Chr1:14711185-14718818	1	14711185	14718818	61.3636	61.224	79.8232	71.7157	58.0882	76.9298
Chr1:14718819-14729514	1	14718819	14729514	74.2754	66.3743	71.6667	68.7287	65.3439	77.4425
Chr1:14729569-14739726	1	14729569	14739726	48.4568	54.0881	66.1017	55.4422	52.7132	65.4088
Chr1:14739730-14748369	1	14739730	14748369	41.6667	40.9091	34.0476	42.4107	41	47.4359
Chr1:14748443-14754301	1	14748443	14754301	58.8384	57.0988	63.8889	54.0741	53.75	67.7305
Chr1:14754313-14755500	1	14754313	14755500	3.65854	3.48837	13.4146	10.2564	6.97674	7.31707
Chr1:14755505-14756756	1	14755505	14756756	6.52174	2.08333	2.85714	1.88679	0	3.7037
Chr1:14756757-14763044	1	14756757	14763044	56.0976	55.0926	56.4327	46.7448	56.8966	61.7232
Chr1:14763439-14772715	1	14763439	14772715	66.3793	59.5977	73.2759	77.3392	55.6878	75.1932
Chr1:14772716-14784961	1	14772716	14784961	55.7796	54.0984	69.1799	65.0235	58.7681	73.1127
Chr1:14785159-14794893	1	14785159	14794893	72.246	65.0794	77.8689	75.3922	68.6667	71.8205
Chr1:14794979-14805704	1	14794979	14805704	64.3275	63.0081	61.8827	63.0952	65.8444	69.1791
Chr1:14805705-14814632	1	14805705	14814632	72.4359	71.1864	78.9855	67.9851	65.1282	73.4343
Chr1:14814633-14823329	1	14814633	14823329	63.8889	73.9943	68.9726	68.7745	61.1033	71.0884
Chr1:14823439-14831997	1	14823439	14831997	70.5674	66.0377	80.5556	61.2245	79.1063	79.8246
Chr1:14832008-14842705	1	14832008	14842705	56.9182	73.5119	67.7419	65.1244	61.1241	76.7949
Chr1:14842706-14852031	1	14842706	14852031	71.3115	76.9901	82.672	78.2353	73.1481	68.0882
Chr1:14852124-14862516	1	14852124	14862516	68.6154	63.3987	79.3651	65.3906	61.8644	75.7716
Chr1:14862517-14869418	1	14862517	14869418	59.6014	70.6522	71.5909	62.3563	63.9744	76.2295
Chr1:14869419-14878805	1	14869419	14878805	54.1667	71.4286	61.6352	65.1795	66.9192	70.1543
Chr1:14878817-14892710	1	14878817	14892710	53.0303	55.1887	60.9722	55.641	57.1256	58.7838
Chr1:14892711-14901304	1	14892711	14901304	63.1579	66.9697	62.619	58.8384	56.4103	64.0097
Chr1:14901305-14910558	1	14901305	14910558	71.4247	62.5758	76.6447	70.9788	72.2817	71.7123
Chr1:14910565-14917497	1	14910565	14917497	72.9885	70.5556	79.5758	65.8602	62.3232	91.0049
Chr1:14917637-14920035	1	14917637	14920035	35	35.9649	44.3452	29.7468	28.9831	39.7436
Chr1:14920036-14929970	1	14920036	14929970	73.4722	56.25	76.7857	66.5556	70.6039	79.4118
Chr1:14929971-14941391	1	14929971	14941391	77.2222	62.2396	72.1717	63.5443	65.7479	66.2037
Chr1:14941459-14953549	1	14941459	14953549	64.7312	73.2143	77.1127	74.4131	66.731	70.117
Chr1:14953550-14966011	1	14953550	14966011	80.9524	68.4524	81.1111	65	56.1502	78.7356
Chr1:14966012-14974604	1	14966012	14974604	82.0513	83.5227	94.0476	87.0915	83.1818	80.1802
Chr1:14974605-14977877	1	14974605	14977877	91.3043	61.7021	90.9091	71.875	59.5	78.5714
Chr1:14977878-14986614	1	14977878	14986614	66.9872	66.8011	68.9951	61.9281	71.9394	66.3146
Chr1:14987041-14994914	1	14987041	14994914	63.8889	68.9815	64.8148	68.2971	90.873	65.8333
Chr1:14994915-15006173	1	14994915	15006173	62.7976	57.5617	74.7032	68.5215	67.1958	71.9048
Chr1:15006174-15016856	1	15006174	15016856	53.1073	44.7712	66.5404	62.5556	56.1261	56.2821
Chr1:15016857-15024814	1	15016857	15024814	58.3333	70.7547	77.3551	60.3774	60.3333	78.4043
Chr1:15024827-15036503	1	15024827	15036503	70.7547	57.963	71.9945	70.4032	67.7827	76.1972
Chr1:15037011-15047408	1	15037011	15047408	74.3077	55.641	68.3578	69.1667	62.5758	69.0447
Chr1:15047848-15057825	1	15047848	15057825	72.0126	60.0529	78.9041	67.6126	68.0519	78.7879
Chr1:15057838-15072322	1	15057838	15072322	62.585	58.908	66.3285	72.3005	48.2639	68.2407
Chr1:15072323-15075682	1	15072323	15075682	77.8231	67.3469	89.7059	80.1913	65.0641	76.5306
Chr1:15075683-15082624	1	15075683	15082624	81.3008	53.547	85.6589	79.2308	69.0741	61.9792
Chr1:15082643-15099191	1	15082643	15099191	73.8562	71.3964	75.5208	61.1835	63.0556	62.4167
Chr1:15099192-15109345	1	15099192	15109345	72.1014	53.1915	74.2857	56.6406	67.4396	69.6914
Chr1:15109375-15120306	1	15109375	15120306	59.6774	60.4167	69.401	62.672	60.2941	74.0437
Chr1:15120317-15133933	1	15120317	15133933	68.6782	54.4872	71.201	59.9769	53.7811	64.4697
Chr1:15133934-15141381	1	15133934	15141381	65.1163	85.8844	80.0439	74.8611	56.0078	79.2593
Chr1:15141416-15151741	1	15141416	15151741	68.8218	69.2982	82.0791	70.098	57.4167	73.7562
Chr1:15151742-15159716	1	15151742	15159716	73.545	61.6071	68.1313	65.1643	69.8232	74.4709
Chr1:15159717-15171567	1	15159717	15171567	72.2599	57.4859	73.3092	62.125	64.8889	76.3441
Chr1:15171568-15177807	1	15171568	15177807	69.4444	67.4603	68.908	74.7531	73.2051	77.1429
Chr1:15177808-15190412	1	15177808	15190412	75	66.7225	72.0513	65.4831	62.0052	75.7576
Chr1:15190413-15204536	1	15190413	15204536	57.7401	69.0365	66.0294	53.1746	64.0744	71.6954
Chr1:15204722-15219433	1	15204722	15219433	70.5729	58.5034	79.5699	59.8639	68.4583	72.2708
Chr1:15219545-15229831	1	15219545	15229831	71.0526	67.4242	70.4545	66.3044	62.2085	79.096
Chr1:15229832-15241574	1	15229832	15241574	69.4444	78.75	64.6341	67.7525	64.8485	69.9138
Chr1:15241575-15250203	1	15241575	15250203	70.5556	60.8586	65.678	66.0667	65.8447	73.3607
Chr1:15250247-15265681	1	15250247	15265681	66.3281	73.4568	86.087	71.4768	68.7831	77.381
Chr1:15265702-15271693	1	15265702	15271693	70.0565	66.129	75.6098	71.1111	63.9198	83.8435
Chr1:15272295-15282834	1	15272295	15282834	76.1494	77.6316	64.6795	67.5505	63.7006	66.6667
Chr1:15282835-15286668	1	15282835	15286668	38.0952	25.731	47.2756	18.9759	43.3333	46.6667
Chr1:15286675-15287156	1	15286675	15287156	0	0	0	0	0	0
Chr1:15287157-15293354	1	15287157	15293354	55.2239	59.5833	61.859	57.2304	55.6878	52.5455
Chr1:15293355-15302172	1	15293355	15302172	69.9653	57.7381	72.8495	74	68.2192	81.8182
Chr1:15302173-15312079	1	15302173	15312079	60.929	68.0172	69.9219	71.7808	57.5658	69.9005
Chr1:15312372-15316413	1	15312372	15316413	67.4444	77.3392	79.5082	67.6229	84.359	82.7465
Chr1:15316609-15323959	1	15316609	15323959	69.3503	67.8363	67.0699	67.5	71.6895	77.5799
Chr1:15324252-15332535	1	15324252	15332535	74.0113	71.4286	78.1818	57.2917	63.8889	64.3018
Chr1:15332536-15340995	1	15332536	15340995	71.0784	70.8333	72.5845	70.5285	64.554	74.6774
Chr1:15340996-15353385	1	15340996	15353385	71.3889	63.0597	69.0639	64.6795	58.1592	69.8677
Chr1:15353439-15361548	1	15353439	15361548	80.599	74.1026	81.4951	68.5443	66.8831	80.597
Chr1:15361549-15370321	1	15361549	15370321	62.6344	66.21	70.1852	69.6491	75.7812	70.7692
Chr1:15370322-15383773	1	15370322	15383773	65	46.4286	63.9254	65.6926	59.0244	61.1017
Chr1:15383774-15397361	1	15383774	15397361	72.1981	65.4971	72.1094	65.3728	60.7595	75.2283
Chr1:15397805-15408949	1	15397805	15408949	68.75	69.391	81.5728	68.4706	68.5075	75.5387
Chr1:15408950-15418809	1	15408950	15418809	75.4098	67.9012	78.5354	60.5072	62.5124	64.5115
Chr1:15419180-15428602	1	15419180	15428602	76.4785	60.8025	75.2511	71.6042	58.7121	78.0769
Chr1:15428603-15437827	1	15428603	15437827	64.951	70.3283	82.4074	59.6429	73.4234	78.0193
Chr1:15437874-15448994	1	15437874	15448994	68.3333	72.3077	80.4762	70.4938	63.9583	79.5775
Chr1:15449074-15459561	1	15449074	15459561	67.2414	56.1321	68.3333	64.4601	59.4531	78.7778
Chr1:15459581-15473014	1	15459581	15473014	70.5808	69.9074	74.953	68.0303	55.3052	76
Chr1:15473036-15485451	1	15473036	15485451	72.3039	55.8081	75.9259	64.5894	63.8514	79.619
Chr1:15485452-15497656	1	15485452	15497656	57.9583	62.9032	59.2593	66.4729	75.2542	66.6667
Chr1:15497680-15511846	1	15497680	15511846	67.2043	63.8365	70.8333	70.4545	58.7366	71.1749
Chr1:15512332-15520706	1	15512332	15520706	72.0833	79.7101	72.6776	71.7111	70.5044	85.9453
Chr1:15520722-15532348	1	15520722	15532348	60.2713	67.1875	71.1712	68.8889	43.4641	67.1053
Chr1:15532349-15543905	1	15532349	15543905	61.4583	51.2579	64.3889	60.7576	53.5476	58.7366
Chr1:15543906-15553595	1	15543906	15553595	72.4576	68.8988	82.5397	73.8095	65.446	73.1771
Chr1:15553679-15561209	1	15553679	15561209	49	50	65.9091	64.8742	45.0641	68.1818
Chr1:15561210-15571062	1	15561210	15571062	69.0909	61.0656	62.3737	56.5315	63.9437	71.5278
Chr1:15571063-15585596	1	15571063	15585596	62.5706	58.3333	71.9086	65.2778	60.0476	65.202
Chr1:15585669-15592502	1	15585669	15592502	81.4677	78.5556	73.8701	77.5556	65.6905	84.2311
Chr1:15592503-15604526	1	15592503	15604526	72.2222	66.3636	76.6878	63.6287	62.1528	67.3134
Chr1:15604527-15614446	1	15604527	15614446	69.3382	63.5965	76.7662	65.6716	66.4583	57.1839
Chr1:15614476-15624845	1	15614476	15624845	66.5278	68.0107	67.284	61.194	67.9505	65.0505
Chr1:15625094-15633289	1	15625094	15633289	71.9363	55.6452	86.5591	71.5556	64.375	74.2647
Chr1:15633290-15643635	1	15633290	15643635	65.0327	54.8246	75.5072	50.8475	61.8687	77.6042
Chr1:15643636-15651255	1	15643636	15651255	42.8105	49.5935	64.4444	36.7284	42.0213	48.75
Chr1:15651256-15655023	1	15651256	15655023	66.0714	68.7943	81.592	65.942	55.814	68.3616
Chr1:15655101-15661315	1	15655101	15661315	60.7639	60.8667	74.8656	61.0656	67.2131	76.3793
Chr1:15661316-15671127	1	15661316	15671127	73.5758	64.0547	78.0846	63.443	65.8547	78.744
Chr1:15671282-15679128	1	15671282	15679128	63.2203	61.6959	80.5147	63.3598	68.75	77.3333
Chr1:15679357-15688345	1	15679357	15688345	66.6667	48.1884	64.697	61.5819	45.4212	59.6065
Chr1:15688372-15696378	1	15688372	15696378	66.1692	69.386	81.3889	77.1717	64.9543	76.8362
Chr1:15696379-15708171	1	15696379	15708171	69.0476	48.4127	67.2515	58.1871	62.6389	53.6164
Chr1:15708172-15711975	1	15708172	15711975	67.8295	74.269	79	81.1111	65	74.6032
Chr1:15712059-15721792	1	15712059	15721792	69.6541	67.6923	73.7179	61.1905	65.1185	75.8565
Chr1:15721854-15734820	1	15721854	15734820	70.7031	60.1667	67.0952	69.8874	61.7857	73.5714
Chr1:15735094-15754198	1	15735094	15754198	70.3431	57.3333	74.2009	64.7887	69.2857	73.0482
Chr1:15754397-15761335	1	15754397	15761335	46.8627	56.9767	72.0339	43.7097	53.6905	72.1774
Chr1:15761336-15769345	1	15761336	15769345	63.8889	68.0952	55.4598	64.1304	62.5926	62.5758
Chr1:15769346-15777920	1	15769346	15777920	77.1186	73.8506	70.4678	68.9498	66.4242	75.9115
Chr1:15777921-15788573	1	15777921	15788573	59.3023	56.8333	67.6724	54.0881	62.8415	72.3164
Chr1:15788574-15794707	1	15788574	15794707	7.31707	14.8148	14.1667	11.5741	21.0057	21.1268
Chr1:15794725-15802504	1	15794725	15802504	68.4295	63.522	48.2143	47.9469	55.5556	73.2704
Chr1:15802656-15805656	1	15802656	15805656	8.51064	22	24.4318	16.9444	18.5185	17.1642
Chr1:15806108-15813065	1	15806108	15813065	17.029	15.1042	25	13.4848	21.6667	14.8485
Chr1:15813135-15819882	1	15813135	15819882	22.2222	21.6667	32.4074	23.6979	24.5902	26.3441
Chr1:15820003-15830717	1	15820003	15830717	43.8406	44.4444	54.3651	34.3333	46.5909	51.3889
Chr1:15830888-15839936	1	15830888	15839936	65.3153	43	59.7826	57.483	52.2876	53.6111
Chr1:15840815-15849218	1	15840815	15849218	56.9697	51.3333	67.7536	50.9434	64.596	56.1728
Chr1:15849219-15855798	1	15849219	15855798	64.8485	52.2523	63.8258	60.1449	53.2609	66.0714
Chr1:15855824-15862947	1	15855824	15862947	73.5294	78.373	74.6212	85.5556	73.516	85.7759
Chr1:15863072-15871013	1	15863072	15871013	75.8772	75	71.0526	79.4574	73.5119	83.8333
Chr1:15871381-15879515	1	15871381	15879515	70.625	58.4795	81.0692	71.5847	55.8036	64.4444
Chr1:15879516-15883862	1	15879516	15883862	55.8511	55.2288	69.1358	50	63.3051	59.2105
Chr1:15883863-15889690	1	15883863	15889690	70.2778	60.5769	58.4821	60.6982	59.3434	74.0796
Chr1:15889691-15892763	1	15889691	15892763	67.029	59.5238	57.6754	51.1905	27.3585	51.2346
Chr1:15892786-15896848	1	15892786	15896848	36.9048	58.0128	63.9535	43.9614	38.7427	56.9444
Chr1:15896899-15902736	1	15896899	15902736	76.2963	60.8974	67.9167	59.3137	57.2034	70.4167
Chr1:15902793-15908809	1	15902793	15908809	47.2222	38.8889	44.281	57.9167	53.9286	58.3333
Chr1:15908876-15917845	1	15908876	15917845	78.7037	61.1111	69.0556	73.1548	71.5591	76.1696
Chr1:15917854-15922524	1	15917854	15922524	78.8462	78.8288	87.1795	77.1318	66.3121	86.1702
Chr1:15922748-15936094	1	15922748	15936094	72.1014	62.5	80.1587	62.9944	75.7447	75.1366
Chr1:15936173-15950289	1	15936173	15950289	66.1692	55.9783	72.9096	69.7436	51.0563	69.686
Chr1:15950440-15961435	1	15950440	15961435	69.1667	63.6179	78.1852	60.6322	69.9351	77.3333
Chr1:15961655-15968830	1	15961655	15968830	70.1258	61.8827	67.3611	64.9758	56.1667	63.9785
Chr1:15968893-15976001	1	15968893	15976001	76.4151	70.3526	77.3438	74.4949	73.2727	70.5128
Chr1:15976002-15987871	1	15976002	15987871	78.4153	55.8908	65.9091	61.1623	62.619	73.5916
Chr1:15987872-15995724	1	15987872	15995724	65.9624	67.9012	76.6082	61.2903	71.5238	62.2396
Chr1:15995725-16004652	1	15995725	16004652	66.1232	81.6384	72.5806	69.2308	68.0159	73.6364
Chr1:16004653-16014877	1	16004653	16014877	63.7255	56.9577	63.0556	68.9418	65.4372	67.5694
Chr1:16014878-16024657	1	16014878	16024657	73.7654	72.1951	78.3069	67.402	70.098	67.8571
Chr1:16025385-16043476	1	16025385	16043476	66.6667	63.4409	74.8366	69.5946	64.8148	55.5556
Chr1:16043477-16051026	1	16043477	16051026	73.3051	63.6364	69.2982	64.8333	61.9444	62.5
Chr1:16051027-16058101	1	16051027	16058101	56.1508	72.093	69.9405	64.881	67.0977	74.8062
Chr1:16058133-16063356	1	16058133	16063356	69.6581	58.5185	69.4444	53.3854	43.2099	60.4167
Chr1:16063425-16069826	1	16063425	16069826	68.099	71	83.4746	75.2604	71.9144	81.7568
Chr1:16069827-16082564	1	16069827	16082564	66.9504	80.1887	76.3889	65.7534	70.0249	77.5538
Chr1:16082565-16091427	1	16082565	16091427	64.2361	63.9456	83.0357	69.3396	72.6667	82.6562
Chr1:16091762-16093239	1	16091762	16093239	27.193	34.5912	44.6429	37.8378	25	35.4167
Chr1:16093240-16097482	1	16093240	16097482	53.7634	39.881	44.6839	34.4828	55.7971	69.2982
Chr1:16097510-16101883	1	16097510	16101883	53.3333	39.966	49.359	45.9635	43.6364	34.9594
Chr1:16101884-16104216	1	16101884	16104216	1.85185	5.26316	0	3.43137	2.5	6.52174
Chr1:16104237-16105139	1	16104237	16105139	0	0	0	1.72414	0	0
Chr1:16106015-16108019	1	16106015	16108019	0	22.381	11.1111	21.2121	7.97101	37.037
Chr1:16108348-16114919	1	16108348	16114919	71.2644	74.4048	73.4848	66.7989	67.5926	67.619
Chr1:16114922-16119754	1	16114922	16119754	44.1176	48.1771	52.5157	45.2381	53.2164	60.7306
Chr1:16119964-16127232	1	16119964	16127232	78.3582	79.4192	86.5672	77.8059	72.968	79.9242
Chr1:16127233-16131463	1	16127233	16131463	54.6296	56.8966	69.3503	44.4444	53.7313	59.9462
Chr1:16131466-16139153	1	16131466	16139153	86.1111	63.6111	83.5938	76.4583	66.017	76.6667
Chr1:16139156-16151053	1	16139156	16151053	81.0753	62.8307	75.8333	63.5238	80	73.7374
Chr1:16151156-16157193	1	16151156	16157193	72.5	63.2184	76.8954	79.2308	79.2484	74.887
Chr1:16157401-16161628	1	16157401	16161628	46.7391	76.5741	74.0741	77.2947	56.25	76.8678
Chr1:16161629-16169879	1	16161629	16169879	70.2703	63.7931	87.2024	66.5179	64.881	82.8283
Chr1:16169880-16174383	1	16169880	16174383	73.6742	71.0227	74.5614	73.1061	76.2821	90.5405
Chr1:16174386-16180125	1	16174386	16180125	73.1183	64.3791	69.697	70.2899	65.1449	78.125
Chr1:16180260-16187138	1	16180260	16187138	77.5298	80.4167	78.3333	80.4348	83.8596	78.8979
Chr1:16187139-16195795	1	16187139	16195795	71.0692	73.9071	67.1333	64.9778	68.5156	83.477
Chr1:16195879-16202908	1	16195879	16202908	76.7857	67.8931	76.3393	74.9435	74.8737	90.3846
Chr1:16202980-16206848	1	16202980	16206848	71.9048	72.9167	94.898	80.6548	82.6087	70.977
Chr1:16206850-16213785	1	16206850	16213785	71.0692	79.8942	89.3836	71.3384	70.892	77.1717
Chr1:16213786-16219769	1	16213786	16219769	78.7415	71.5054	77.2321	82.9861	63.388	84.5679
Chr1:16219770-16228377	1	16219770	16228377	71.1538	55.1515	67.9096	78.6184	72.4219	72.4638
Chr1:16228378-16231885	1	16228378	16231885	70.6667	64.7727	81.4208	64.6258	66.6667	83.3333
Chr1:16231886-16238759	1	16231886	16238759	75.9434	78.9937	87.5641	79.1795	76.9531	82.0707
Chr1:16238760-16247268	1	16238760	16247268	70.6215	65.3846	75.2381	71.8579	70.9016	72.7151
Chr1:16247583-16253961	1	16247583	16253961	64.0517	72.5926	82.7273	61.9624	57.6415	77.4863
Chr1:16253962-16261206	1	16253962	16261206	73.6559	67.6471	78.8979	65.1741	60.4615	87.963
Chr1:16261589-16267096	1	16261589	16267096	85.6667	56.761	85.1852	65.2778	71.4379	67.4528
Chr1:16267097-16271540	1	16267097	16271540	79.4643	69.6237	85.6807	71.0526	78.1579	83.7302
Chr1:16271575-16277141	1	16271575	16277141	69.2901	77.7778	89.9471	70.8333	65.7658	89.3878
Chr1:16277212-16283166	1	16277212	16283166	61.2179	66.6667	78.6364	64.6825	65.7862	72.4747
Chr1:16283167-16292852	1	16283167	16292852	51.0417	68.4359	78.5539	74.2262	72.1814	79.7619
Chr1:16293064-16297835	1	16293064	16297835	72.1311	68.5028	79.1667	66.9624	75.7104	70.5357
Chr1:16298296-16305985	1	16298296	16305985	45.8974	52.6316	74.0196	60.8602	58.8624	67.0977
Chr1:16305986-16314114	1	16305986	16314114	72.6776	71.2366	76.9487	73.0087	72.3118	72.7778
Chr1:16314115-16324131	1	16314115	16324131	74.6	71.1207	74.7268	66.3228	69.2593	80.9685
Chr1:16324161-16330745	1	16324161	16330745	73.2353	66.8129	82.4194	71.1749	76.4925	82.4713
Chr1:16330760-16340317	1	16330760	16340317	79.8851	56.8056	80.6831	69.8718	71.1623	71.2838
Chr1:16340773-16348356	1	16340773	16348356	83.665	68.5792	80.1768	72.8142	60.049	83.8384
Chr1:16348357-16358123	1	16348357	16358123	63.8889	67.9825	71.5278	71.1111	64.3836	75.5399
Chr1:16358323-16367001	1	16358323	16367001	64.3817	76.5027	78.5185	68.4291	66.2939	81.1594
Chr1:16367032-16372537	1	16367032	16372537	69.3989	77.1891	82.5	73.3108	72.0667	81.3726
Chr1:16372538-16381230	1	16372538	16381230	74.2064	60	71.0383	75.0803	71.7136	71.4141
Chr1:16381827-16391602	1	16381827	16391602	74.7523	76.3636	79.8387	69.5238	61.0101	71.619
Chr1:16391603-16397085	1	16391603	16397085	80.5556	58.7879	78	76.0163	70.7763	78.7879
Chr1:16397111-16406632	1	16397111	16406632	72.8814	73.5849	79.1111	79.8826	66.2072	81.9953
Chr1:16406692-16414013	1	16406692	16414013	76.3305	69.8718	71.1187	76.6222	71.9178	85.9788
Chr1:16414014-16422876	1	16414014	16422876	73.6318	64.2655	74.2763	69.2727	73.4292	73.6318
Chr1:16423072-16431572	1	16423072	16431572	77.8571	74.3229	75.7042	75.5128	73.2207	79.328
Chr1:16431573-16439092	1	16431573	16439092	64.9306	58.7234	73.6318	55.7576	57.8307	64.881
Chr1:16439115-16445742	1	16439115	16445742	65.3595	66.9231	74.2938	62.1569	61.6936	71.9086
Chr1:16447180-16453133	1	16447180	16453133	74.569	64.6212	83.6111	75	71.2939	84.0796
Chr1:16453161-16462203	1	16453161	16462203	80.2083	77.6596	87	73.25	78.3654	73.0769
Chr1:16462204-16470729	1	16462204	16470729	73.5417	72.4702	89.6505	79.1667	78.3333	83.9662
Chr1:16471806-16481866	1	16471806	16481866	78.7879	71.8182	84.0984	80.2083	72.3973	75.1208
Chr1:16481867-16490030	1	16481867	16490030	61.5023	65.5797	69.6119	73.8764	62.5726	77.5641
Chr1:16490031-16496435	1	16490031	16496435	73.1944	76.6304	88.6905	72.1958	74.1342	79.6875
Chr1:16496445-16500717	1	16496445	16500717	80.102	73.5577	74.7024	65.9483	74.5238	80.791
Chr1:16500718-16505485	1	16500718	16505485	75.5952	87.5	86.9883	80.3459	80.7353	89.5833
Chr1:16505512-16513824	1	16505512	16513824	64.1026	50.4615	80.3865	58.1989	62.9505	69.152
Chr1:16513825-16518862	1	16513825	16518862	53.7879	41.0256	63.4615	53.0864	53.2828	63.5417
Chr1:16520012-16525579	1	16520012	16525579	42.8205	67.2222	47.7011	49.359	45.614	63.0208
Chr1:16525580-16537690	1	16525580	16537690	63.244	71.4286	83.1921	74.3961	62.1282	74.7685
Chr1:16537704-16545326	1	16537704	16545326	63	63.7255	71.7949	73.5876	66.3636	74.3961
Chr1:16545327-16553143	1	16545327	16553143	65.4545	72.0513	76.348	74.1509	60.8333	91.0628
Chr1:16553144-16561588	1	16553144	16561588	68.3333	63.9785	85.7639	72.5683	63.631	75.2193
Chr1:16561589-16567792	1	16561589	16567792	77.924	67.1282	85.5856	80.4762	67	85.3865
Chr1:16567814-16574085	1	16567814	16574085	74.5671	66.954	75.9954	70.6889	68.5163	87.0892
Chr1:16574266-16582148	1	16574266	16582148	76.6082	58.3333	69.0821	65.1741	71.5962	75.0355
Chr1:16582149-16588752	1	16582149	16588752	79.2857	66.7874	87.3698	76.8565	72.4792	84.9231
Chr1:16588753-16596129	1	16588753	16596129	77.2727	67.4107	80.2885	72.7954	76.7529	83.2749
Chr1:16596130-16602707	1	16596130	16602707	71.2121	80.8712	79.3532	78.0423	82.7381	79.3137
Chr1:16602810-16612874	1	16602810	16612874	60.0529	63.8889	76.3228	57.7525	72.7477	76.5455
Chr1:16613267-16618576	1	16613267	16618576	38	34.7826	40.5229	48.3051	34.507	46.0632
Chr1:16619496-16626446	1	16619496	16626446	46.4539	60.7527	73.1884	57.6786	54.4326	59.434
Chr1:16626577-16633930	1	16626577	16633930	81.6384	71.0606	80.2381	68.3333	73.6612	82.7222
Chr1:16633931-16643910	1	16633931	16643910	73.7745	66.3194	75.9635	84.1026	63.408	78.5156
Chr1:16643911-16650945	1	16643911	16650945	67.7778	52.551	75.796	48.8806	54.5049	66.6667
Chr1:16650946-16656554	1	16650946	16656554	18.9103	36.9281	33.0508	26.3072	24.0566	19.5495
Chr1:16656582-16657927	1	16656582	16657927	2.43902	1.78571	2.85714	5.30303	4.16667	0.555556
Chr1:16658052-16664759	1	16658052	16664759	54.7814	66.3043	67.8744	61.5248	62.0647	74.7222
Chr1:16665494-16669550	1	16665494	16669550	55.3333	34.6333	42.4242	43.5185	50.2825	51.4184
Chr1:16669594-16677655	1	16669594	16677655	68.6869	66.276	78.6723	68.4524	75	67.7513
Chr1:16677656-16684236	1	16677656	16684236	69.1489	77.1739	86.0544	81.1475	71.3636	88.1643
Chr1:16684240-16688884	1	16684240	16688884	56.982	25.8333	52.3392	36.1979	28.0055	45.6989
Chr1:16688885-16697217	1	16688885	16697217	73.8988	77.7778	80.1587	64.4974	67.0188	84.3386
Chr1:16697218-16703661	1	16697218	16703661	85.2941	68.8034	80.8333	84.3607	79.5238	78.8889
Chr1:16703662-16711986	1	16703662	16711986	71.3178	79.386	74.5098	77.7778	74.8485	82.0513
Chr1:16711987-16714818	1	16711987	16714818	90.625	87.037	83.871	83.3333	86.1111	86
Chr1:16714819-16724664	1	16714819	16724664	61.3782	73.4043	78.8557	78.4343	68.4896	72.1212
Chr1:16724665-16733169	1	16724665	16733169	71.1806	55.1913	77.2381	74.4131	64.3082	81.1475
Chr1:16733231-16740624	1	16733231	16740624	81.1828	88.3333	76.9841	79.3103	86.2847	84.1503
Chr1:16742255-16750694	1	16742255	16750694	77.1739	77.0833	78.0488	69.1288	71.7073	75.3788
Chr1:16752350-16758655	1	16752350	16758655	73.5294	74.6795	83.3333	71.7803	63.6364	75
Chr1:16758656-16766631	1	16758656	16766631	84.6154	70.0617	82.1333	81.4179	81.0628	87.9032
Chr1:16766632-16773093	1	16766632	16773093	62.4359	78.75	83.0808	81.7949	69.9454	86.4583
Chr1:16773555-16782045	1	16773555	16782045	71.2766	58.1481	79.6667	75.6219	78.858	72.807
Chr1:16782114-16792844	1	16782114	16792844	77.9108	74.4131	84.7015	67.2297	65.8046	86.9762
Chr1:16792854-16799941	1	16792854	16799941	59.3333	73.4277	78.6667	61.1559	70.9821	74.0113
Chr1:16799942-16807616	1	16799942	16807616	84.3434	68.5535	75.5376	68.7857	60.6918	74.8177
Chr1:16807617-16816899	1	16807617	16816899	78.3333	71.0938	93.1287	76.4399	71.1749	85
Chr1:16816900-16824857	1	16816900	16824857	72.695	72.4702	67.9104	57.2581	63.3333	67.0904
Chr1:16825005-16832322	1	16825005	16832322	50.8865	74.7475	72.4138	46.4539	65.3704	78.8462
Chr1:16832323-16840340	1	16832323	16840340	78.7356	59.7826	82.5758	89.7436	77.4621	69.8925
Chr1:16840341-16852710	1	16840341	16852710	73.7374	77.1186	76.1905	73.8584	70.2732	82.5871
Chr1:16852711-16865280	1	16852711	16865280	78.4946	75.6614	80.3289	60.7488	72.8095	82.9252
Chr1:16865281-16871035	1	16865281	16871035	81.25	74.6795	82.5521	79.3011	77.3632	74.0741
Chr1:16871036-16877895	1	16871036	16877895	84.9415	83.3333	83.3333	74.2892	71.371	88.7626
Chr1:16877912-16881940	1	16877912	16881940	78.8889	79.4643	85.8333	79.3269	67.5595	86.9048
Chr1:16882110-16898741	1	16882110	16898741	67.3469	75.5	77.9948	76.6667	67.7083	79.3785
Chr1:16898742-16914319	1	16898742	16914319	59.9138	69.4444	75	60.3333	63.209	72.5
Chr1:16914457-16925103	1	16914457	16925103	77.1186	66.1017	78.5784	70.9662	65.2941	79.5455
Chr1:16925507-16937517	1	16925507	16937517	74.3056	77.4854	72.09	74.3421	62.5806	82.4879
Chr1:16937526-16941836	1	16937526	16941836	83.75	88	85.0877	76.0417	65.2116	74.6032
Chr1:16941845-16947065	1	16941845	16947065	74.0909	66.6667	81.8182	67.5926	71.393	86.0606
Chr1:16947066-16962903	1	16947066	16962903	69.4444	69.0476	72.5758	78.9216	80.6878	81.8548
Chr1:16963305-16976597	1	16963305	16976597	76.3441	66.2202	76.3146	67.5974	71.6458	68.8
Chr1:16977025-16989946	1	16977025	16989946	72.8931	63.8889	76.849	61.4935	59.8718	79.4345
Chr1:16990146-16997590	1	16990146	16997590	69.7692	70.5426	75.731	75.3425	65.1244	76.776
Chr1:16997591-17006703	1	16997591	17006703	72.0115	85.9649	76.6169	72.2656	75.9778	84.2308
Chr1:17006843-17015888	1	17006843	17015888	64.6825	68.6198	75.6962	69.7949	71.2374	74.4709
Chr1:17016090-17023308	1	17016090	17023308	69.7115	76.5152	77.5	51.9231	81.746	83.9286
Chr1:17023309-17033036	1	17023309	17033036	76.4103	68.7908	78.7671	67.2374	56.9872	79.1406
Chr1:17033037-17043354	1	17033037	17043354	69.7619	76.3228	80.7031	72.5	76.5556	87.3232
Chr1:17043355-17054139	1	17043355	17054139	74.2188	61.9253	80	69.2786	60.7729	66.4103
Chr1:17054140-17061555	1	17054140	17061555	64.5522	60.9887	90.2381	71.047	66.2162	87.1693
Chr1:17061595-17070884	1	17061595	17070884	74.2188	72.5124	82.4201	74.403	69.955	74.2982
Chr1:17070885-17080452	1	17070885	17080452	70.4678	76.4706	73.6667	71.7136	61.7749	80.1932
Chr1:17080453-17090219	1	17080453	17090219	75	55.291	78.9744	63.4188	68.4088	79.0043
Chr1:17090443-17092007	1	17090443	17092007	45.3216	61.7816	65.3333	50	57.2368	75.9615
Chr1:17092013-17097134	1	17092013	17097134	40.3509	35.8025	42.7536	35.8974	44.4466	41.0256
Chr1:17097699-17101656	1	17097699	17101656	29.6296	22.5	14.4654	51.1905	24.0741	29.321
Chr1:17101881-17114560	1	17101881	17114560	72.6608	63.9785	69.8177	56.6667	63.8657	70.1416
Chr1:17115119-17123541	1	17115119	17123541	61.6959	65.3955	77.6235	56.4208	64.7953	76.2994
Chr1:17123542-17127226	1	17123542	17127226	65.3101	59.5029	73.7288	61.2121	44.1667	61.9624
Chr1:17127227-17134677	1	17127227	17134677	73.4877	64.0625	73.6111	62.1831	62.2685	76.9953
Chr1:17134678-17143931	1	17134678	17143931	74.569	53.4591	73.1638	49.7436	58.8153	64.7879
Chr1:17143971-17147065	1	17143971	17147065	39.8889	44.6296	44.7368	33.0508	35.2381	32.0621
Chr1:17147202-17159066	1	17147202	17159066	70.082	68.8679	75.2924	57.1667	61.1184	74.6269
Chr1:17159105-17171146	1	17159105	17171146	64.7761	56.1782	65.641	61.8627	60.4115	68.9516
Chr1:17171526-17182621	1	17171526	17182621	75.8064	67.619	82.3383	76.4167	66.8776	83.7198
Chr1:17182622-17193423	1	17182622	17193423	67.3611	74.4624	69.4741	72.4074	60.9788	74.6269
Chr1:17193702-17207537	1	17193702	17207537	75.1412	73.8636	80.8444	69.0476	62.5714	73.4848
Chr1:17207538-17222543	1	17207538	17222543	70.5808	67.8431	77.5253	74.2537	63.0856	74.6065
Chr1:17222544-17227009	1	17222544	17227009	67.8571	68.4028	88.9683	73.1818	76.6204	85.9091
Chr1:17227026-17234980	1	17227026	17234980	68.75	68.6274	77.5	72.5253	71.2366	84.2767
Chr1:17235042-17241969	1	17235042	17241969	69.1489	56.9182	76.8519	70.7747	68.5847	72.1393
Chr1:17241970-17255828	1	17241970	17255828	55.4688	55.7099	59.9479	59.6847	55.5327	56.4951
Chr1:17256061-17270150	1	17256061	17270150	48.5572	65.6597	68.8979	58.1989	57.4707	68.9055
Chr1:17270177-17298013	1	17270177	17298013	53.2609	64.4762	69.2308	48.3974	50.3333	51.4228
Chr1:17298014-17311335	1	17298014	17311335	66.6931	61.6667	81.0811	71.8905	69.543	84.3889
Chr1:17311344-17331240	1	17311344	17331240	40.7576	49.0385	53.8012	49.5714	45	52
Chr1:17332135-17344684	1	17332135	17344684	71.2644	62.6736	80.1282	78.1609	70.9091	79.0064
Chr1:17345325-17359829	1	17345325	17359829	61.2573	60.3495	79.619	59.8974	61.1111	72.8873
Chr1:17359832-17373974	1	17359832	17373974	67.9938	55.0813	75.672	64.3434	63.5238	71.6667
Chr1:17373984-17389746	1	17373984	17389746	71.6312	64.2342	75	59.7701	57.6923	72.7273
Chr1:17389779-17395392	1	17389779	17395392	71.875	71.875	75	64.2857	76.9901	86.1635
Chr1:17395393-17401192	1	17395393	17401192	78.7736	72.0721	85.4545	66.6667	61.2821	88.7097
Chr1:17401193-17413082	1	17401193	17413082	70.5674	49.2754	77.6144	71.5196	67.4242	71.7797
Chr1:17413749-17425462	1	17413749	17425462	77.459	57.8231	58.1731	47.2831	62.3387	64.5833
Chr1:17425514-17437877	1	17425514	17437877	57.0048	61.2745	73.2759	50.3521	48.1311	61.8724
Chr1:17437878-17450011	1	17437878	17450011	81.746	76.3158	79.0476	80.881	70.3825	83.8983
Chr1:17450012-17467463	1	17450012	17467463	69.209	76.5766	69.1257	68.4272	59.7043	71.9249
Chr1:17467484-17481073	1	17467484	17481073	49.7396	61.6708	71.558	75.1275	69.4444	78.9773
Chr1:17481074-17490738	1	17481074	17490738	76.195	71.5409	69.1818	66.2202	60.3695	68.254
Chr1:17490739-17506119	1	17490739	17506119	79.5322	70.4861	82.0202	66.0082	61.8989	80.3731
Chr1:17506460-17517682	1	17506460	17517682	60.9195	61.612	74.8774	67.8571	59.5868	66.129
Chr1:17517958-17525522	1	17517958	17525522	79.5918	79.6296	82.0513	76.3889	84.7701	88.7255
Chr1:17525523-17531927	1	17525523	17531927	82.4324	58.1699	91.6667	79.0541	72.8395	93.5185
Chr1:17532691-17543370	1	17532691	17543370	73.4722	68.4028	79.661	74.0476	65.9788	78.5979
Chr1:17543371-17556651	1	17543371	17556651	70.1258	54.1667	74.3386	69.2958	63.1313	67.9688
Chr1:17556652-17572292	1	17556652	17572292	58.8235	64.8148	68.8889	47.5969	62.8289	63.1863
Chr1:17572327-17581398	1	17572327	17581398	72.3958	64.974	73.7037	72.3629	66.864	80.1587
Chr1:17581399-17598678	1	17581399	17598678	76.5404	60.5655	73.8889	68.0921	51.6667	72.9487
Chr1:17598679-17610325	1	17598679	17610325	62.8655	70.5797	72.1751	64.2369	59.2659	65.1282
Chr1:17610447-17623701	1	17610447	17623701	69.5833	64.4279	66.9048	59.4715	69.8889	73.2889
Chr1:17623702-17636798	1	17623702	17636798	38.7755	45.2899	48.7923	46.6667	37.1354	43.5323
Chr1:17636799-17655192	1	17636799	17655192	71.369	63	69.3791	56.9672	57.6786	60.3774
Chr1:17655581-17668678	1	17655581	17668678	38.8889	46.9444	64.1667	66.4103	46.5686	60.4497
Chr1:17668679-17673491	1	17668679	17673491	81.8452	86.3636	79.8309	72.8814	58.4946	75.1894
Chr1:17673556-17684773	1	17673556	17684773	61.5854	70.6	74.3089	63.388	66.8794	67.1296
Chr1:17684940-17693578	1	17684940	17693578	37.1795	35.1351	49.0566	39.6111	40.404	54.6296
Chr1:17693579-17717276	1	17693579	17717276	61.8966	51.1905	65.3646	42.4615	49.0113	60.2778
Chr1:17717277-17727595	1	17717277	17727595	60.2151	48.5507	57.7957	50.6393	57.9798	54.9242
Chr1:17727596-17738670	1	17727596	17738670	63.4722	42.8571	70.9677	50.2582	59.2308	65.7738
Chr1:17738875-17749715	1	17738875	17749715	67.6667	73.5753	67.6344	56.7662	56.521	61.2676
Chr1:17749716-17760952	1	17749716	17760952	61.7172	52.4242	65.2321	70.2055	57.4495	71.0648
Chr1:17760953-17773758	1	17760953	17773758	62.2807	60.1307	64.974	63.0489	41.9399	64.3333
Chr1:17773759-17791434	1	17773759	17791434	62.4378	59.434	61.5385	47.1847	50.7488	68.9286
Chr1:17791435-17801702	1	17791435	17801702	78.806	64.0152	60.4088	55.0333	76.3146	67.5
Chr1:17802294-17825318	1	17802294	17825318	48.2292	57.4545	53.8251	51.9892	54.8592	52.9321
Chr1:17825319-17841310	1	17825319	17841310	57.0238	68.2143	65.2778	63.253	66.538	66.21
Chr1:17841311-17856803	1	17841311	17856803	70.0521	68.3333	65.6798	55.5882	60.5147	68.2381
Chr1:17856804-17872256	1	17856804	17872256	56.9892	63.4115	59.9275	58.6301	62.5622	62.6344
Chr1:17872257-17885109	1	17872257	17885109	56.6384	62.3457	69.2742	51.2554	55.9701	52.25
Chr1:17885127-17896081	1	17885127	17896081	62.3016	51.9608	70.614	55.3498	52.4889	68.2394
Chr1:17896089-17905791	1	17896089	17905791	69.7674	50.4505	68.2171	66.6667	65.8333	77.9167
Chr1:17906028-17918356	1	17906028	17918356	65.4167	66.612	69.359	60.9701	53.5746	71.6667
Chr1:17918359-17933971	1	17918359	17933971	63.5535	59.5238	67.1384	55.1786	46.5174	67.4317
Chr1:17933972-17940832	1	17933972	17940832	86.2069	78.653	79.0698	82.3232	75.7488	87.1069
Chr1:17940897-17944486	1	17940897	17944486	88.3721	81.7708	87.1345	86.5248	70.4082	87.0748
Chr1:17944487-17953223	1	17944487	17953223	76.3235	70.9091	72.8125	75.463	67.5	85.3825
Chr1:17953224-17956996	1	17953224	17956996	72.6852	82.9861	68.5185	80.4167	68.2624	79.7712
Chr1:17964807-17980653	1	17964807	17980653	58.5185	63.4921	62.7907	56.1508	62.6437	75.2874
Chr1:17980775-17994515	1	17980775	17994515	64.881	67.4603	70.1493	62.1891	64.7222	74.0376
Chr1:17994547-18007484	1	17994547	18007484	67.8283	69.0657	70.6944	73.8636	58.0729	83.4795
Chr1:18008201-18017500	1	18008201	18017500	58.547	47.549	61.4935	56.8444	63.1746	65.2444
Chr1:18017699-18029792	1	18017699	18029792	60.4545	60.4167	74.0845	56.4394	59.0991	72.381
Chr1:18029816-18041830	1	18029816	18041830	55.2083	60.4167	68.7179	70.5128	64.6552	70.049
Chr1:18041907-18047992	1	18041907	18047992	72.5989	62.1212	71.5686	87.2066	67.5556	86.3475
Chr1:18048006-18057219	1	18048006	18057219	66.5094	55.8824	68.6567	57.0106	63.4921	77.619
Chr1:18057220-18058310	1	18057220	18058310	2.43902	16.129	30.5556	5.55556	18.2432	20.8333
Chr1:18058313-18058778	1	18058313	18058778	1.66667	0	0	0	0	1.66667
Chr1:18058779-18068181	1	18058779	18068181	46.4481	41.6102	49.3781	62.2024	38.4896	53.2946
Chr1:18068182-18075842	1	18068182	18075842	81.4103	68.5897	80.506	79.4956	70.7407	72.5309
Chr1:18075843-18078707	1	18075843	18078707	39.4737	41.6667	43.4524	46.0526	65.1316	57.9365
Chr1:18078708-18084000	1	18078708	18084000	53.8462	44.4444	76.4957	49.4048	48.6559	72.9798
Chr1:18084099-18092716	1	18084099	18092716	70.4965	60.4374	80.4645	70.3825	77.614	75
Chr1:18092717-18097475	1	18092717	18097475	72.4868	76.7007	83.3333	74.5098	65.991	81.8357
Chr1:18097476-18102584	1	18097476	18102584	84.359	69.3939	90.2985	74.5476	65.8854	84.8958
Chr1:18102585-18115838	1	18102585	18115838	54.9731	60.8025	65.942	61.4444	64.974	55.1741
Chr1:18116369-18125572	1	18116369	18125572	66.9048	54.3011	54.7826	54.026	57.2619	60.9048
Chr1:18125573-18135540	1	18125573	18135540	64.2742	48.5075	65.7407	56.3052	49.2063	62.5
Chr1:18135541-18150929	1	18135541	18150929	63.5556	65.3005	65.9333	56.5801	58.0556	60.8333
Chr1:18150930-18159582	1	18150930	18159582	75.3145	67.6667	72.3164	67.8082	68.179	79.8309
Chr1:18159583-18175118	1	18159583	18175118	63.0747	63.9368	77.5	76.1683	64.8454	75.9903
Chr1:18175551-18191808	1	18175551	18191808	56.3272	52.2727	56.7117	47.0091	43.2609	56.592
Chr1:18191898-18204730	1	18191898	18204730	62.5956	58.1818	62.963	64.1964	58.9035	75.5506
Chr1:18205035-18215962	1	18205035	18215962	58.0247	56.8333	80.5085	60.0781	67.4495	79.8148
Chr1:18215993-18226758	1	18215993	18226758	61.5672	70.2899	58.4746	64.2308	51.3889	64.0097
Chr1:18227128-18239173	1	18227128	18239173	58.908	57.4074	63.4048	67.8889	63.4796	68.6343
Chr1:18239968-18250568	1	18239968	18250568	64.4601	60.3704	65.9604	63.2587	58.7121	66.9697
Chr1:18251265-18266626	1	18251265	18266626	61.2654	63.0769	74.183	63.9456	61.6071	60.7843
Chr1:18266891-18281354	1	18266891	18281354	59.1808	57.697	58.3333	50.2525	43.4222	55.0265
Chr1:18281581-18292652	1	18281581	18292652	58.7644	57	63.136	39.3889	45.9677	59.4048
Chr1:18292653-18306839	1	18292653	18306839	49.7619	53.4392	60.6011	56.1268	54.2444	65.3887
Chr1:18306840-18316625	1	18306840	18316625	56.8919	57.0106	66.6667	65.9072	49.2616	72.0665
Chr1:18317176-18324901	1	18317176	18324901	55.7823	51.8939	59.6491	42.7673	56.2121	58.5145
Chr1:18324907-18338731	1	18324907	18338731	52.7211	48.9247	73.7705	66.2338	55.0781	63.8889
Chr1:18338732-18353460	1	18338732	18353460	62.7949	70.339	60.0746	56.1187	42.0946	65.9722
Chr1:18353484-18363436	1	18353484	18363436	41.6667	54.2373	53.6944	68.1713	45.3333	54.7264
Chr1:18363437-18375725	1	18363437	18375725	60.6373	61.2179	68.0047	56.0152	50.0211	67.735
Chr1:18375748-18385133	1	18375748	18385133	56.4815	45.5314	73.3333	61.7647	54.4583	69.4872
Chr1:18385527-18395105	1	18385527	18395105	52.2135	66.1458	61.4889	65.0748	69.6347	70.625
Chr1:18395138-18408886	1	18395138	18408886	65.2778	57.8616	74.6711	55.5983	55.9028	71.1872
Chr1:18408893-18416500	1	18408893	18416500	55.0962	47.2868	60.2657	57.2619	46.4789	62.5989
Chr1:18416501-18430147	1	18416501	18430147	70.7547	60.0327	61.6667	56.464	68.3803	54.0404
Chr1:18430148-18454137	1	18430148	18454137	54.3333	33.0688	43.4426	34.6766	38.2011	44.086
Chr1:18454138-18465985	1	18454138	18465985	63.7037	48.0952	60.4706	53.6404	53.8519	63.1643
Chr1:18466028-18478832	1	18466028	18478832	48.1322	47.8723	43.8889	53.4314	50.9722	60.9477
Chr1:18479621-18492940	1	18479621	18492940	54.386	42.9487	63.388	52.803	48.6339	62.4378
Chr1:18492941-18503797	1	18492941	18503797	72.3095	63.0769	65.3521	65.4222	54.5858	66.8075
Chr1:18504453-18516493	1	18504453	18516493	73.9055	75.5172	79.1096	72.0699	65.2412	81.6425
Chr1:18521041-18533952	1	18521041	18533952	68.6111	71.8927	81.9444	68.5749	70.6532	71.2802
Chr1:18533953-18548750	1	18533953	18548750	76.5625	58.5106	56.25	46.5409	58.7607	55.303
Chr1:18548751-18560957	1	18548751	18560957	50.7937	62.4859	70.2546	71.4286	61.1765	72.6368
Chr1:18560958-18575771	1	18560958	18575771	49.8858	57.6613	71.2329	51.8089	51.0329	57.6709
Chr1:18575873-18587118	1	18575873	18587118	70.7432	61.0215	64.8284	65.4487	60.5464	70.9677
Chr1:18587119-18598309	1	18587119	18598309	62.8431	54.0936	71.7836	59.372	54.25	68.9167
Chr1:18598861-18611428	1	18598861	18611428	59.6618	42.4479	66.0606	61.7325	62.1078	64.0026
Chr1:18611466-18626290	1	18611466	18626290	64.1534	50.9722	56.7204	60.9259	53.491	65.9868
Chr1:18626630-18634566	1	18626630	18634566	63.8418	70.5128	76.4103	64.1204	63.1643	76.7196
Chr1:18634567-18646141	1	18634567	18646141	68.1287	59.9537	70.2564	55.8943	55.5473	72.5641
Chr1:18646142-18657875	1	18646142	18657875	73.0047	59.0796	81.338	72.4781	78.629	71.2222
Chr1:18658051-18662560	1	18658051	18662560	41.3793	45.4167	45	50.1736	45	57.8704
Chr1:18662940-18670512	1	18662940	18670512	58.1871	69.2064	74.1096	77.0889	63.6667	60.6918
Chr1:18670513-18682851	1	18670513	18682851	72.3939	70.7602	68.8889	77.9792	63.2143	71.3768
Chr1:18682866-18693370	1	18682866	18693370	68.3333	62.8889	84.3197	70.1606	66.4	76.6418
Chr1:18693469-18706098	1	18693469	18706098	61.875	70.0397	69.9194	55.0282	61.6257	71.1333
Chr1:18706099-18723921	1	18706099	18723921	59.4262	66.2356	74.2424	61.0094	58.5296	68.6758
Chr1:18723922-18738040	1	18723922	18738040	60.3107	53.0597	62.6302	64.6517	49.8826	71.2802
Chr1:18738041-18752576	1	18738041	18752576	59.6244	60.7576	73.4868	63.5317	62.662	71.9213
Chr1:18752673-18761284	1	18752673	18761284	69.5238	66.5217	73.1132	69.5	71.5	60.2825
Chr1:18761285-18765955	1	18761285	18765955	79.9242	71.0526	83.477	90.6863	74.6914	88.447
Chr1:18765956-18777268	1	18765956	18777268	72.3744	68.0147	73.6111	66.1261	55.1961	65.1111
Chr1:18777269-18789096	1	18777269	18789096	52.5862	66.5179	72.7381	62.0833	61.7486	56.0556
Chr1:18789320-18803451	1	18789320	18803451	69.5332	62.4183	64.4192	61.0884	58.7083	72.973
Chr1:18803541-18814959	1	18803541	18814959	66.8079	67.0139	66.821	68.7366	70.3196	75.9524
Chr1:18814960-18821365	1	18814960	18821365	85.1351	72.2222	70.2381	77.0833	58.7798	85
Chr1:18821366-18835180	1	18821366	18835180	70.5357	64.6258	68.5519	60.7436	59.4749	70.314
Chr1:18835181-18845817	1	18835181	18845817	69.3287	69.0476	77.5956	67.0543	57.1689	75.2488
Chr1:18845818-18857833	1	18845818	18857833	60.2732	54.4444	81.9672	68.5088	51.4394	73.5507
Chr1:18858307-18872285	1	18858307	18872285	44.2778	58.3333	54.4292	45.0649	51.131	57.2143
Chr1:18872319-18883984	1	18872319	18883984	67.7656	55.9102	66.6667	54.1255	47.549	64.1473
Chr1:18884090-18895726	1	18884090	18895726	61.1111	67.5926	53.7356	62.5253	49.6561	67.2316
Chr1:18895727-18909492	1	18895727	18909492	60.452	58.1061	62.9808	57.7684	51.6667	54.375
Chr1:18909493-18921521	1	18909493	18921521	65.651	65.3226	65.0714	52.662	63.119	68.662
Chr1:18922223-18935480	1	18922223	18935480	56.2195	48.7805	68.522	63.0303	69.1497	61.6936
Chr1:18935481-18949964	1	18935481	18949964	58.8435	60.9722	72.3684	64	63.9344	57.0588
Chr1:18949977-18958357	1	18949977	18958357	69.8563	63.6719	71.2554	68.3912	62.9835	68.5784
Chr1:18958358-18966769	1	18958358	18966769	64.9254	73.2323	73.75	58.6816	70.3846	77.3474
Chr1:18967250-18974518	1	18967250	18974518	66.9014	57.4731	66.1538	50.2222	52.2388	53.9618
Chr1:18974571-18979962	1	18974571	18979962	46.3291	50.2825	60.5392	43.5659	51.9136	53.3333
Chr1:18980035-18987665	1	18980035	18987665	79.1667	46.3768	67.3387	61.5854	54.3919	70.2703
Chr1:18987666-18998875	1	18987666	18998875	76.4785	54.1667	70.4398	59.7727	67.8205	70.1639
Chr1:18998876-19007885	1	18998876	19007885	82.0106	66.5344	85.9848	70.3731	59.1398	79.2564
Chr1:19007947-19018741	1	19007947	19018741	67.5439	54.096	75.2051	61.645	66.6895	73.9194
Chr1:19018745-19030498	1	19018745	19030498	60.5556	52.5397	69.0252	65.9762	64.7787	68.1373
Chr1:19030601-19042771	1	19030601	19042771	58.6612	62.8205	65.9483	72.2764	59.4974	67.0679
Chr1:19042983-19052673	1	19042983	19052673	68.3908	66.1458	71.0606	60.2416	55.3991	75.3571
Chr1:19052674-19063010	1	19052674	19063010	49.4709	62.9938	70.398	53.2864	57.7206	57.7586
Chr1:19063011-19073456	1	19063011	19073456	77.5862	70.9596	64.3443	64.1531	60.5556	67.5287
Chr1:19073509-19087048	1	19073509	19087048	76.2821	69.4828	78.9954	68.2377	59.4262	74.7355
Chr1:19087049-19094996	1	19087049	19094996	66.9697	57.8431	69.6561	52.5956	68.9487	69.8333
Chr1:19094999-19102502	1	19094999	19102502	38.8889	40.7407	59.9462	49.7024	51.8678	70
Chr1:19102503-19104491	1	19102503	19104491	18.0142	21.9298	34.6405	14.5833	32.3129	38.5714
Chr1:19104492-19106987	1	19104492	19106987	29.9107	22.8758	35.8108	33.1667	30.0725	40
Chr1:19107165-19111042	1	19107165	19111042	34.2529	35	37.8109	20.8874	27.2222	35.7981
Chr1:19111043-19114599	1	19111043	19114599	83.0409	65.3846	83.3333	74.2816	62.2951	79.7872
Chr1:19114847-19120716	1	19114847	19120716	86.6352	72.3214	82.7922	73.1095	71.7391	76.7735
Chr1:19120808-19134796	1	19120808	19134796	72.9167	60.5797	64.8011	62.2297	66.2072	73.9352
Chr1:19135684-19141962	1	19135684	19141962	72.6526	63.4703	66.6883	66.9595	59.8148	68.9744
Chr1:19141963-19148739	1	19141963	19148739	70.0269	49.5968	65.1042	67.6931	58.3486	70.0321
Chr1:19148768-19155759	1	19148768	19155759	50.2874	71.9697	59.697	73.6343	67.5786	74.6575
Chr1:19155773-19166384	1	19155773	19166384	66.0929	53.5714	65.4762	61.1245	65.0433	63.6261
Chr1:19166385-19177774	1	19166385	19177774	60.6061	54.8023	71.1828	58.4491	47.3775	73.5185
Chr1:19177823-19186055	1	19177823	19186055	64.372	58.046	64.3275	56.4667	49.0437	51.9841
Chr1:19186396-19195365	1	19186396	19195365	66.4655	60.3521	80.0265	71.893	58.8034	73.4388
Chr1:19195366-19205898	1	19195366	19205898	48.1818	48.4426	56.7708	42.7477	52.601	54.5045
Chr1:19205899-19209196	1	19205899	19209196	27.4775	22.2756	37.3512	29.0909	26.3889	47.8142
Chr1:19209197-19210257	1	19209197	19210257	3.57143	5	10.4938	1.66667	7.2327	5.63063
Chr1:19210274-19212473	1	19210274	19212473	18.5606	11.9048	31.25	37.5	22.973	30.1418
Chr1:19212474-19214733	1	19212474	19214733	43.9024	28.3333	22.7273	44.4444	29.321	32.8125
Chr1:19214734-19219827	1	19214734	19219827	59.1837	65.5039	63.0435	54.2593	51.938	68.0556
Chr1:19219848-19225686	1	19219848	19225686	49.6333	57.5472	70.1823	64.4366	54.7186	76.4706
Chr1:19225763-19230805	1	19225763	19230805	62.8125	60.3801	72.956	68.2372	51.2411	72.3333
Chr1:19230821-19234183	1	19230821	19234183	46.3333	47.9592	34.3434	32.3529	23.0303	68.018
Chr1:19234190-19236162	1	19234190	19236162	8.53659	15.2174	9.1954	6.85185	11.3636	28.5714
Chr1:19236320-19239233	1	19236320	19239233	42.1296	35	55.6548	47.8788	42.8571	38.1356
Chr1:19239234-19242237	1	19239234	19242237	31.8182	19.9735	29.6171	38.5185	28.3333	53.2407
Chr1:19242241-19252141	1	19242241	19252141	71.1111	58.3333	76.8938	50.4695	53.6869	71.369
Chr1:19252148-19262419	1	19252148	19262419	66.6667	50.3968	77.0833	70.4762	63.7085	71.7172
Chr1:19262420-19266322	1	19262420	19266322	80.0926	69.4969	74.2117	69.8068	63.3562	69.2076
Chr1:19266323-19275437	1	19266323	19275437	71.2329	63.6574	76.2619	58.4167	63.0178	57.6119
Chr1:19275494-19283788	1	19275494	19283788	69.8413	73.6364	71.9497	68.8333	57.6351	73.6021
Chr1:19283789-19289160	1	19283789	19289160	81.4815	84.9359	81.0897	78.0952	67.75	77.9412
Chr1:19289161-19300162	1	19289161	19300162	51.1574	65.7051	59.4444	58.1944	67.526	55.787
Chr1:19300163-19311635	1	19300163	19311635	74.0741	55.8286	68.6828	65.4902	68.0667	76.2438
Chr1:19312088-19320544	1	19312088	19320544	67.2414	57.2857	67.9894	59.1787	60.8333	63.4459
Chr1:19320545-19331279	1	19320545	19331279	46.3842	62.8495	63.4503	69.8052	55.1768	74.0476
Chr1:19331327-19334184	1	19331327	19334184	79.0323	62.6226	82.0755	76.6898	67.3759	87.0192
Chr1:19334213-19344001	1	19334213	19344001	71.2121	69.1026	74.6396	76.6026	69.1861	78.107
Chr1:19344231-19354073	1	19344231	19354073	62.1469	71.4706	83.3333	71.2308	57.2656	77.2947
Chr1:19354242-19365526	1	19354242	19365526	57.1038	71.5054	72.2917	65.5502	63.8186	75.6757
Chr1:19365663-19379124	1	19365663	19379124	77.8249	70.6918	72.9167	72.09	74.435	61.6182
Chr1:19379125-19389823	1	19379125	19389823	64.7619	64.6259	67.1667	65.0529	51.7544	73.7654
Chr1:19389824-19399276	1	19389824	19399276	49.2424	57.7273	57.5203	49.0909	53.7006	78.1447
Chr1:19399277-19413705	1	19399277	19413705	64.0476	73.4127	70.2586	59.9471	54.918	77.8689
Chr1:19414251-19426671	1	19414251	19426671	52.3438	63.3929	57.298	57.684	53.578	56.7164
Chr1:19426760-19438980	1	19426760	19438980	84.6078	65.3409	78.7879	67.0455	70.3552	72.2222
Chr1:19439311-19445487	1	19439311	19445487	70.25	57.6923	83.6655	70.625	63.3094	74.5663
Chr1:19445492-19451904	1	19445492	19451904	55.1852	45.4861	57.5269	45.7759	64.4144	54.5198
Chr1:19451905-19459155	1	19451905	19459155	75.1543	69.3989	76.6129	66.8599	72.7004	78.5294
Chr1:19459253-19464895	1	19459253	19464895	74.7355	66.6667	70.9635	75.3095	59.2593	80.8466
Chr1:19464896-19483149	1	19464896	19483149	53.0303	53.2609	61.9312	56.2255	48.6765	57.6944
Chr1:19483150-19495566	1	19483150	19495566	55.7143	50.7857	66.7725	54.187	58.5366	59.8667
Chr1:19496289-19509282	1	19496289	19509282	55.9887	64.784	65.0253	57.9657	64.0741	71.7424
Chr1:19509450-19519446	1	19509450	19519446	63.4615	61.5885	64.3333	53.5897	60.2667	55.6689
Chr1:19519447-19533400	1	19519447	19533400	61.4754	66.0256	61.9577	61.0307	57.9812	57.6104
Chr1:19533585-19548479	1	19533585	19548479	62.1585	52.4837	64.7059	48.8462	50.6127	63.1789
Chr1:19548480-19561438	1	19548480	19561438	56.2963	57.1739	64.2857	59.4776	47.3214	61.5497
Chr1:19561797-19568425	1	19561797	19568425	73.6612	56.7797	70.1646	73.5135	66.4021	62.6712
Chr1:19568426-19579358	1	19568426	19579358	52.7778	50.216	71.2963	57.545	61.5982	81.3333
Chr1:19579359-19587302	1	19579359	19587302	65.8333	66.9841	70	59.7287	60.0939	79.7794
Chr1:19587541-19594771	1	19587541	19594771	57.7295	61.4327	68.615	66.2749	56.5152	66.3125
Chr1:19594895-19605647	1	19594895	19605647	66.1111	62.5926	59.9099	62.3383	56.2939	70.1932
Chr1:19605648-19616859	1	19605648	19616859	62.9301	64.1534	63.5088	53.0081	57.1014	63.5813
Chr1:19616863-19631613	1	19616863	19631613	60.9091	48.0342	66.1376	70.9184	52.8274	53.6061
Chr1:19631807-19639205	1	19631807	19639205	51.3889	58.0597	65.8871	49.2619	50.3676	58.0278
Chr1:19639327-19649536	1	19639327	19649536	61.9154	57.6515	55.2419	60.7143	51.3333	60.881
Chr1:19649966-19656650	1	19649966	19656650	71.7725	81.8452	70.9596	67.6042	47.8142	69.1919
Chr1:19657026-19667980	1	19657026	19667980	65.2116	59.8214	67.6617	57.7922	56.358	59.7619
Chr1:19667984-19677143	1	19667984	19677143	57.4219	48.9583	67.9023	59.9517	52.2454	72.2308
Chr1:19677299-19687025	1	19677299	19687025	57.4074	63.7821	59.6501	54.8444	36.8056	61.6111
Chr1:19687026-19701579	1	19687026	19701579	62.0773	57.6797	67.9487	68.1687	53.5519	72.1795
Chr1:19701580-19713814	1	19701580	19713814	50.813	49.0741	63.1818	58.5101	55.3279	58.4936
Chr1:19714213-19726703	1	19714213	19726703	42.5532	45.0617	45.5556	49.3785	41.8889	52.1605
Chr1:19726704-19740401	1	19726704	19740401	72.3077	65.113	63.1111	75.7812	55.7214	64.0113
Chr1:19740402-19751929	1	19740402	19751929	71.2963	58.3626	72.7941	56.0354	66.1594	55.5778
Chr1:19752436-19766589	1	19752436	19766589	50.823	57.672	64.4676	52.3599	57.6749	58.6301
Chr1:19766590-19774891	1	19766590	19774891	68.8406	54.386	67.6923	66.2179	65.1058	67.7865
Chr1:19774892-19782368	1	19774892	19782368	50.1852	45.1754	57.4805	50.6645	54.3103	63.7211
Chr1:19782369-19793841	1	19782369	19793841	62.8307	54.4345	70.1316	61.9403	54.4363	68.4272
Chr1:19794375-19799699	1	19794375	19799699	42.4731	47.9167	79.7101	63.3712	61.6279	77.2321
Chr1:19799720-19812613	1	19799720	19812613	57.3171	69.5652	82.7381	63.6782	65.2244	63.5088
Chr1:19812773-19822111	1	19812773	19822111	63.7811	53.2864	64.9061	59.8577	65.0966	72.2857
Chr1:19822112-19832822	1	19822112	19832822	68.408	65.1961	80.9459	58.9599	54.9567	70.7927
Chr1:19832823-19839311	1	19832823	19839311	62.6016	41.5064	62.766	63.631	46.0274	68.5345
Chr1:19839318-19850479	1	19839318	19850479	44.1489	58.7302	63.3681	60.9788	55.3986	54
Chr1:19850480-19861225	1	19850480	19861225	62.3077	67.8962	66.5741	61.7722	56.7988	69.5602
Chr1:19862335-19870299	1	19862335	19870299	49.4152	57.8788	69.6914	59.1787	65.9343	58.4409
Chr1:19870300-19881139	1	19870300	19881139	58.1592	51.3605	64.4898	47.4702	48.6158	57.5893
Chr1:19881168-19887735	1	19881168	19887735	68.7879	73.1638	70.4504	56.9444	62.6471	74.4531
Chr1:19887736-19898826	1	19887736	19898826	66.5459	57.3958	67.2139	62.2736	64.899	67.6471
Chr1:19898833-19905224	1	19898833	19905224	75	66.0656	85.4762	54.5173	55.4464	71.2121
Chr1:19905225-19915880	1	19905225	19915880	54.7414	52.5926	72.7151	63.107	53.2619	69.3694
Chr1:19915881-19924728	1	19915881	19924728	78.1944	73.9368	79.2857	70.5787	53.9693	72.4138
Chr1:19924805-19937508	1	19924805	19937508	52.381	59.5238	63.2812	55.7246	54.0338	55.1768
Chr1:19937782-19951678	1	19937782	19951678	49.269	39.7959	49.5098	44.1111	48.6607	59.3939
Chr1:19951696-19959321	1	19951696	19959321	80.5399	63.1667	66.5476	64.2857	58.3333	71.3095
Chr1:19959454-19968911	1	19959454	19968911	71.393	62.7976	72.601	70.2899	54.086	65.2174
Chr1:19968912-19973751	1	19968912	19973751	73.7179	63.1783	72.4747	76.2255	67.8395	70.6522
Chr1:19973803-19983387	1	19973803	19983387	59.6995	69.6721	74.2521	58	66.0256	70.3587
Chr1:19983585-19994433	1	19983585	19994433	64.785	70.8333	54.1787	70.3205	51.2821	69.2544
Chr1:19999620-20014737	1	19999620	20014737	56.9892	49.6855	71.201	62.7934	64.6135	70.4274
Chr1:20014738-20023919	1	20014738	20023919	66.2121	63.1921	71.5556	65.2546	66.4873	74.1667
Chr1:20023999-20031304	1	20023999	20031304	70.4918	81.6038	78.655	74.2186	60.0546	78.79
Chr1:20031451-20040373	1	20031451	20040373	72.619	66.5459	65.1307	51.7857	59.8118	62.0098
Chr1:20040374-20045048	1	20040374	20045048	72.7564	63.3333	82.5641	72.1212	71.3095	72.327
Chr1:20045049-20055751	1	20045049	20055751	66.9231	64.8148	71.9807	66.0502	67.3709	72.9487
Chr1:20055841-20066010	1	20055841	20066010	58.0952	63.7366	63.6574	55.9829	52.1905	57.2735
Chr1:20066011-20077857	1	20066011	20077857	58.3766	62.5132	69.6517	63.4459	58.4524	73.3099
Chr1:20077858-20090552	1	20077858	20090552	60.4106	50.1282	65.5303	54.5455	47.9556	58.8211
Chr1:20090553-20099881	1	20090553	20099881	67.931	60.4333	69.8933	56.8191	59.7683	72.8736
Chr1:20100059-20106622	1	20100059	20106622	70.4861	66.9811	68.9815	71.4943	54.2237	80.9375
Chr1:20106662-20120414	1	20106662	20120414	71.7662	54.7619	69.2402	57.9657	56.4103	70.3509
Chr1:20120415-20133033	1	20120415	20133033	57.2917	50	72.0052	69.1905	66.1692	73.9552
Chr1:20133034-20143143	1	20133034	20143143	71.4976	70.8485	75.2381	63.379	62.7049	83.4491
Chr1:20143195-20154381	1	20143195	20154381	66.2429	51.7241	73.2843	57.5342	47.4781	75.0725
Chr1:20154382-20167869	1	20154382	20167869	62.459	51.4286	69.9074	54.9123	58.3114	68.8971
Chr1:20167870-20178772	1	20167870	20178772	62.6923	63.0787	65.6103	58.9375	64.0506	65.3957
Chr1:20178773-20189289	1	20178773	20189289	61.697	63.0631	70.765	66.0811	58.5672	63.4977
Chr1:20189290-20199300	1	20189290	20199300	78.9352	61.0215	71.4646	69.3376	64.0952	73.6214
Chr1:20199469-20210786	1	20199469	20210786	58.6735	65.1235	81.8783	56.2745	48.4234	62.7525
Chr1:20211591-20223753	1	20211591	20223753	53.3683	56.2802	69.1257	65.3049	62.2523	70.4225
Chr1:20223755-20232215	1	20223755	20232215	73.1667	51.5766	76.4151	73.7576	58.8148	79.3427
Chr1:20232316-20239551	1	20232316	20239551	62.8689	62.6736	75.5952	65.6034	60.9903	74.9048
Chr1:20239874-20251959	1	20239874	20251959	59.4567	66.3333	66.5401	65.2474	48.9286	73.9693
Chr1:20251960-20260784	1	20251960	20260784	64.7727	63.4058	66.338	52.7489	55.4605	58.018
Chr1:20260785-20272300	1	20260785	20272300	72.8856	63.388	76.7123	61.0648	71.5045	72.9398
Chr1:20272301-20288568	1	20272301	20288568	73.8462	54.7222	78.7745	58.7121	66.8667	61.9253
Chr1:20288569-20298959	1	20288569	20298959	59.1026	60.8333	75.5208	58.2483	53.3333	57.9778
Chr1:20298960-20306324	1	20298960	20306324	70.6989	69.2308	68.1452	57.7114	60.2851	56.5476
Chr1:20306692-20314181	1	20306692	20314181	58.0247	61.4815	58.4577	48.1221	46.7949	57.3696
Chr1:20314241-20326908	1	20314241	20326908	35.6725	55.9829	67.8231	63.3	54.5752	72.517
Chr1:20326909-20340553	1	20326909	20340553	62.2066	54.0365	63.2222	55.0476	59.3939	73.1481
Chr1:20340554-20346835	1	20340554	20346835	63.7427	68.1287	85.2186	75.1208	72.9293	74.328
Chr1:20346836-20355489	1	20346836	20355489	61.8056	70.8333	68.3594	58.3092	63.9583	56.4478
Chr1:20355490-20369829	1	20355490	20369829	69.5833	58.9744	65.2174	59.9087	54.4762	66.9048
Chr1:20369830-20380157	1	20369830	20380157	62.4317	65.2344	74.5305	57.5781	62.3288	69.697
Chr1:20380293-20393809	1	20380293	20393809	65.1351	66.4021	68.4685	70.671	61.6667	64.8571
Chr1:20394361-20404138	1	20394361	20404138	52.8241	58.7121	75.235	67.7255	58.169	64.3379
Chr1:20404645-20413795	1	20404645	20413795	66.4384	57.2619	74.9048	67.6754	57.0149	73.1343
Chr1:20413796-20427275	1	20413796	20427275	69.6237	48.0909	73.7179	60.3896	61.119	70.4348
Chr1:20427276-20432396	1	20427276	20432396	55.9722	59.8113	65.5449	62.9433	61.4943	56.5476
Chr1:20432408-20444060	1	20432408	20444060	40.6863	67.9487	87.2396	27.6042	64.9594	59.1085
Chr1:20444265-20450957	1	20444265	20450957	60.2778	62.2807	72.3016	65.3778	63.6816	67.662
Chr1:20450958-20460535	1	20450958	20460535	61.8056	56.3218	67.9379	67.2794	64.3103	65.4667
Chr1:20460685-20470134	1	20460685	20470134	61.3636	63.0719	76.1905	67.3709	58.9872	74.0411
Chr1:20470172-20475840	1	20470172	20475840	59.1243	61.5591	76.1029	69.3151	59.1111	71.3964
Chr1:20475841-20479056	1	20475841	20479056	38.0117	40.4762	36.478	39.5062	37.8676	53.2051
Chr1:20479057-20486831	1	20479057	20486831	74.0741	60.4167	72.2222	63.8021	46.7448	50.3968
Chr1:20486832-20495781	1	20486832	20495781	62.3656	52.381	69.1936	46.8992	57.4561	52.9412
Chr1:20495793-20502795	1	20495793	20502795	56.5705	52.8736	71.6667	58.4848	56.8779	59.2723
Chr1:20502986-20508402	1	20502986	20508402	76.3636	63.7719	76.3889	68.5049	68.607	67.284
Chr1:20508503-20514479	1	20508503	20514479	63.2308	59.1837	52.0833	58.4783	52.3485	67.0833
Chr1:20514606-20525721	1	20514606	20525721	55.4167	66.6092	62.5	63.8889	59.4828	55.6713
Chr1:20525744-20532103	1	20525744	20532103	75	53.75	73	58.7798	55.0314	73.5119
Chr1:20532104-20545797	1	20532104	20545797	63.9456	55.1515	67.0343	62.0444	55.4605	62.1212
Chr1:20545991-20552688	1	20545991	20552688	53.7879	53.1447	51.5957	58.9286	48.4568	69.7917
Chr1:20552689-20558643	1	20552689	20558643	45.4545	54.5833	64.9717	42.6768	44.3846	63.6364
Chr1:20558644-20566851	1	20558644	20566851	58.3333	56.4626	70.2128	64.6739	61.2903	66.9697
Chr1:20566867-20573997	1	20566867	20573997	76.4151	69.8485	71.0692	67.4863	62.5094	77.193
Chr1:20573998-20586392	1	20573998	20586392	59.3537	65.8156	70.0758	51.9728	59.1005	60.6183
Chr1:20586437-20593384	1	20586437	20593384	60.9929	72.4242	74.619	69.4848	63.5572	78.3582
Chr1:20593567-20601085	1	20593567	20601085	74.3056	73.2587	74.3284	64.9254	63.9855	71.75
Chr1:20601086-20610056	1	20601086	20610056	77.9661	67.4691	71.2366	68.5714	61.1472	76.4925
Chr1:20610105-20616874	1	20610105	20616874	55.0847	39.2361	54.2398	56.2319	45.2055	66.5123
Chr1:20616875-20622102	1	20616875	20622102	63.8636	63.9303	66.5365	70.3704	64.6269	78.607
Chr1:20622103-20630960	1	20622103	20630960	69.0476	67.0573	69.3627	71.6667	68.8967	72.7151
Chr1:20630973-20640560	1	20630973	20640560	54.9731	63.4921	63.7097	54.1096	58.9744	58.642
Chr1:20640644-20648503	1	20640644	20648503	64.7059	70.1852	68.4343	80	60	83.6879
Chr1:20648504-20657603	1	20648504	20657603	72.8655	62.7688	80.6306	59.0931	57.7626	72.4444
Chr1:20657604-20668073	1	20657604	20668073	65.3509	56.8627	67.3177	60.4695	54.8361	71.0648
Chr1:20668074-20675455	1	20668074	20675455	61.1111	72.1642	72.5146	71.9298	68.9655	76.7816
Chr1:20675456-20682054	1	20675456	20682054	78.1609	68.629	70.914	71.3208	75.5747	69
Chr1:20682055-20689211	1	20682055	20689211	61.3095	72.2222	75.2688	71.713	82.7465	73.2456
Chr1:20689212-20699342	1	20689212	20699342	78.4722	65.9864	81.694	75.0292	71.2264	86.4754
Chr1:20699343-20708197	1	20699343	20708197	56.5972	56.1905	50.8485	60.307	43.8095	74.359
Chr1:20708393-20719962	1	20708393	20719962	69.2361	53.2787	64.4722	54.4192	53.2222	69.7222
Chr1:20719963-20727813	1	20719963	20727813	68.3333	66.9811	71.9828	72.1622	57.2917	72.7053
Chr1:20728279-20733684	1	20728279	20733684	69.3548	75.2645	84.2262	69.6721	73.408	79.3716
Chr1:20733696-20740196	1	20733696	20740196	62.5	54.0816	75	63.8889	63.3562	64.6448
Chr1:20740353-20749108	1	20740353	20749108	71.5152	54.3478	73.7069	71.6102	51.2676	72.8205
Chr1:20749373-20757216	1	20749373	20757216	66.8333	66.2121	67.298	57.0988	64.1556	84.9359
Chr1:20757349-20762470	1	20757349	20762470	32.8	35.4545	36.3636	38.0435	30.226	40.1639
Chr1:20763127-20769746	1	20763127	20769746	69.152	57.5	71.2418	59.7884	57.037	68.2011
Chr1:20769747-20773165	1	20769747	20773165	67.2956	68.3007	57.5758	54.261	54.1905	54.4048
Chr1:20773173-20780298	1	20773173	20780298	71.8708	64.966	76.5957	57.9365	65.4598	80.4545
Chr1:20780379-20785181	1	20780379	20785181	59.6491	76.7647	80.5473	74.435	63.6966	80.9343
Chr1:20785182-20788652	1	20785182	20788652	56.7529	45	74.8188	60.7527	40.4412	61.7647
Chr1:20788685-20792639	1	20788685	20792639	45.9596	61.4286	59.8039	57.9301	50.9615	67.094
Chr1:20792681-20798781	1	20792681	20798781	79.3711	73.7589	73.4568	74.031	74.4949	82.4074
Chr1:20798784-20804785	1	20798784	20804785	57.4074	65.7143	67.2222	64.6552	59.6899	70.6731
Chr1:20804786-20807891	1	20804786	20807891	72.549	51.3889	73.1884	56.8493	50.9058	67.4863
Chr1:20808085-20811743	1	20808085	20811743	62.6812	84	79.5597	69.6759	63.6364	77.5862
Chr1:20811744-20814595	1	20811744	20814595	60.8974	64.2857	63.4146	57.483	62.7907	57.1038
Chr1:20814627-20817672	1	20814627	20817672	67.6471	45.4545	51.3889	46.2963	50.5747	71.4286
Chr1:20817673-20820244	1	20817673	20820244	18.5714	17.0732	19.2029	15.2174	9.09091	16.6667
Chr1:20820245-20826303	1	20820245	20826303	53.3333	61.4815	47.2043	42.8105	44.3452	45.9184
Chr1:20826304-20836442	1	20826304	20836442	57.4405	47.6744	53.4014	64.5503	52.6235	65.5983
Chr1:20836625-20845844	1	20836625	20845844	61.4407	63.4752	65.457	57.8042	70.5	62.4378
Chr1:20845845-20856594	1	20845845	20856594	66.358	64.1414	68.4568	53.3854	63.6905	68.7811
Chr1:20856595-20865692	1	20856595	20865692	65.6085	59.8485	74.8843	67.1233	66.2698	74.7475
Chr1:20865710-20872071	1	20865710	20872071	42.8571	39.5833	67.9487	43.6111	34.5628	43.2292
Chr1:20872072-20879566	1	20872072	20879566	74.3056	70.2614	74.3939	70.4861	72.5	79.3333
Chr1:20879640-20887301	1	20879640	20887301	75.2976	68.5185	79.0278	69.3873	72.8646	70.4918
Chr1:20887302-20890676	1	20887302	20890676	18.5185	20.904	28.5714	24.0113	24.1379	53.7281
Chr1:20890677-20892132	1	20890677	20892132	19	20.2703	20	22.0339	21.3836	20.7317
Chr1:20892133-20897338	1	20892133	20897338	54.5455	65.4545	71.4286	54.918	60.8209	71.393
Chr1:20897339-20901837	1	20897339	20901837	62.2449	65.8156	72.5989	69.5238	58.7644	68.7134
Chr1:20901838-20906706	1	20901838	20906706	70.8547	57.4074	89.9038	57.8125	64.0411	75.8192
Chr1:20906718-20911616	1	20906718	20911616	42.0455	45.0758	64.881	40.2985	41.358	49.6364
Chr1:20911764-20916234	1	20911764	20916234	46.1538	57.8231	66.2602	47.1751	45.7576	59.1195
Chr1:20916336-20921176	1	20916336	20921176	70.068	68.1818	80.7099	66.2424	72.6562	70.5556
Chr1:20921186-20925674	1	20921186	20925674	73.6842	62.5	66.6667	60.5856	65.1263	75.9804
Chr1:20925898-20931871	1	20925898	20931871	66.0131	65.6609	79	62.7358	59.887	63.0769
Chr1:20931894-20935098	1	20931894	20935098	46.1905	35.1562	48.1818	55.9748	38.7879	60.7143
Chr1:20935124-20937068	1	20935124	20937068	43.4783	55.7692	52.381	38.9785	41.9048	35.0877
Chr1:20937143-20942182	1	20937143	20942182	44.4444	52.7778	55	40.9091	44.5513	41.6667
Chr1:20942184-20951131	1	20942184	20951131	57.197	55.0813	68.8889	62.8307	57.8616	77.027
Chr1:20952651-20956206	1	20952651	20956206	57.7778	57.0833	76.4103	49.0741	57.7619	71.4286
Chr1:20956207-20961240	1	20956207	20961240	74.569	88.8889	88.8889	79.0936	67.402	85.5128
Chr1:20961241-20968244	1	20961241	20968244	78.1746	82.598	84.5267	73.5507	71.0784	78.9414
Chr1:20968245-20977050	1	20968245	20977050	60.461	51.0638	63.6792	51.4646	54.321	67.5781
Chr1:20977330-20981612	1	20977330	20981612	72.449	55.9524	74.1228	65.3509	59.5763	72.5124
Chr1:20981613-20986642	1	20981613	20986642	66.3889	58.0247	72.1154	71.6895	68.1818	79.2398
Chr1:20986730-20990638	1	20986730	20990638	68.1818	64.7321	78.1818	75.8064	66.9591	84.7917
Chr1:20990671-20996981	1	20990671	20996981	79.5699	66.2963	81.1111	51.25	65.3005	79.798
Chr1:20996982-21001561	1	20996982	21001561	58.8435	72.7273	80.4094	71.6931	65.7609	76.2195
Chr1:21001587-21004894	1	21001587	21004894	72.973	70.1258	62.7907	75.5319	70.7407	73.4277
Chr1:21004900-21009572	1	21004900	21009572	74.4186	66.6667	83.8418	79.023	70.7602	73.8095
Chr1:21009573-21013207	1	21009573	21013207	74.6795	81.0811	71.9945	67.8571	59.0426	59.5238
Chr1:21013208-21017983	1	21013208	21017983	77.4854	64.0351	77.2727	75.8658	71.2097	69.0909
Chr1:21018335-21024956	1	21018335	21024956	77.3585	68.7879	82.7381	67.2143	62.6157	80
Chr1:21024964-21028967	1	21024964	21028967	72.9839	63.3772	79.7872	56.3172	58.3333	84.7484
Chr1:21029168-21035293	1	21029168	21035293	68.5535	60.3333	84.8667	73.6928	74.3939	67.3177
Chr1:21035486-21040394	1	21035486	21040394	72.0339	80.0847	82.8646	71.1795	68.4615	96.0145
Chr1:21040401-21043610	1	21040401	21043610	63.0952	81.1012	84.4828	64.5833	73.0047	85.2201
Chr1:21043621-21049189	1	21043621	21049189	74.4444	63.141	71.9203	71.0526	66.9811	69.4444
Chr1:21049216-21053155	1	21049216	21053155	83.6257	57.7778	64.7541	82.971	74.4872	81.5705
Chr1:21053194-21058063	1	21053194	21058063	56.9182	61.9048	77.9874	60	64.2857	82.6389
Chr1:21058077-21062235	1	21058077	21062235	84.2767	64.2857	79.0404	76.3682	72.2222	75.3086
Chr1:21062236-21065923	1	21062236	21065923	82.0652	72.8358	82.0106	76.9624	71.831	90.3509
Chr1:21065953-21070336	1	21065953	21070336	61.4035	61.8182	61.4198	67.1429	53.3019	57.0755
Chr1:21070347-21073384	1	21070347	21073384	65.5556	53.0797	63.0994	55.1075	49.0909	65.2778
Chr1:21073406-21077786	1	21073406	21077786	59.8485	61.25	56.4815	47.8142	44.7222	59.4444
Chr1:21077787-21079277	1	21077787	21079277	6.25	8.73016	7.03125	17.0455	13.8889	21.7391
Chr1:21079283-21080414	1	21079283	21080414	13.3333	26.1905	9.18367	17.6768	22.7273	25.8706
Chr1:21080415-21087642	1	21080415	21087642	67.7778	76.2346	80.1667	60.8586	69.3627	67.8385
Chr1:21087965-21093643	1	21087965	21093643	78.7755	69.0657	82.2034	67.1875	62.2549	78.5088
Chr1:21094013-21097658	1	21094013	21097658	61.1111	67.8295	60.4478	66.0714	55.2083	72.8814
Chr1:21097666-21101888	1	21097666	21101888	89.4558	68	77.3148	72.1014	64.0741	69.9735
Chr1:21101903-21107596	1	21101903	21107596	79.0909	65.0943	80.117	69.1026	62.381	80.4233
Chr1:21107597-21114533	1	21107597	21114533	83.0645	84.5912	67.6389	69.1071	75.7883	76.1438
Chr1:21114629-21123642	1	21114629	21123642	86.9565	60.5	84.2424	87.0192	82.4722	66.6667
Chr1:21124043-21130032	1	21124043	21130032	73.6842	66.3889	67.4479	66.619	52.7044	62.7778
Chr1:21130457-21140646	1	21130457	21140646	73.3918	62.4183	77.1739	68.5185	68.8333	70.5
Chr1:21140647-21147003	1	21140647	21147003	74.3939	67.4863	74.3056	82.0455	67.4713	74
Chr1:21147194-21154548	1	21147194	21154548	72.5	64.418	79.1216	64.0774	57.1751	72.096
Chr1:21154549-21159218	1	21154549	21159218	70.7547	59.6667	74.8588	69.0476	61.2821	79.7414
Chr1:21159309-21163708	1	21159309	21163708	58.0303	52.1212	60.6061	50.1214	43.3908	64.5
Chr1:21163779-21168609	1	21163779	21168609	18.4524	32.9932	36.4198	24.5614	29.1005	31.2821
Chr1:21168610-21176545	1	21168610	21176545	58.2051	66.8403	66.129	64.974	67.2381	73.2527
Chr1:21176591-21184187	1	21176591	21184187	72.1311	75	71.1623	69.1429	62.6582	70.5224
Chr1:21184992-21191247	1	21184992	21191247	67.8363	75.9615	83.7778	59.1549	62.1005	90.5473
Chr1:21191359-21200046	1	21191359	21200046	71.7054	68.3333	80.1075	66.5344	72.5	82.3977
Chr1:21200062-21207818	1	21200062	21207818	67.402	58.5648	68.8889	54.8485	49.8062	65.9765
Chr1:21207819-21214249	1	21207819	21214249	60.5556	66.1111	76.1538	61.9048	65.2482	77.7536
Chr1:21214250-21218783	1	21214250	21218783	25.969	31.1594	47.7401	52.6144	37.234	44.6721
Chr1:21218784-21223060	1	21218784	21223060	48.8636	46.2963	48.6559	50	37.3512	50.8485
[truncated: 357,193+ more rows]

## Sheet: Ext Data Fig 4c
G1>G2/M						G1<G2/M						Genome
Chr1:7922612-7952383	chr1	7922612	7952383	.		Chr1:4689320-4693581	chr1	4689320	4693581	.		Chr1:3000827-3015068	chr1	3000827	3015068	.
Chr1:9601673-9607681	chr1	9601673	9607681	.		Chr1:10993932-10999742	chr1	10993932	10999742	.		Chr1:3015069-3025351	chr1	3015069	3025351	.
Chr1:19898833-19905224	chr1	19898833	19905224	.		Chr1:12038508-12041124	chr1	12038508	12041124	.		Chr1:3025536-3037870	chr1	3025536	3037870	.
Chr1:21369176-21379078	chr1	21369176	21379078	.		Chr1:33102579-33108602	chr1	33102579	33108602	.		Chr1:3037938-3050025	chr1	3037938	3050025	.
Chr1:28336706-28347032	chr1	28336706	28347032	.		Chr1:40266563-40268814	chr1	40266563	40268814	.		Chr1:3050032-3056516	chr1	3050032	3056516	.
Chr1:32693235-32700372	chr1	32693235	32700372	.		Chr1:52753991-52760563	chr1	52753991	52760563	.		Chr1:3056613-3061686	chr1	3056613	3061686	.
Chr1:38627425-38628831	chr1	38627425	38628831	.		Chr1:54454716-54462493	chr1	54454716	54462493	.		Chr1:3062485-3073789	chr1	3062485	3073789	.
Chr1:40945630-40951615	chr1	40945630	40951615	.		Chr1:58702895-58706298	chr1	58702895	58706298	.		Chr1:3073819-3086834	chr1	3073819	3086834	.
Chr1:41726243-41732930	chr1	41726243	41732930	.		Chr1:58800635-58803955	chr1	58800635	58803955	.		Chr1:3086850-3098911	chr1	3086850	3098911	.
Chr1:48070722-48085483	chr1	48070722	48085483	.		Chr1:63307048-63309548	chr1	63307048	63309548	.		Chr1:3098991-3108563	chr1	3098991	3108563	.
Chr1:52268849-52275682	chr1	52268849	52275682	.		Chr1:72721107-72726303	chr1	72721107	72726303	.		Chr1:3108564-3117565	chr1	3108564	3117565	.
Chr1:53076011-53084853	chr1	53076011	53084853	.		Chr1:86042292-86046103	chr1	86042292	86046103	.		Chr1:3117566-3131521	chr1	3117566	3131521	.
Chr1:56371134-56380536	chr1	56371134	56380536	.		Chr1:86257737-86261872	chr1	86257737	86261872	.		Chr1:3131977-3143577	chr1	3131977	3143577	.
Chr1:56955791-56960725	chr1	56955791	56960725	.		Chr1:86670506-86672661	chr1	86670506	86672661	.		Chr1:3143600-3147865	chr1	3143600	3147865	.
Chr1:57188027-57192006	chr1	57188027	57192006	.		Chr1:87428236-87435373	chr1	87428236	87435373	.		Chr1:3147914-3155962	chr1	3147914	3155962	.
Chr1:58303496-58306895	chr1	58303496	58306895	.		Chr1:87475469-87477603	chr1	87475469	87477603	.		Chr1:3155993-3175628	chr1	3155993	3175628	.
Chr1:59365946-59369715	chr1	59365946	59369715	.		Chr1:88737006-88742385	chr1	88737006	88742385	.		Chr1:3175629-3185196	chr1	3175629	3185196	.
Chr1:59470181-59474141	chr1	59470181	59474141	.		Chr1:91602824-91606889	chr1	91602824	91606889	.		Chr1:3185244-3197575	chr1	3185244	3197575	.
Chr1:60419467-60431272	chr1	60419467	60431272	.		Chr1:93305937-93311786	chr1	93305937	93311786	.		Chr1:3197723-3214604	chr1	3197723	3214604	.
Chr1:75163970-75168691	chr1	75163970	75168691	.		Chr1:98095539-98098464	chr1	98095539	98098464	.		Chr1:3214892-3223879	chr1	3214892	3223879	.
Chr1:76191994-76199195	chr1	76191994	76199195	.		Chr1:128298628-128302124	chr1	128298628	128302124	.		Chr1:3224054-3237122	chr1	3224054	3237122	.
Chr1:79708230-79711660	chr1	79708230	79711660	.		Chr1:136882717-136887286	chr1	136882717	136887286	.		Chr1:3237224-3247474	chr1	3237224	3247474	.
Chr1:81533125-81538865	chr1	81533125	81538865	.		Chr1:139455117-139457771	chr1	139455117	139457771	.		Chr1:3248665-3261069	chr1	3248665	3261069	.
Chr1:89089578-89092364	chr1	89089578	89092364	.		Chr1:155417326-155421110	chr1	155417326	155421110	.		Chr1:3261201-3273510	chr1	3261201	3273510	.
Chr1:89186904-89190889	chr1	89186904	89190889	.		Chr1:165485941-165493729	chr1	165485941	165493729	.		Chr1:3276749-3281583	chr1	3276749	3281583	.
Chr1:89529030-89533135	chr1	89529030	89533135	.		Chr1:165546335-165550928	chr1	165546335	165550928	.		Chr1:3281848-3292010	chr1	3281848	3292010	.
Chr1:91128705-91144206	chr1	91128705	91144206	.		Chr1:176810939-176813708	chr1	176810939	176813708	.		Chr1:3292011-3302305	chr1	3292011	3302305	.
Chr1:95820017-95838346	chr1	95820017	95838346	.		Chr1:181865060-181868898	chr1	181865060	181868898	.		Chr1:3302306-3314790	chr1	3302306	3314790	.
Chr1:97976999-97979993	chr1	97976999	97979993	.		Chr1:182005324-182011019	chr1	182005324	182011019	.		Chr1:3314791-3330432	chr1	3314791	3330432	.
Chr1:98457740-98461780	chr1	98457740	98461780	.		Chr1:189190929-189194260	chr1	189190929	189194260	.		Chr1:3331586-3343224	chr1	3331586	3343224	.
Chr1:99192142-99207776	chr1	99192142	99207776	.		Chr1:191657036-191663098	chr1	191657036	191663098	.		Chr1:3343547-3361060	chr1	3343547	3361060	.
Chr1:101926087-101936916	chr1	101926087	101936916	.		Chr2:9883145-9884764	chr2	9883145	9884764	.		Chr1:3361071-3371842	chr1	3361071	3371842	.
Chr1:103405806-103414274	chr1	103405806	103414274	.		Chr2:12419115-12421942	chr2	12419115	12421942	.		Chr1:3371843-3385104	chr1	3371843	3385104	.
Chr1:104780309-104791727	chr1	104780309	104791727	.		Chr2:24919820-24924780	chr2	24919820	24924780	.		Chr1:3385118-3397937	chr1	3385118	3397937	.
Chr1:110794275-110805700	chr1	110794275	110805700	.		Chr2:26064514-26068327	chr2	26064514	26068327	.		Chr1:3398296-3405288	chr1	3398296	3405288	.
Chr1:110948123-110964071	chr1	110948123	110964071	.		Chr2:27307856-27312234	chr2	27307856	27312234	.		Chr1:3405309-3421839	chr1	3405309	3421839	.
Chr1:120132029-120137472	chr1	120132029	120137472	.		Chr2:28700121-28702314	chr2	28700121	28702314	.		Chr1:3421840-3432619	chr1	3421840	3432619	.
Chr1:122596729-122609212	chr1	122596729	122609212	.		Chr2:29041408-29044884	chr2	29041408	29044884	.		Chr1:3432786-3445883	chr1	3432786	3445883	.
Chr1:124088808-124102444	chr1	124088808	124102444	.		Chr2:29931578-29935432	chr2	29931578	29935432	.		Chr1:3445884-3458261	chr1	3445884	3458261	.
Chr1:126490910-126493822	chr1	126490910	126493822	.		Chr2:30769007-30771604	chr2	30769007	30771604	.		Chr1:3458262-3470924	chr1	3458262	3470924	.
Chr1:131787341-131797356	chr1	131787341	131797356	.		Chr2:30964284-30967215	chr2	30964284	30967215	.		Chr1:3470979-3484018	chr1	3470979	3484018	.
Chr1:133890119-133893595	chr1	133890119	133893595	.		Chr2:31149649-31152423	chr2	31149649	31152423	.		Chr1:3484089-3496348	chr1	3484089	3496348	.
Chr1:136339821-136345080	chr1	136339821	136345080	.		Chr2:33453994-33456524	chr2	33453994	33456524	.		Chr1:3496349-3510017	chr1	3496349	3510017	.
Chr1:138513096-138517466	chr1	138513096	138517466	.		Chr2:35200865-35201876	chr2	35200865	35201876	.		Chr1:3510055-3524247	chr1	3510055	3524247	.
Chr1:138619655-138621097	chr1	138619655	138621097	.		Chr2:35444494-35447624	chr2	35444494	35447624	.		Chr1:3524481-3531803	chr1	3524481	3531803	.
Chr1:139086718-139093026	chr1	139086718	139093026	.		Chr2:35890795-35896901	chr2	35890795	35896901	.		Chr1:3531813-3533574	chr1	3531813	3533574	.
Chr1:145038961-145050098	chr1	145038961	145050098	.		Chr2:47994410-48002361	chr2	47994410	48002361	.		Chr1:3533575-3546153	chr1	3533575	3546153	.
Chr1:145484909-145494484	chr1	145484909	145494484	.		Chr2:59248123-59254635	chr2	59248123	59254635	.		Chr1:3546175-3552774	chr1	3546175	3552774	.
Chr1:148949599-148960805	chr1	148949599	148960805	.		Chr2:59703115-59707744	chr2	59703115	59707744	.		Chr1:3552775-3560795	chr1	3552775	3560795	.
Chr1:149376132-149385735	chr1	149376132	149385735	.		Chr2:60415559-60421627	chr2	60415559	60421627	.		Chr1:3560796-3570745	chr1	3560796	3570745	.
Chr1:153163827-153167673	chr1	153163827	153167673	.		Chr2:72068188-72071351	chr2	72068188	72071351	.		Chr1:3570746-3583099	chr1	3570746	3583099	.
Chr1:154321495-154329139	chr1	154321495	154329139	.		Chr2:73529655-73532137	chr2	73529655	73532137	.		Chr1:3583806-3593325	chr1	3583806	3593325	.
Chr1:158298711-158304072	chr1	158298711	158304072	.		Chr2:76713157-76714839	chr2	76713157	76714839	.		Chr1:3593376-3607743	chr1	3593376	3607743	.
Chr1:158304073-158309432	chr1	158304073	158309432	.		Chr2:76752633-76756476	chr2	76752633	76756476	.		Chr1:3607744-3618639	chr1	3607744	3618639	.
Chr1:158865542-158875967	chr1	158865542	158875967	.		Chr2:90685082-90689795	chr2	90685082	90689795	.		Chr1:3618640-3628691	chr1	3618640	3628691	.
Chr1:166256523-166261874	chr1	166256523	166261874	.		Chr2:91766597-91772852	chr2	91766597	91772852	.		Chr1:3628756-3641278	chr1	3628756	3641278	.
Chr1:177259036-177265552	chr1	177259036	177265552	.		Chr2:93977550-93982220	chr2	93977550	93982220	.		Chr1:3641279-3653906	chr1	3641279	3653906	.
Chr1:180157639-180162243	chr1	180157639	180162243	.		Chr2:100059143-100072792	chr2	100059143	100072792	.		Chr1:3653907-3669309	chr1	3653907	3669309	.
Chr1:183535465-183546364	chr1	183535465	183546364	.		Chr2:110018034-110022365	chr2	110018034	110022365	.		Chr1:3670044-3671144	chr1	3670044	3671144	.
Chr1:188780581-188784791	chr1	188780581	188784791	.		Chr2:122735087-122738617	chr2	122735087	122738617	.		Chr1:3671145-3671596	chr1	3671145	3671596	.
Chr1:191159527-191161815	chr1	191159527	191161815	.		Chr2:124090537-124096894	chr2	124090537	124096894	.		Chr1:3671597-3672150	chr1	3671597	3672150	.
Chr1:191161874-191164353	chr1	191161874	191164353	.		Chr2:127333433-127336266	chr2	127333433	127336266	.		Chr1:3672151-3681666	chr1	3672151	3681666	.
Chr1:191719073-191722280	chr1	191719073	191722280	.		Chr2:127787919-127789409	chr2	127787919	127789409	.		Chr1:3682663-3700544	chr1	3682663	3700544	.
Chr1:192544871-192548371	chr1	192544871	192548371	.		Chr2:128128234-128131783	chr2	128128234	128131783	.		Chr1:3700545-3709458	chr1	3700545	3709458	.
Chr1:193701174-193706402	chr1	193701174	193706402	.		Chr2:128308930-128313477	chr2	128308930	128313477	.		Chr1:3709504-3726266	chr1	3709504	3726266	.
Chr2:5730315-5734305	chr2	5730315	5734305	.		Chr2:144331954-144333383	chr2	144331954	144333383	.		Chr1:3726454-3734954	chr1	3726454	3734954	.
Chr2:8376254-8378577	chr2	8376254	8378577	.		Chr2:145573433-145580373	chr2	145573433	145580373	.		Chr1:3734955-3745389	chr1	3734955	3745389	.
Chr2:10235312-10239822	chr2	10235312	10239822	.		Chr2:147368570-147373346	chr2	147368570	147373346	.		Chr1:3745533-3754671	chr1	3745533	3754671	.
Chr2:11176562-11180080	chr2	11176562	11180080	.		Chr2:153584694-153590456	chr2	153584694	153590456	.		Chr1:3754718-3767800	chr1	3754718	3767800	.
Chr2:17338812-17347463	chr2	17338812	17347463	.		Chr2:154613928-154616425	chr2	154613928	154616425	.		Chr1:3767801-3773802	chr1	3767801	3773802	.
Chr2:22589422-22597922	chr2	22589422	22597922	.		Chr2:155822856-155825985	chr2	155822856	155825985	.		Chr1:3774538-3787467	chr1	3774538	3787467	.
Chr2:32215226-32218054	chr2	32215226	32218054	.		Chr2:156856792-156861320	chr2	156856792	156861320	.		Chr1:3787468-3799685	chr1	3787468	3799685	.
Chr2:32233820-32236418	chr2	32233820	32236418	.		Chr2:158710184-158713143	chr2	158710184	158713143	.		Chr1:3799713-3803906	chr1	3799713	3803906	.
Chr2:34961878-34964910	chr2	34961878	34964910	.		Chr2:162907510-162909547	chr2	162907510	162909547	.		Chr1:3803907-3817294	chr1	3803907	3817294	.
Chr2:40132234-40142214	chr2	40132234	40142214	.		Chr2:163306821-163309510	chr2	163306821	163309510	.		Chr1:3817350-3829843	chr1	3817350	3829843	.
Chr2:40293539-40305363	chr2	40293539	40305363	.		Chr2:163851150-163853736	chr2	163851150	163853736	.		Chr1:3829844-3840233	chr1	3829844	3840233	.
Chr2:46051358-46056871	chr2	46051358	46056871	.		Chr2:163866866-163870801	chr2	163866866	163870801	.		Chr1:3840234-3849229	chr1	3840234	3849229	.
Chr2:50647420-50653655	chr2	50647420	50653655	.		Chr2:165221028-165224122	chr2	165221028	165224122	.		Chr1:3849420-3857109	chr1	3849420	3857109	.
Chr2:60352518-60355590	chr2	60352518	60355590	.		Chr2:166269237-166273313	chr2	166269237	166273313	.		Chr1:3857110-3874632	chr1	3857110	3874632	.
Chr2:62242499-62249426	chr2	62242499	62249426	.		Chr2:166273349-166276025	chr2	166273349	166276025	.		Chr1:3874633-3888408	chr1	3874633	3888408	.
Chr2:66453562-66461969	chr2	66453562	66461969	.		Chr2:166529532-166534453	chr2	166529532	166534453	.		Chr1:3888515-3900267	chr1	3888515	3900267	.
Chr2:67511942-67516325	chr2	67511942	67516325	.		Chr2:167102921-167104873	chr2	167102921	167104873	.		Chr1:3900370-3914676	chr1	3900370	3914676	.
Chr2:67542838-67548916	chr2	67542838	67548916	.		Chr2:167658214-167660749	chr2	167658214	167660749	.		Chr1:3915158-3923177	chr1	3915158	3923177	.
Chr2:71449003-71453303	chr2	71449003	71453303	.		Chr2:170217298-170219636	chr2	170217298	170219636	.		Chr1:3923185-3935784	chr1	3923185	3935784	.
Chr2:71887302-71891473	chr2	71887302	71891473	.		Chr2:173689462-173694191	chr2	173689462	173694191	.		Chr1:3935785-3950157	chr1	3935785	3950157	.
Chr2:72621363-72625771	chr2	72621363	72625771	.		Chr2:177759723-177775648	chr2	177759723	177775648	.		Chr1:3950158-3960195	chr1	3950158	3960195	.
Chr2:72810957-72813133	chr2	72810957	72813133	.		Chr2:180557564-180563520	chr2	180557564	180563520	.		Chr1:3960260-3972086	chr1	3960260	3972086	.
Chr2:73047021-73049770	chr2	73047021	73049770	.		Chr2:181156761-181159336	chr2	181156761	181159336	.		Chr1:3972087-3979454	chr1	3972087	3979454	.
Chr2:74430668-74435826	chr2	74430668	74435826	.		Chr3:8662343-8664778	chr3	8662343	8664778	.		Chr1:3979455-3984168	chr1	3979455	3984168	.
Chr2:75516010-75521511	chr2	75516010	75521511	.		Chr3:31036559-31039492	chr3	31036559	31039492	.		Chr1:3984187-3987506	chr1	3984187	3987506	.
Chr2:76338883-76341379	chr2	76338883	76341379	.		Chr3:32804631-32813563	chr3	32804631	32813563	.		Chr1:3987535-3993639	chr1	3987535	3993639	.
Chr2:77768706-77772679	chr2	77768706	77772679	.		Chr3:34923699-34928607	chr3	34923699	34928607	.		Chr1:3993640-4003022	chr1	3993640	4003022	.
Chr2:77794906-77798973	chr2	77794906	77798973	.		Chr3:54156177-54157425	chr3	54156177	54157425	.		Chr1:4003023-4015676	chr1	4003023	4015676	.
Chr2:77820107-77826715	chr2	77820107	77826715	.		Chr3:54786281-54789484	chr3	54786281	54789484	.		Chr1:4015677-4029374	chr1	4015677	4029374	.
Chr2:80289201-80293407	chr2	80289201	80293407	.		Chr3:54915757-54916796	chr3	54915757	54916796	.		Chr1:4029457-4039906	chr1	4029457	4039906	.
Chr2:81070112-81079455	chr2	81070112	81079455	.		Chr3:55112649-55117163	chr3	55112649	55117163	.		Chr1:4040203-4052478	chr1	4040203	4052478	.
Chr2:82465018-82472407	chr2	82465018	82472407	.		Chr3:55401734-55404952	chr3	55401734	55404952	.		Chr1:4052865-4065979	chr1	4052865	4065979	.
Chr2:93796519-93798872	chr2	93796519	93798872	.		Chr3:88258540-88263172	chr3	88258540	88263172	.		Chr1:4065980-4076220	chr1	4065980	4076220	.
Chr2:94169358-94175477	chr2	94169358	94175477	.		Chr3:88361061-88365046	chr3	88361061	88365046	.		Chr1:4076311-4089435	chr1	4076311	4089435	.
Chr2:99890788-99910892	chr2	99890788	99910892	.		Chr3:88394946-88399318	chr3	88394946	88399318	.		Chr1:4089532-4103332	chr1	4089532	4103332	.
Chr2:104590913-104599584	chr2	104590913	104599584	.		Chr3:89761257-89764431	chr3	89761257	89764431	.		Chr1:4103333-4116204	chr1	4103333	4116204	.
Chr2:108534407-108548073	chr2	108534407	108548073	.		Chr3:90254431-90256263	chr3	90254431	90256263	.		Chr1:4116714-4129094	chr1	4116714	4129094	.
Chr2:112240585-112243804	chr2	112240585	112243804	.		Chr3:95733324-95735911	chr3	95733324	95735911	.		Chr1:4129095-4144595	chr1	4129095	4144595	.
Chr2:118677483-118680997	chr2	118677483	118680997	.		Chr3:96337234-96339979	chr3	96337234	96339979	.		Chr1:4144596-4157001	chr1	4144596	4157001	.
Chr2:126522041-126526071	chr2	126522041	126526071	.		Chr3:98379474-98382387	chr3	98379474	98382387	.		Chr1:4157002-4172722	chr1	4157002	4172722	.
Chr2:128078654-128081913	chr2	128078654	128081913	.		Chr3:100959150-100964488	chr3	100959150	100964488	.		Chr1:4173310-4180435	chr1	4173310	4180435	.
Chr2:128362837-128367653	chr2	128362837	128367653	.		Chr3:110243073-110249959	chr3	110243073	110249959	.		Chr1:4180540-4189265	chr1	4180540	4189265	.
Chr2:129336586-129343323	chr2	129336586	129343323	.		Chr3:145383206-145390015	chr3	145383206	145390015	.		Chr1:4189266-4198843	chr1	4189266	4198843	.
Chr2:132938888-132943633	chr2	132938888	132943633	.		Chr3:153969760-153973513	chr3	153969760	153973513	.		Chr1:4198844-4207166	chr1	4198844	4207166	.
Chr2:133553144-133554524	chr2	133553144	133554524	.		Chr4:6987304-6990246	chr4	6987304	6990246	.		Chr1:4207343-4219919	chr1	4207343	4219919	.
Chr2:140901893-140912363	chr2	140901893	140912363	.		Chr4:11156935-11165858	chr4	11156935	11165858	.		Chr1:4219920-4228517	chr1	4219920	4228517	.
Chr2:141995343-142000741	chr2	141995343	142000741	.		Chr4:11250801-11253818	chr4	11250801	11253818	.		Chr1:4228570-4238576	chr1	4228570	4238576	.
Chr2:142737367-142743983	chr2	142737367	142743983	.		Chr4:11559051-11562827	chr4	11559051	11562827	.		Chr1:4238713-4249519	chr1	4238713	4249519	.
Chr2:145902223-145903493	chr2	145902223	145903493	.		Chr4:11966642-11969570	chr4	11966642	11969570	.		Chr1:4249544-4257985	chr1	4249544	4257985	.
Chr2:147615139-147620598	chr2	147615139	147620598	.		Chr4:26346677-26354020	chr4	26346677	26354020	.		Chr1:4258199-4269797	chr1	4258199	4269797	.
Chr2:158228999-158231214	chr2	158228999	158231214	.		Chr4:32544947-32548538	chr4	32544947	32548538	.		Chr1:4270152-4281524	chr1	4270152	4281524	.
Chr2:159316209-159326465	chr2	159316209	159326465	.		Chr4:41178831-41183124	chr4	41178831	41183124	.		Chr1:4282469-4297826	chr1	4282469	4297826	.
Chr2:159688462-159696496	chr2	159688462	159696496	.		Chr4:44234565-44237836	chr4	44234565	44237836	.		Chr1:4297827-4315669	chr1	4297827	4315669	.
Chr2:160637111-160639932	chr2	160637111	160639932	.		Chr4:45788284-45792424	chr4	45788284	45792424	.		Chr1:4315891-4329246	chr1	4315891	4329246	.
Chr2:162609968-162614949	chr2	162609968	162614949	.		Chr4:49594463-49597308	chr4	49594463	49597308	.		Chr1:4329247-4337583	chr1	4329247	4337583	.
Chr2:164443598-164448878	chr2	164443598	164448878	.		Chr4:57193513-57195857	chr4	57193513	57195857	.		Chr1:4337982-4346331	chr1	4337982	4346331	.
Chr2:167012168-167015285	chr2	167012168	167015285	.		Chr4:98383053-98387437	chr4	98383053	98387437	.		Chr1:4346348-4352636	chr1	4346348	4352636	.
Chr2:168098513-168099406	chr2	168098513	168099406	.		Chr4:116054192-116060203	chr4	116054192	116060203	.		Chr1:4352637-4362055	chr1	4352637	4362055	.
Chr2:168268543-168270074	chr2	168268543	168270074	.		Chr4:117268067-117271349	chr4	117268067	117271349	.		Chr1:4362056-4375369	chr1	4362056	4375369	.
Chr2:168426804-168429836	chr2	168426804	168429836	.		Chr4:122821799-122825596	chr4	122821799	122825596	.		Chr1:4375370-4385223	chr1	4375370	4385223	.
Chr2:168926380-168928153	chr2	168926380	168928153	.		Chr4:123771101-123782067	chr4	123771101	123782067	.		Chr1:4385224-4395742	chr1	4385224	4395742	.
Chr2:174383890-174389736	chr2	174383890	174389736	.		Chr4:125436300-125439899	chr4	125436300	125439899	.		Chr1:4395747-4405259	chr1	4395747	4405259	.
Chr2:179584002-179586744	chr2	179584002	179586744	.		Chr4:127427612-127432890	chr4	127427612	127432890	.		Chr1:4406250-4414747	chr1	4406250	4414747	.
Chr2:181736658-181746841	chr2	181736658	181746841	.		Chr4:127593714-127597760	chr4	127593714	127597760	.		Chr1:4414778-4422090	chr1	4414778	4422090	.
Chr3:3309232-3326312	chr3	3309232	3326312	.		Chr4:132226374-132230317	chr4	132226374	132230317	.		Chr1:4422178-4427157	chr1	4422178	4427157	.
Chr3:4667765-4682166	chr3	4667765	4682166	.		Chr4:132904901-132909831	chr4	132904901	132909831	.		Chr1:4427158-4435941	chr1	4427158	4435941	.
Chr3:5705675-5718132	chr3	5705675	5718132	.		Chr4:137652036-137655620	chr4	137652036	137655620	.		Chr1:4435942-4441459	chr1	4435942	4441459	.
Chr3:6335042-6343734	chr3	6335042	6343734	.		Chr4:138257281-138260416	chr4	138257281	138260416	.		Chr1:4441533-4449501	chr1	4441533	4449501	.
Chr3:8685297-8690588	chr3	8685297	8690588	.		Chr4:140398986-140402320	chr4	140398986	140402320	.		Chr1:4449502-4456728	chr1	4449502	4456728	.
Chr3:9628475-9631405	chr3	9628475	9631405	.		Chr4:141534736-141536626	chr4	141534736	141536626	.		Chr1:4456729-4465643	chr1	4456729	4465643	.
Chr3:9971053-9974672	chr3	9971053	9974672	.		Chr4:152689270-152691686	chr4	152689270	152691686	.		Chr1:4465813-4473336	chr1	4465813	4473336	.
Chr3:13788793-13807213	chr3	13788793	13807213	.		Chr4:153118429-153124063	chr4	153118429	153124063	.		Chr1:4473337-4479712	chr1	4473337	4479712	.
Chr3:19846359-19857494	chr3	19846359	19857494	.		Chr4:154245314-154247988	chr4	154245314	154247988	.		Chr1:4479713-4488772	chr1	4479713	4488772	.
Chr3:24557481-24566474	chr3	24557481	24566474	.		Chr5:5559459-5562580	chr5	5559459	5562580	.		Chr1:4488773-4492019	chr1	4488773	4492019	.
Chr3:27283492-27286632	chr3	27283492	27286632	.		Chr5:8017893-8020081	chr5	8017893	8020081	.		Chr1:4492554-4493358	chr1	4492554	4493358	.
Chr3:28691628-28696283	chr3	28691628	28696283	.		Chr5:19186566-19196324	chr5	19186566	19196324	.		Chr1:4493373-4494900	chr1	4493373	4494900	.
Chr3:29081616-29082732	chr3	29081616	29082732	.		Chr5:25692406-25697263	chr5	25692406	25697263	.		Chr1:4495629-4497187	chr1	4495629	4497187	.
Chr3:29343504-29351770	chr3	29343504	29351770	.		Chr5:28290091-28295921	chr5	28290091	28295921	.		Chr1:4497188-4500356	chr1	4497188	4500356	.
Chr3:35312230-35317061	chr3	35312230	35317061	.		Chr5:38412718-38418619	chr5	38412718	38418619	.		Chr1:4500357-4509770	chr1	4500357	4509770	.
Chr3:35795369-35806221	chr3	35795369	35806221	.		Chr5:66421890-66425517	chr5	66421890	66425517	.		Chr1:4509771-4518761	chr1	4509771	4518761	.
Chr3:41858985-41871463	chr3	41858985	41871463	.		Chr5:66615360-66618177	chr5	66615360	66618177	.		Chr1:4519268-4524326	chr1	4519268	4524326	.
Chr3:44534634-44544425	chr3	44534634	44544425	.		Chr5:76784912-76790193	chr5	76784912	76790193	.		Chr1:4524339-4526906	chr1	4524339	4526906	.
Chr3:45246716-45256464	chr3	45246716	45256464	.		Chr5:92372169-92375698	chr5	92372169	92375698	.		Chr1:4526958-4538357	chr1	4526958	4538357	.
Chr3:49015924-49026331	chr3	49015924	49026331	.		Chr5:96209962-96213192	chr5	96209962	96213192	.		Chr1:4538358-4546368	chr1	4538358	4546368	.
Chr3:49378208-49382614	chr3	49378208	49382614	.		Chr5:102126024-102129038	chr5	102126024	102129038	.		Chr1:4546369-4556223	chr1	4546369	4556223	.
Chr3:50259931-50269771	chr3	50259931	50269771	.		Chr5:104508561-104511060	chr5	104508561	104511060	.		Chr1:4556224-4570822	chr1	4556224	4570822	.
Chr3:52597939-52601346	chr3	52597939	52601346	.		Chr5:105724287-105731736	chr5	105724287	105731736	.		Chr1:4570823-4571970	chr1	4570823	4571970	.
Chr3:55254419-55257658	chr3	55254419	55257658	.		Chr5:105757541-105759772	chr5	105757541	105759772	.		Chr1:4571971-4580590	chr1	4571971	4580590	.
Chr3:56093820-56104854	chr3	56093820	56104854	.		Chr5:110174429-110176897	chr5	110174429	110176897	.		Chr1:4580591-4591178	chr1	4580591	4591178	.
Chr3:59238757-59245800	chr3	59238757	59245800	.		Chr5:110370167-110374745	chr5	110370167	110374745	.		Chr1:4591214-4596999	chr1	4591214	4596999	.
Chr3:66850375-66864135	chr3	66850375	66864135	.		Chr5:110491342-110497735	chr5	110491342	110497735	.		Chr1:4597000-4605389	chr1	4597000	4605389	.
Chr3:71620987-71625702	chr3	71620987	71625702	.		Chr5:110841126-110850152	chr5	110841126	110850152	.		Chr1:4605390-4611193	chr1	4605390	4611193	.
Chr3:72929896-72944128	chr3	72929896	72944128	.		Chr5:112306243-112307988	chr5	112306243	112307988	.		Chr1:4611194-4615744	chr1	4611194	4615744	.
Chr3:76344616-76357757	chr3	76344616	76357757	.		Chr5:113124237-113126809	chr5	113124237	113126809	.		Chr1:4615745-4623453	chr1	4615745	4623453	.
Chr3:77964501-77976792	chr3	77964501	77976792	.		Chr5:113171805-113175057	chr5	113171805	113175057	.		Chr1:4623454-4634866	chr1	4623454	4634866	.
Chr3:95851951-95855791	chr3	95851951	95855791	.		Chr5:116118479-116122596	chr5	116118479	116122596	.		Chr1:4634867-4645200	chr1	4634867	4645200	.
Chr3:96436497-96441083	chr3	96436497	96441083	.		Chr5:117349093-117352746	chr5	117349093	117352746	.		Chr1:4645201-4653353	chr1	4645201	4653353	.
Chr3:97901230-97904198	chr3	97901230	97904198	.		Chr5:121813166-121816016	chr5	121813166	121816016	.		Chr1:4653354-4660976	chr1	4653354	4660976	.
Chr3:107446970-107448346	chr3	107446970	107448346	.		Chr5:122770409-122773299	chr5	122770409	122773299	.		Chr1:4660977-4668929	chr1	4660977	4668929	.
Chr3:107460268-107465525	chr3	107460268	107465525	.		Chr5:124595496-124598947	chr5	124595496	124598947	.		Chr1:4668930-4680270	chr1	4668930	4680270	.
Chr3:107581849-107583190	chr3	107581849	107583190	.		Chr5:124758489-124761325	chr5	124758489	124761325	.		Chr1:4680271-4688187	chr1	4680271	4688187	.
Chr3:108472343-108475251	chr3	108472343	108475251	.		Chr5:125203837-125207134	chr5	125203837	125207134	.		Chr1:4688188-4689314	chr1	4688188	4689314	.
Chr3:109060841-109065533	chr3	109060841	109065533	.		Chr5:129905100-129908583	chr5	129905100	129908583	.		Chr1:4689320-4693581	chr1	4689320	4693581	.
Chr3:111057595-111067954	chr3	111057595	111067954	.		Chr5:134553249-134557358	chr5	134553249	134557358	.		Chr1:4693798-4703395	chr1	4693798	4703395	.
Chr3:112082919-112090809	chr3	112082919	112090809	.		Chr5:135251142-135252331	chr5	135251142	135252331	.		Chr1:4703403-4711332	chr1	4703403	4711332	.
Chr3:116292672-116296391	chr3	116292672	116296391	.		Chr5:135852260-135855425	chr5	135852260	135855425	.		Chr1:4711370-4720020	chr1	4711370	4720020	.
Chr3:117422601-117430378	chr3	117422601	117430378	.		Chr5:135945716-135949707	chr5	135945716	135949707	.		Chr1:4720063-4724099	chr1	4720063	4724099	.
Chr3:117430379-117437871	chr3	117430379	117437871	.		Chr5:137369528-137372174	chr5	137369528	137372174	.		Chr1:4724100-4734286	chr1	4724100	4734286	.
Chr3:117574596-117575572	chr3	117574596	117575572	.		Chr5:138009707-138017566	chr5	138009707	138017566	.		Chr1:4734435-4745255	chr1	4734435	4745255	.
Chr3:118635218-118643146	chr3	118635218	118643146	.		Chr5:138272861-138275688	chr5	138272861	138275688	.		Chr1:4745256-4756133	chr1	4745256	4756133	.
Chr3:121037248-121042595	chr3	121037248	121042595	.		Chr5:139750377-139753349	chr5	139750377	139753349	.		Chr1:4756134-4762783	chr1	4756134	4762783	.
Chr3:121464639-121467584	chr3	121464639	121467584	.		Chr5:140475929-140478970	chr5	140475929	140478970	.		Chr1:4762833-4767502	chr1	4762833	4767502	.
Chr3:124027631-124033268	chr3	124027631	124033268	.		Chr5:142947142-142950401	chr5	142947142	142950401	.		Chr1:4767503-4771246	chr1	4767503	4771246	.
Chr3:130668541-130672952	chr3	130668541	130672952	.		Chr5:145746646-145750499	chr5	145746646	145750499	.		Chr1:4771247-4775652	chr1	4771247	4775652	.
Chr3:130928390-130930032	chr3	130928390	130930032	.		Chr5:148820528-148823825	chr5	148820528	148823825	.		Chr1:4775653-4779968	chr1	4775653	4779968	.
Chr3:131957678-131965991	chr3	131957678	131965991	.		Chr5:149440565-149443008	chr5	149440565	149443008	.		Chr1:4780002-4785207	chr1	4780002	4785207	.
Chr3:134312879-134320318	chr3	134312879	134320318	.		Chr6:30008923-30014458	chr6	30008923	30014458	.		Chr1:4785239-4785808	chr1	4785239	4785808	.
Chr3:140419793-140435760	chr3	140419793	140435760	.		Chr6:31214731-31216396	chr6	31214731	31216396	.		Chr1:4785809-4792352	chr1	4785809	4792352	.
Chr3:141532323-141542021	chr3	141532323	141542021	.		Chr6:34306731-34310351	chr6	34306731	34310351	.		Chr1:4792487-4800396	chr1	4792487	4800396	.
Chr3:146917484-146924698	chr3	146917484	146924698	.		Chr6:71253026-71257621	chr6	71253026	71257621	.		Chr1:4800426-4807535	chr1	4800426	4807535	.
Chr3:148372203-148383037	chr3	148372203	148383037	.		Chr6:71536222-71543929	chr6	71536222	71543929	.		Chr1:4807976-4810611	chr1	4807976	4810611	.
Chr3:148967626-148971146	chr3	148967626	148971146	.		Chr6:72900829-72905989	chr6	72900829	72905989	.		Chr1:4810716-4815026	chr1	4810716	4815026	.
Chr3:150495168-150506224	chr3	150495168	150506224	.		Chr6:73162730-73169242	chr6	73162730	73169242	.		Chr1:4815187-4822202	chr1	4815187	4822202	.
Chr3:151386277-151396029	chr3	151386277	151396029	.		Chr6:86424927-86430342	chr6	86424927	86430342	.		Chr1:4822203-4827943	chr1	4822203	4827943	.
Chr3:152569084-152573567	chr3	152569084	152573567	.		Chr6:98114438-98118303	chr6	98114438	98118303	.		Chr1:4827944-4833549	chr1	4827944	4833549	.
Chr3:154547758-154551084	chr3	154547758	154551084	.		Chr6:99664518-99666593	chr6	99664518	99666593	.		Chr1:4833613-4840596	chr1	4833613	4840596	.
Chr3:155984599-155994187	chr3	155984599	155994187	.		Chr6:102716714-102730570	chr6	102716714	102730570	.		Chr1:4840597-4845719	chr1	4840597	4845719	.
Chr3:159164306-159171886	chr3	159164306	159171886	.		Chr6:103827906-103832798	chr6	103827906	103832798	.		Chr1:4845720-4853223	chr1	4845720	4853223	.
Chr3:159171899-159175908	chr3	159171899	159175908	.		Chr6:108277276-108281030	chr6	108277276	108281030	.		Chr1:4853224-4857614	chr1	4853224	4857614	.
Chr3:159895551-159908567	chr3	159895551	159908567	.		Chr6:113624504-113628116	chr6	113624504	113628116	.		Chr1:4858069-4859955	chr1	4858069	4859955	.
Chr4:6298453-6308940	chr4	6298453	6308940	.		Chr6:116107520-116114107	chr6	116107520	116114107	.		Chr1:4859956-4866832	chr1	4859956	4866832	.
Chr4:7694670-7703000	chr4	7694670	7703000	.		Chr6:117989458-117993111	chr6	117989458	117993111	.		Chr1:4866833-4877451	chr1	4866833	4877451	.
Chr4:13240720-13244534	chr4	13240720	13244534	.		Chr6:122199940-122208618	chr6	122199940	122208618	.		Chr1:4877488-4883364	chr1	4877488	4883364	.
Chr4:15943155-15945387	chr4	15943155	15945387	.		Chr6:122771317-122777825	chr6	122771317	122777825	.		Chr1:4883365-4891541	chr1	4883365	4891541	.
Chr4:16433335-16435698	chr4	16433335	16435698	.		Chr6:122790978-122793406	chr6	122790978	122793406	.		Chr1:4891542-4900348	chr1	4891542	4900348	.
Chr4:17666067-17681658	chr4	17666067	17681658	.		Chr6:122817336-122820097	chr6	122817336	122820097	.		Chr1:4900349-4910398	chr1	4900349	4910398	.
Chr4:22239552-22244225	chr4	22239552	22244225	.		Chr6:123128414-123136270	chr6	123128414	123136270	.		Chr1:4910504-4916274	chr1	4910504	4916274	.
Chr4:23626126-23633711	chr4	23626126	23633711	.		Chr6:136327051-136329382	chr6	136327051	136329382	.		Chr1:4916276-4922116	chr1	4916276	4922116	.
Chr4:24898215-24901549	chr4	24898215	24901549	.		Chr6:145859823-145862979	chr6	145859823	145862979	.		Chr1:4922117-4928334	chr1	4922117	4928334	.
Chr4:26168971-26176433	chr4	26168971	26176433	.		Chr7:3661221-3665262	chr7	3661221	3665262	.		Chr1:4928776-4933474	chr1	4928776	4933474	.
Chr4:29769467-29783661	chr4	29769467	29783661	.		Chr7:6148171-6155118	chr7	6148171	6155118	.		Chr1:4933525-4944036	chr1	4933525	4944036	.
Chr4:36676140-36692081	chr4	36676140	36692081	.		Chr7:12893698-12898146	chr7	12893698	12898146	.		Chr1:4944456-4950417	chr1	4944456	4950417	.
Chr4:43476319-43479399	chr4	43476319	43479399	.		Chr7:16281949-16285559	chr7	16281949	16285559	.		Chr1:4950450-4959400	chr1	4950450	4959400	.
Chr4:43901714-43905317	chr4	43901714	43905317	.		Chr7:16387561-16390812	chr7	16387561	16390812	.		Chr1:4959401-4971280	chr1	4959401	4971280	.
Chr4:51855251-51869604	chr4	51855251	51869604	.		Chr7:16895134-16899167	chr7	16895134	16899167	.		Chr1:4971344-4981519	chr1	4971344	4981519	.
Chr4:53010400-53011973	chr4	53010400	53011973	.		Chr7:18386332-18389463	chr7	18386332	18389463	.		Chr1:4981534-4986393	chr1	4981534	4986393	.
Chr4:57860013-57866637	chr4	57860013	57866637	.		Chr7:19307397-19308735	chr7	19307397	19308735	.		Chr1:4986506-4991452	chr1	4986506	4991452	.
Chr4:62883549-62887841	chr4	62883549	62887841	.		Chr7:19405505-19408928	chr7	19405505	19408928	.		Chr1:4991460-4999636	chr1	4991460	4999636	.
Chr4:64663432-64676640	chr4	64663432	64676640	.		Chr7:24112675-24117546	chr7	24112675	24117546	.		Chr1:4999685-5009456	chr1	4999685	5009456	.
Chr4:66231934-66239731	chr4	66231934	66239731	.		Chr7:24943148-24944534	chr7	24943148	24944534	.		Chr1:5009457-5018253	chr1	5009457	5018253	.
Chr4:66512453-66523291	chr4	66512453	66523291	.		Chr7:28416374-28424503	chr7	28416374	28424503	.		Chr1:5018279-5019208	chr1	5018279	5019208	.
Chr4:68879947-68892640	chr4	68879947	68892640	.		Chr7:28742077-28745364	chr7	28742077	28745364	.		Chr1:5020232-5021660	chr1	5020232	5021660	.
Chr4:69590837-69603283	chr4	69590837	69603283	.		Chr7:29793076-29794622	chr7	29793076	29794622	.		Chr1:5021661-5024175	chr1	5021661	5024175	.
Chr4:70331352-70335917	chr4	70331352	70335917	.		Chr7:30363058-30366318	chr7	30363058	30366318	.		Chr1:5024176-5037505	chr1	5024176	5037505	.
Chr4:76346161-76357734	chr4	76346161	76357734	.		Chr7:34690228-34693562	chr7	34690228	34693562	.		Chr1:5037812-5045418	chr1	5037812	5045418	.
Chr4:76917720-76929357	chr4	76917720	76929357	.		Chr7:34742162-34745629	chr7	34742162	34745629	.		Chr1:5045419-5049986	chr1	5045419	5049986	.
Chr4:82429461-82434560	chr4	82429461	82434560	.		Chr7:35582078-35584689	chr7	35582078	35584689	.		Chr1:5050084-5060910	chr1	5050084	5060910	.
Chr4:82640916-82645983	chr4	82640916	82645983	.		Chr7:36689519-36691839	chr7	36689519	36691839	.		Chr1:5060911-5070632	chr1	5060911	5070632	.
Chr4:91818293-91834995	chr4	91818293	91834995	.		Chr7:43071220-43078732	chr7	43071220	43078732	.		Chr1:5071092-5083086	chr1	5071092	5083086	.
Chr4:94182027-94190592	chr4	94182027	94190592	.		Chr7:45277468-45280108	chr7	45277468	45280108	.		Chr1:5083091-5084530	chr1	5083091	5084530	.
Chr4:95262549-95273980	chr4	95262549	95273980	.		Chr7:45617450-45620251	chr7	45617450	45620251	.		Chr1:5084567-5095428	chr1	5084567	5095428	.
Chr4:95562537-95570850	chr4	95562537	95570850	.		Chr7:73175229-73185290	chr7	73175229	73185290	.		Chr1:5095429-5103327	chr1	5095429	5103327	.
Chr4:98321422-98322700	chr4	98321422	98322700	.		Chr7:81493711-81496069	chr7	81493711	81496069	.		Chr1:5103328-5115841	chr1	5103328	5115841	.
Chr4:100175590-100183137	chr4	100175590	100183137	.		Chr7:83631679-83633607	chr7	83631679	83633607	.		Chr1:5115842-5126088	chr1	5115842	5126088	.
Chr4:103211256-103214452	chr4	103211256	103214452	.		Chr7:97481156-97484567	chr7	97481156	97484567	.		Chr1:5126175-5137463	chr1	5126175	5137463	.
Chr4:104686215-104689891	chr4	104686215	104689891	.		Chr7:100436264-100442329	chr7	100436264	100442329	.		Chr1:5137713-5149474	chr1	5137713	5149474	.
Chr4:107247643-107253318	chr4	107247643	107253318	.		Chr7:102235707-102238603	chr7	102235707	102238603	.		Chr1:5149475-5163004	chr1	5149475	5163004	.
Chr4:110510912-110519356	chr4	110510912	110519356	.		Chr7:109999520-110004914	chr7	109999520	110004914	.		Chr1:5163109-5170456	chr1	5163109	5170456	.
Chr4:114357426-114368073	chr4	114357426	114368073	.		Chr7:119214578-119223556	chr7	119214578	119223556	.		Chr1:5170460-5175891	chr1	5170460	5175891	.
Chr4:115847281-115851900	chr4	115847281	115851900	.		Chr7:120200956-120203361	chr7	120200956	120203361	.		Chr1:5175892-5189207	chr1	5175892	5189207	.
Chr4:125342356-125346301	chr4	125342356	125346301	.		Chr7:127636314-127638724	chr7	127636314	127638724	.		Chr1:5189226-5197360	chr1	5189226	5197360	.
Chr4:134272244-134276841	chr4	134272244	134276841	.		Chr7:127747784-127749581	chr7	127747784	127749581	.		Chr1:5197361-5210344	chr1	5197361	5210344	.
Chr4:137118194-137121221	chr4	137118194	137121221	.		Chr7:127824550-127828841	chr7	127824550	127828841	.		Chr1:5210349-5219870	chr1	5210349	5219870	.
Chr4:137862499-137865035	chr4	137862499	137865035	.		Chr7:128240311-128242581	chr7	128240311	128242581	.		Chr1:5219871-5227919	chr1	5219871	5227919	.
Chr4:146064921-146067505	chr4	146064921	146067505	.		Chr7:130523665-130528116	chr7	130523665	130528116	.		Chr1:5227920-5242568	chr1	5227920	5242568	.
Chr4:151535759-151539040	chr4	151535759	151539040	.		Chr7:130632159-130637752	chr7	130632159	130637752	.		Chr1:5242929-5250651	chr1	5242929	5250651	.
Chr4:152499823-152502767	chr4	152499823	152502767	.		Chr7:131649878-131653278	chr7	131649878	131653278	.		Chr1:5250652-5263218	chr1	5250652	5263218	.
Chr5:4451800-4458859	chr5	4451800	4458859	.		Chr7:139891341-139894935	chr7	139891341	139894935	.		Chr1:5263219-5278120	chr1	5263219	5278120	.
Chr5:9657862-9668684	chr5	9657862	9668684	.		Chr7:140099598-140102396	chr7	140099598	140102396	.		Chr1:5278121-5288523	chr1	5278121	5288523	.
Chr5:11419339-11433604	chr5	11419339	11433604	.		Chr8:4166657-4170393	chr8	4166657	4170393	.		Chr1:5288524-5299281	chr1	5288524	5299281	.
Chr5:14025475-14029530	chr5	14025475	14029530	.		Chr8:10435542-10439798	chr8	10435542	10439798	.		Chr1:5299282-5311093	chr1	5299282	5311093	.
Chr5:16198104-16208791	chr5	16198104	16208791	.		Chr8:19980283-19982909	chr8	19980283	19982909	.		Chr1:5311321-5324163	chr1	5311321	5324163	.
Chr5:19301780-19312756	chr5	19301780	19312756	.		Chr8:23152744-23155609	chr8	23152744	23155609	.		Chr1:5324164-5334697	chr1	5324164	5334697	.
Chr5:19983319-19994220	chr5	19983319	19994220	.		Chr8:23669559-23671109	chr8	23669559	23671109	.		Chr1:5334729-5344982	chr1	5334729	5344982	.
Chr5:21774328-21780827	chr5	21774328	21780827	.		Chr8:26258081-26260511	chr8	26258081	26260511	.		Chr1:5345027-5349828	chr1	5345027	5349828	.
Chr5:23546345-23554316	chr5	23546345	23554316	.		Chr8:27118743-27121049	chr8	27118743	27121049	.		Chr1:5349933-5366095	chr1	5349933	5366095	.
Chr5:24751849-24755548	chr5	24751849	24755548	.		Chr8:27456413-27460005	chr8	27456413	27460005	.		Chr1:5366096-5374195	chr1	5366096	5374195	.
Chr5:34847357-34852316	chr5	34847357	34852316	.		Chr8:48110189-48114032	chr8	48110189	48114032	.		Chr1:5374423-5389073	chr1	5374423	5389073	.
Chr5:38767022-38771541	chr5	38767022	38771541	.		Chr8:48142648-48145841	chr8	48142648	48145841	.		Chr1:5389147-5404986	chr1	5389147	5404986	.
Chr5:40308987-40321286	chr5	40308987	40321286	.		Chr8:48840821-48843246	chr8	48840821	48843246	.		Chr1:5404987-5419910	chr1	5404987	5419910	.
Chr5:40604715-40612951	chr5	40604715	40612951	.		Chr8:48935172-48941891	chr8	48935172	48941891	.		Chr1:5419911-5427587	chr1	5419911	5427587	.
Chr5:41472173-41480290	chr5	41472173	41480290	.		Chr8:70615431-70618338	chr8	70615431	70618338	.		Chr1:5427588-5431916	chr1	5427588	5431916	.
Chr5:42204036-42213273	chr5	42204036	42213273	.		Chr8:72571950-72573746	chr8	72571950	72573746	.		Chr1:5431917-5445828	chr1	5431917	5445828	.
Chr5:48390887-48397894	chr5	48390887	48397894	.		Chr8:78436957-78438332	chr8	78436957	78438332	.		Chr1:5446131-5461551	chr1	5446131	5461551	.
Chr5:48397965-48407217	chr5	48397965	48407217	.		Chr8:78869834-78879660	chr8	78869834	78879660	.		Chr1:5461555-5473535	chr1	5461555	5473535	.
Chr5:52368548-52370611	chr5	52368548	52370611	.		Chr8:79847457-79853176	chr8	79847457	79853176	.		Chr1:5473549-5485283	chr1	5473549	5485283	.
Chr5:52499769-52504551	chr5	52499769	52504551	.		Chr8:84616382-84618755	chr8	84616382	84618755	.		Chr1:5485349-5492679	chr1	5485349	5492679	.
Chr5:52615430-52618657	chr5	52615430	52618657	.		Chr8:84990590-84994536	chr8	84990590	84994536	.		Chr1:5492807-5507070	chr1	5492807	5507070	.
Chr5:53267220-53269838	chr5	53267220	53269838	.		Chr8:87648378-87654416	chr8	87648378	87654416	.		Chr1:5507071-5521138	chr1	5507071	5521138	.
Chr5:57056797-57066525	chr5	57056797	57066525	.		Chr8:91216266-91222314	chr8	91216266	91222314	.		Chr1:5521139-5536003	chr1	5521139	5536003	.
Chr5:57172153-57183814	chr5	57172153	57183814	.		Chr8:92674599-92677243	chr8	92674599	92677243	.		Chr1:5536004-5546725	chr1	5536004	5546725	.
Chr5:63667562-63675834	chr5	63667562	63675834	.		Chr8:94779569-94782151	chr8	94779569	94782151	.		Chr1:5546726-5557248	chr1	5546726	5557248	.
Chr5:65557895-65564574	chr5	65557895	65564574	.		Chr8:95291470-95296312	chr8	95291470	95296312	.		Chr1:5557249-5565979	chr1	5557249	5565979	.
Chr5:66816028-66820036	chr5	66816028	66820036	.		Chr8:95538135-95540732	chr8	95538135	95540732	.		Chr1:5565980-5571212	chr1	5565980	5571212	.
Chr5:67702171-67705973	chr5	67702171	67705973	.		Chr8:105586213-105592299	chr8	105586213	105592299	.		Chr1:5571215-5582254	chr1	5571215	5582254	.
Chr5:69194774-69207282	chr5	69194774	69207282	.		Chr8:105837743-105842240	chr8	105837743	105842240	.		Chr1:5582255-5588775	chr1	5582255	5588775	.
Chr5:70743414-70757024	chr5	70743414	70757024	.		Chr8:106208097-106210667	chr8	106208097	106210667	.		Chr1:5588776-5597481	chr1	5588776	5597481	.
Chr5:75601520-75605228	chr5	75601520	75605228	.		Chr8:108174018-108176409	chr8	108174018	108176409	.		Chr1:5597724-5607776	chr1	5597724	5607776	.
Chr5:77267413-77269111	chr5	77267413	77269111	.		Chr8:111760219-111763428	chr8	111760219	111763428	.		Chr1:5608284-5625233	chr1	5608284	5625233	.
Chr5:82104560-82116805	chr5	82104560	82116805	.		Chr8:117185963-117189704	chr8	117185963	117189704	.		Chr1:5625246-5639859	chr1	5625246	5639859	.
Chr5:90138404-90145245	chr5	90138404	90145245	.		Chr8:121432087-121434323	chr8	121432087	121434323	.		Chr1:5639860-5651379	chr1	5639860	5651379	.
Chr5:90216722-90219400	chr5	90216722	90219400	.		Chr8:121583919-121585433	chr8	121583919	121585433	.		Chr1:5651380-5663435	chr1	5651380	5663435	.
Chr5:93850281-94181632	chr5	93850281	94181632	.		Chr8:121614105-121617537	chr8	121614105	121617537	.		Chr1:5663436-5677950	chr1	5663436	5677950	.
Chr5:96458711-96463267	chr5	96458711	96463267	.		Chr8:122623750-122626628	chr8	122623750	122626628	.		Chr1:5677951-5685059	chr1	5677951	5685059	.
Chr5:96998144-97001042	chr5	96998144	97001042	.		Chr8:123343119-123346253	chr8	123343119	123346253	.		Chr1:5685683-5697172	chr1	5685683	5697172	.
Chr5:97525984-97533973	chr5	97525984	97533973	.		Chr8:123892677-123894098	chr8	123892677	123894098	.		Chr1:5697501-5715122	chr1	5697501	5715122	.
Chr5:98459386-98466142	chr5	98459386	98466142	.		Chr8:128567586-128570289	chr8	128567586	128570289	.		Chr1:5715175-5727952	chr1	5715175	5727952	.
Chr5:99483421-99489864	chr5	99483421	99489864	.		Chr9:13709957-13717456	chr9	13709957	13717456	.		Chr1:5728079-5739937	chr1	5728079	5739937	.
Chr5:101183512-101189713	chr5	101183512	101189713	.		Chr9:21124871-21130375	chr9	21124871	21130375	.		Chr1:5740081-5746919	chr1	5740081	5746919	.
Chr5:101348679-101354552	chr5	101348679	101354552	.		Chr9:21660806-21666136	chr9	21660806	21666136	.		Chr1:5746920-5749069	chr1	5746920	5749069	.
Chr5:101910956-101914551	chr5	101910956	101914551	.		Chr9:35031632-35035275	chr9	35031632	35035275	.		Chr1:5749076-5763365	chr1	5749076	5763365	.
Chr5:102211198-102214635	chr5	102211198	102214635	.		Chr9:37341636-37348219	chr9	37341636	37348219	.		Chr1:5763685-5778349	chr1	5763685	5778349	.
Chr5:102672627-102680341	chr5	102672627	102680341	.		Chr9:44799712-44803024	chr9	44799712	44803024	.		Chr1:5778424-5790527	chr1	5778424	5790527	.
Chr5:106329376-106333074	chr5	106329376	106333074	.		Chr9:45446559-45450529	chr9	45446559	45450529	.		Chr1:5790652-5801786	chr1	5790652	5801786	.
Chr5:106455623-106457555	chr5	106455623	106457555	.		Chr9:45953196-45954912	chr9	45953196	45954912	.		Chr1:5801787-5811322	chr1	5801787	5811322	.
Chr5:107025237-107030568	chr5	107025237	107030568	.		Chr9:56736900-56743117	chr9	56736900	56743117	.		Chr1:5811359-5820577	chr1	5811359	5820577	.
Chr5:108694839-108697343	chr5	108694839	108697343	.		Chr9:57605694-57608839	chr9	57605694	57608839	.		Chr1:5821024-5828940	chr1	5821024	5828940	.
Chr5:110415730-110419633	chr5	110415730	110419633	.		Chr9:60067543-60073441	chr9	60067543	60073441	.		Chr1:5828941-5839481	chr1	5828941	5839481	.
Chr5:112032801-112038466	chr5	112032801	112038466	.		Chr9:66970891-66975073	chr9	66970891	66975073	.		Chr1:5839875-5850017	chr1	5839875	5850017	.
Chr5:112038467-112043098	chr5	112038467	112043098	.		Chr9:69993059-69999239	chr9	69993059	69999239	.		Chr1:5850083-5860344	chr1	5850083	5860344	.
Chr5:112115357-112120253	chr5	112115357	112120253	.		Chr9:90185764-90188584	chr9	90185764	90188584	.		Chr1:5861699-5874384	chr1	5861699	5874384	.
Chr5:113072885-113077301	chr5	113072885	113077301	.		Chr9:91354157-91355786	chr9	91354157	91355786	.		Chr1:5874385-5885615	chr1	5874385	5885615	.
Chr5:113288320-113291699	chr5	113288320	113291699	.		Chr9:91384345-91387094	chr9	91384345	91387094	.		Chr1:5885616-5902145	chr1	5885616	5902145	.
Chr5:113563268-113566995	chr5	113563268	113566995	.		Chr9:107401541-107405896	chr9	107401541	107405896	.		Chr1:5902428-5911459	chr1	5902428	5911459	.
Chr5:114122541-114124397	chr5	114122541	114124397	.		Chr9:108462780-108465222	chr9	108462780	108465222	.		Chr1:5911644-5916574	chr1	5911644	5916574	.
Chr5:115533578-115536029	chr5	115533578	115536029	.		Chr9:108974954-108977992	chr9	108974954	108977992	.		Chr1:5917195-5922875	chr1	5917195	5922875	.
Chr5:115729856-115731288	chr5	115729856	115731288	.		Chr9:109927255-109931487	chr9	109927255	109931487	.		Chr1:5923325-5936789	chr1	5923325	5936789	.
Chr5:115813992-115818136	chr5	115813992	115818136	.		Chr9:111000753-111004091	chr9	111000753	111004091	.		Chr1:5936790-5950182	chr1	5936790	5950182	.
Chr5:116153074-116156604	chr5	116153074	116156604	.		Chr9:123018539-123021311	chr9	123018539	123021311	.		Chr1:5950183-5961818	chr1	5950183	5961818	.
Chr5:117127500-117131035	chr5	117127500	117131035	.		Chr10:29533499-29535465	chr10	29533499	29535465	.		Chr1:5961819-5971040	chr1	5961819	5971040	.
Chr5:118476840-118479958	chr5	118476840	118479958	.		Chr10:34126489-34127725	chr10	34126489	34127725	.		Chr1:5971253-5982996	chr1	5971253	5982996	.
Chr5:118480159-118485229	chr5	118480159	118485229	.		Chr10:39960093-39963783	chr10	39960093	39963783	.		Chr1:5983003-5990317	chr1	5983003	5990317	.
Chr5:118501958-118504716	chr5	118501958	118504716	.		Chr10:41570373-41576151	chr10	41570373	41576151	.		Chr1:5990318-5997697	chr1	5990318	5997697	.
Chr5:120599868-120602477	chr5	120599868	120602477	.		Chr10:41887514-41891249	chr10	41887514	41891249	.		Chr1:5997702-6009960	chr1	5997702	6009960	.
Chr5:121616934-121619133	chr5	121616934	121619133	.		Chr10:43734255-43739964	chr10	43734255	43739964	.		Chr1:6009961-6017769	chr1	6009961	6017769	.
Chr5:122719345-122723802	chr5	122719345	122723802	.		Chr10:46364536-46371755	chr10	46364536	46371755	.		Chr1:6017770-6030181	chr1	6017770	6030181	.
Chr5:125019780-125022906	chr5	125019780	125022906	.		Chr10:51671462-51677799	chr10	51671462	51677799	.		Chr1:6030182-6042678	chr1	6030182	6042678	.
Chr5:128782600-128786149	chr5	128782600	128786149	.		Chr10:60186158-60187630	chr10	60186158	60187630	.		Chr1:6042782-6053509	chr1	6042782	6053509	.
Chr5:129387544-129391729	chr5	129387544	129391729	.		Chr10:61400184-61405721	chr10	61400184	61405721	.		Chr1:6053510-6066892	chr1	6053510	6066892	.
Chr5:129715835-129718373	chr5	129715835	129718373	.		Chr10:61736717-61739412	chr10	61736717	61739412	.		Chr1:6066893-6074872	chr1	6066893	6074872	.
Chr5:130284708-130286937	chr5	130284708	130286937	.		Chr10:62231316-62234700	chr10	62231316	62234700	.		Chr1:6075409-6085738	chr1	6075409	6085738	.
Chr5:138268215-138272860	chr5	138268215	138272860	.		Chr10:62812818-62816890	chr10	62812818	62816890	.		Chr1:6086046-6094820	chr1	6086046	6094820	.
Chr5:139129730-139132368	chr5	139129730	139132368	.		Chr10:63429831-63434135	chr10	63429831	63434135	.		Chr1:6094821-6105220	chr1	6094821	6105220	.
Chr5:139150791-139152963	chr5	139150791	139152963	.		Chr10:68372593-68380293	chr10	68372593	68380293	.		Chr1:6105221-6116890	chr1	6105221	6116890	.
Chr5:141327590-141339051	chr5	141327590	141339051	.		Chr10:76401059-76404168	chr10	76401059	76404168	.		Chr1:6116903-6128032	chr1	6116903	6128032	.
Chr5:141555754-141558262	chr5	141555754	141558262	.		Chr10:76718934-76722577	chr10	76718934	76722577	.		Chr1:6128033-6138450	chr1	6128033	6138450	.
Chr5:142608458-142610708	chr5	142608458	142610708	.		Chr10:77606593-77608844	chr10	77606593	77608844	.		Chr1:6138451-6149256	chr1	6138451	6149256	.
Chr5:142626842-142629461	chr5	142626842	142629461	.		Chr10:79309949-79318693	chr10	79309949	79318693	.		Chr1:6149577-6155929	chr1	6149577	6155929	.
Chr5:146952317-146954027	chr5	146952317	146954027	.		Chr10:79724788-79728532	chr10	79724788	79728532	.		Chr1:6155944-6163287	chr1	6155944	6163287	.
Chr5:147873033-147875543	chr5	147873033	147875543	.		Chr10:79928274-79931288	chr10	79928274	79931288	.		Chr1:6163326-6167066	chr1	6163326	6167066	.
Chr5:149079169-149084319	chr5	149079169	149084319	.		Chr10:84070152-84073973	chr10	84070152	84073973	.		Chr1:6167067-6173495	chr1	6167067	6173495	.
Chr5:149630831-149634872	chr5	149630831	149634872	.		Chr10:86503480-86514397	chr10	86503480	86514397	.		Chr1:6173515-6184230	chr1	6173515	6184230	.
Chr5:150159617-150164857	chr5	150159617	150164857	.		Chr10:89872052-89873273	chr10	89872052	89873273	.		Chr1:6184231-6191670	chr1	6184231	6191670	.
Chr5:150288352-150292451	chr5	150288352	150292451	.		Chr10:93019336-93022313	chr10	93019336	93022313	.		Chr1:6191671-6200430	chr1	6191671	6200430	.
Chr6:3300868-3305326	chr6	3300868	3305326	.		Chr10:98741513-98744866	chr10	98741513	98744866	.		Chr1:6200431-6208659	chr1	6200431	6208659	.
Chr6:5264640-5269882	chr6	5264640	5269882	.		Chr10:106181693-106184012	chr10	106181693	106184012	.		Chr1:6208660-6214446	chr1	6208660	6214446	.
Chr6:6836527-6843537	chr6	6836527	6843537	.		Chr10:117970306-117973035	chr10	117970306	117973035	.		Chr1:6214447-6214855	chr1	6214447	6214855	.
Chr6:7394319-7397451	chr6	7394319	7397451	.		Chr10:120890541-120894286	chr10	120890541	120894286	.		Chr1:6214862-6215326	chr1	6214862	6215326	.
Chr6:8683600-8689493	chr6	8683600	8689493	.		Chr10:127046052-127049165	chr10	127046052	127049165	.		Chr1:6215327-6221625	chr1	6215327	6221625	.
Chr6:9150087-9159691	chr6	9150087	9159691	.		Chr10:127209557-127211349	chr10	127209557	127211349	.		Chr1:6221626-6229732	chr1	6221626	6229732	.
Chr6:14833769-14842880	chr6	14833769	14842880	.		Chr11:3215689-3223592	chr11	3215689	3223592	.		Chr1:6229922-6236815	chr1	6229922	6236815	.
Chr6:18002774-18009216	chr6	18002774	18009216	.		Chr11:4850973-4857027	chr11	4850973	4857027	.		Chr1:6236816-6245618	chr1	6236816	6245618	.
Chr6:19364626-19374282	chr6	19364626	19374282	.		Chr11:5920524-5924963	chr11	5920524	5924963	.		Chr1:6245619-6252646	chr1	6245619	6252646	.
Chr6:20136857-20143328	chr6	20136857	20143328	.		Chr11:20455994-20459550	chr11	20455994	20459550	.		Chr1:6252647-6261751	chr1	6252647	6261751	.
Chr6:23557715-23566960	chr6	23557715	23566960	.		Chr11:29323541-29333797	chr11	29323541	29333797	.		Chr1:6261764-6270225	chr1	6261764	6270225	.
Chr6:24633357-24641325	chr6	24633357	24641325	.		Chr11:30642185-30649346	chr11	30642185	30649346	.		Chr1:6270247-6279992	chr1	6270247	6279992	.
Chr6:25706143-25716240	chr6	25706143	25716240	.		Chr11:33842505-33843841	chr11	33842505	33843841	.		Chr1:6280120-6286768	chr1	6280120	6286768	.
Chr6:28319753-28324744	chr6	28319753	28324744	.		Chr11:43776249-43781290	chr11	43776249	43781290	.		Chr1:6286828-6297229	chr1	6286828	6297229	.
Chr6:29523884-29526607	chr6	29523884	29526607	.		Chr11:46053368-46056191	chr11	46053368	46056191	.		Chr1:6297230-6308327	chr1	6297230	6308327	.
Chr6:32709514-32713389	chr6	32709514	32713389	.		Chr11:46411031-46416897	chr11	46411031	46416897	.		Chr1:6308328-6319844	chr1	6308328	6319844	.
Chr6:37823161-37829433	chr6	37823161	37829433	.		Chr11:50603471-50605036	chr11	50603471	50605036	.		Chr1:6319845-6334239	chr1	6319845	6334239	.
Chr6:38156518-38158875	chr6	38156518	38158875	.		Chr11:51685926-51688841	chr11	51685926	51688841	.		Chr1:6334330-6342701	chr1	6334330	6342701	.
Chr6:39555119-39557521	chr6	39555119	39557521	.		Chr11:57518611-57521311	chr11	57518611	57521311	.		Chr1:6342759-6351826	chr1	6342759	6351826	.
Chr6:41201405-41209792	chr6	41201405	41209792	.		Chr11:65788321-65794299	chr11	65788321	65794299	.		Chr1:6351827-6359161	chr1	6351827	6359161	.
Chr6:42710078-42717891	chr6	42710078	42717891	.		Chr11:69086271-69088573	chr11	69086271	69088573	.		Chr1:6359162-6362833	chr1	6359162	6362833	.
Chr6:42976682-42985754	chr6	42976682	42985754	.		Chr11:77516264-77519759	chr11	77516264	77519759	.		Chr1:6362834-6372513	chr1	6362834	6372513	.
Chr6:44317197-44333623	chr6	44317197	44333623	.		Chr11:78115582-78119343	chr11	78115582	78119343	.		Chr1:6372514-6381424	chr1	6372514	6381424	.
Chr6:45207149-45219125	chr6	45207149	45219125	.		Chr11:78204771-78207730	chr11	78204771	78207730	.		Chr1:6381428-6383117	chr1	6381428	6383117	.
Chr6:45501458-45514347	chr6	45501458	45514347	.		Chr11:79100636-79104432	chr11	79100636	79104432	.		Chr1:6383118-6392314	chr1	6383118	6392314	.
Chr6:48409882-48414342	chr6	48409882	48414342	.		Chr11:83462820-83465012	chr11	83462820	83465012	.		Chr1:6392480-6401089	chr1	6392480	6401089	.
Chr6:56564254-56568771	chr6	56564254	56568771	.		Chr11:94882078-94885674	chr11	94882078	94885674	.		Chr1:6401163-6405985	chr1	6401163	6405985	.
Chr6:57097503-57105906	chr6	57097503	57105906	.		Chr11:96941010-96943913	chr11	96941010	96943913	.		Chr1:6406065-6412351	chr1	6406065	6412351	.
Chr6:59208891-59210030	chr6	59208891	59210030	.		Chr11:97136463-97138855	chr11	97136463	97138855	.		Chr1:6412382-6421273	chr1	6412382	6421273	.
Chr6:61484238-61492882	chr6	61484238	61492882	.		Chr11:97592889-97598094	chr11	97592889	97598094	.		Chr1:6421274-6429552	chr1	6421274	6429552	.
Chr6:61508157-61512038	chr6	61508157	61512038	.		Chr11:100107989-100113567	chr11	100107989	100113567	.		Chr1:6429584-6435978	chr1	6429584	6435978	.
Chr6:65500795-65508847	chr6	65500795	65508847	.		Chr11:100259917-100263246	chr11	100259917	100263246	.		Chr1:6435992-6438777	chr1	6435992	6438777	.
Chr6:69844716-69851088	chr6	69844716	69851088	.		Chr11:100571923-100575055	chr11	100571923	100575055	.		Chr1:6438780-6441280	chr1	6438780	6441280	.
Chr6:76011843-76025950	chr6	76011843	76025950	.		Chr11:101377309-101382609	chr11	101377309	101382609	.		Chr1:6441612-6452064	chr1	6441612	6452064	.
Chr6:79296288-79298680	chr6	79296288	79298680	.		Chr11:102837276-102840714	chr11	102837276	102840714	.		Chr1:6452065-6463322	chr1	6452065	6463322	.
Chr6:81463840-81472656	chr6	81463840	81472656	.		Chr11:104604969-104608097	chr11	104604969	104608097	.		Chr1:6463323-6471074	chr1	6463323	6471074	.
Chr6:85407501-85409368	chr6	85407501	85409368	.		Chr11:108919508-108920718	chr11	108919508	108920718	.		Chr1:6471131-6482103	chr1	6471131	6482103	.
Chr6:85513693-85516443	chr6	85513693	85516443	.		Chr11:113406185-113408797	chr11	113406185	113408797	.		Chr1:6482104-6490648	chr1	6482104	6490648	.
Chr6:86780401-86786389	chr6	86780401	86786389	.		Chr11:114552616-114556313	chr11	114552616	114556313	.		Chr1:6491114-6501634	chr1	6491114	6501634	.
Chr6:88085330-88091981	chr6	88085330	88091981	.		Chr11:116319220-116321797	chr11	116319220	116321797	.		Chr1:6501945-6512685	chr1	6501945	6512685	.
Chr6:93052629-93060416	chr6	93052629	93060416	.		Chr11:118138499-118142034	chr11	118138499	118142034	.		Chr1:6512822-6519033	chr1	6512822	6519033	.
Chr6:96329504-96337214	chr6	96329504	96337214	.		Chr11:118159360-118163130	chr11	118159360	118163130	.		Chr1:6519034-6529077	chr1	6519034	6529077	.
Chr6:96987870-96994198	chr6	96987870	96994198	.		Chr11:120083434-120086573	chr11	120083434	120086573	.		Chr1:6529078-6538441	chr1	6529078	6538441	.
Chr6:99850867-99856739	chr6	99850867	99856739	.		Chr11:120647701-120652222	chr11	120647701	120652222	.		Chr1:6538502-6555094	chr1	6538502	6555094	.
Chr6:101289137-101293434	chr6	101289137	101293434	.		Chr11:120802736-120807038	chr11	120802736	120807038	.		Chr1:6555095-6564484	chr1	6555095	6564484	.
Chr6:105896000-105907020	chr6	105896000	105907020	.		Chr11:121354571-121358128	chr11	121354571	121358128	.		Chr1:6564497-6569999	chr1	6564497	6569999	.
Chr6:124415409-124419440	chr6	124415409	124419440	.		Chr12:3349853-3355453	chr12	3349853	3355453	.		Chr1:6570072-6583280	chr1	6570072	6583280	.
Chr6:125284651-125286348	chr6	125284651	125286348	.		Chr12:3365911-3367551	chr12	3365911	3367551	.		Chr1:6583397-6595834	chr1	6583397	6595834	.
Chr6:129400429-129407807	chr6	129400429	129407807	.		Chr12:4804512-4808772	chr12	4804512	4808772	.		Chr1:6596103-6608934	chr1	6596103	6608934	.
Chr6:137796289-137798569	chr6	137796289	137798569	.		Chr12:4832498-4838773	chr12	4832498	4838773	.		Chr1:6609963-6620272	chr1	6609963	6620272	.
Chr7:6729743-6730844	chr7	6729743	6730844	.		Chr12:5055909-5057826	chr12	5055909	5057826	.		Chr1:6620273-6631909	chr1	6620273	6631909	.
Chr7:8448741-8452996	chr7	8448741	8452996	.		Chr12:9582359-9586413	chr12	9582359	9586413	.		Chr1:6631910-6642893	chr1	6631910	6642893	.
Chr7:12441606-12451523	chr7	12441606	12451523	.		Chr12:11042236-11048492	chr12	11042236	11048492	.		Chr1:6642894-6650568	chr1	6642894	6650568	.
Chr7:15100151-15106075	chr7	15100151	15106075	.		Chr12:12322387-12324661	chr12	12322387	12324661	.		Chr1:6650742-6659779	chr1	6650742	6659779	.
Chr7:15689528-15696517	chr7	15689528	15696517	.		Chr12:17265609-17266740	chr12	17265609	17266740	.		Chr1:6659780-6672332	chr1	6659780	6672332	.
Chr7:15952447-15955398	chr7	15952447	15955398	.		Chr12:21225715-21229813	chr12	21225715	21229813	.		Chr1:6672868-6682191	chr1	6672868	6682191	.
Chr7:19852277-19856074	chr7	19852277	19856074	.		Chr12:51824363-51828837	chr12	51824363	51828837	.		Chr1:6682207-6692350	chr1	6682207	6692350	.
Chr7:24456958-24460417	chr7	24456958	24460417	.		Chr12:51896623-51902082	chr12	51896623	51902082	.		Chr1:6692351-6697567	chr1	6692351	6697567	.
Chr7:25895309-25901357	chr7	25895309	25901357	.		Chr12:51971050-51973199	chr12	51971050	51973199	.		Chr1:6698066-6706597	chr1	6698066	6706597	.
Chr7:29000991-29002986	chr7	29000991	29002986	.		Chr12:54219265-54223690	chr12	54219265	54223690	.		Chr1:6706598-6718047	chr1	6706598	6718047	.
Chr7:29040413-29043267	chr7	29040413	29043267	.		Chr12:64725131-64735455	chr12	64725131	64735455	.		Chr1:6718048-6729825	chr1	6718048	6729825	.
Chr7:34819220-34821891	chr7	34819220	34821891	.		Chr12:66284094-66286688	chr12	66284094	66286688	.		Chr1:6729826-6737282	chr1	6729826	6737282	.
Chr7:42455016-42460240	chr7	42455016	42460240	.		Chr12:71104412-71111613	chr12	71104412	71111613	.		Chr1:6737363-6747554	chr1	6737363	6747554	.
Chr7:44693825-44698181	chr7	44693825	44698181	.		Chr12:84069845-84074243	chr12	84069845	84074243	.		Chr1:6747630-6758597	chr1	6747630	6758597	.
Chr7:45168062-45170150	chr7	45168062	45170150	.		Chr12:84211222-84214673	chr12	84211222	84214673	.		Chr1:6758598-6768027	chr1	6758598	6768027	.
Chr7:45638519-45639931	chr7	45638519	45639931	.		Chr12:91162801-91173398	chr12	91162801	91173398	.		Chr1:6768028-6779842	chr1	6768028	6779842	.
Chr7:45906843-45909882	chr7	45906843	45909882	.		Chr12:101866318-101871786	chr12	101866318	101871786	.		Chr1:6779843-6791772	chr1	6779843	6791772	.
Chr7:47721084-47736221	chr7	47721084	47736221	.		Chr12:102725985-102730018	chr12	102725985	102730018	.		Chr1:6792497-6803052	chr1	6792497	6803052	.
Chr7:48897134-48899135	chr7	48897134	48899135	.		Chr12:103352963-103357220	chr12	103352963	103357220	.		Chr1:6803105-6811542	chr1	6803105	6811542	.
Chr7:62662411-62680728	chr7	62662411	62680728	.		Chr12:105672692-105676937	chr12	105672692	105676937	.		Chr1:6811543-6820694	chr1	6811543	6820694	.
Chr7:64879658-64883747	chr7	64879658	64883747	.		Chr12:106008711-106010368	chr12	106008711	106010368	.		Chr1:6820695-6830226	chr1	6820695	6830226	.
Chr7:65527837-65529685	chr7	65527837	65529685	.		Chr12:107969657-107971930	chr12	107969657	107971930	.		Chr1:6830353-6840521	chr1	6830353	6840521	.
Chr7:69994082-70001892	chr7	69994082	70001892	.		Chr12:110660958-110662861	chr12	110660958	110662861	.		Chr1:6840612-6851116	chr1	6840612	6851116	.
Chr7:70155460-70161681	chr7	70155460	70161681	.		Chr12:110815457-110820121	chr12	110815457	110820121	.		Chr1:6851565-6862350	chr1	6851565	6862350	.
Chr7:70288184-70292389	chr7	70288184	70292389	.		Chr12:111197862-111202446	chr12	111197862	111202446	.		Chr1:6862585-6872512	chr1	6862585	6872512	.
Chr7:70332243-70334558	chr7	70332243	70334558	.		Chr12:112221884-112224843	chr12	112221884	112224843	.		Chr1:6872513-6886519	chr1	6872513	6886519	.
Chr7:71488189-71495743	chr7	71488189	71495743	.		Chr13:9384517-9387852	chr13	9384517	9387852	.		Chr1:6886663-6900941	chr1	6886663	6900941	.
Chr7:72971109-72978426	chr7	72971109	72978426	.		Chr13:21920355-21925185	chr13	21920355	21925185	.		Chr1:6901243-6912708	chr1	6901243	6912708	.
Chr7:74728312-74737210	chr7	74728312	74737210	.		Chr13:37663108-37667573	chr13	37663108	37667573	.		Chr1:6912709-6919139	chr1	6912709	6919139	.
Chr7:77300432-77311110	chr7	77300432	77311110	.		Chr13:40825135-40827808	chr13	40825135	40827808	.		Chr1:6919237-6929460	chr1	6919237	6929460	.
Chr7:79847550-79849146	chr7	79847550	79849146	.		Chr13:48871447-48876896	chr13	48871447	48876896	.		Chr1:6929505-6943494	chr1	6929505	6943494	.
Chr7:80896511-80900020	chr7	80896511	80900020	.		Chr13:52273069-52276346	chr13	52273069	52276346	.		Chr1:6944001-6956505	chr1	6944001	6956505	.
Chr7:82098467-82103593	chr7	82098467	82103593	.		Chr13:52853492-52857523	chr13	52853492	52857523	.		Chr1:6956506-6967034	chr1	6956506	6967034	.
Chr7:82204653-82208061	chr7	82204653	82208061	.		Chr13:55469806-55471662	chr13	55469806	55471662	.		Chr1:6968113-6980583	chr1	6968113	6980583	.
Chr7:94244920-94258742	chr7	94244920	94258742	.		Chr13:59676095-59680447	chr13	59676095	59680447	.		Chr1:6980776-6990504	chr1	6980776	6990504	.
Chr7:94311905-94320009	chr7	94311905	94320009	.		Chr13:67636803-67645923	chr13	67636803	67645923	.		Chr1:6990505-7003072	chr1	6990505	7003072	.
Chr7:99011706-99015732	chr7	99011706	99015732	.		Chr13:68582563-68584735	chr13	68582563	68584735	.		Chr1:7003215-7012315	chr1	7003215	7012315	.
Chr7:116170879-116175737	chr7	116170879	116175737	.		Chr13:68997457-68998989	chr13	68997457	68998989	.		Chr1:7012495-7026783	chr1	7012495	7026783	.
Chr7:116262386-116266201	chr7	116262386	116266201	.		Chr13:78163751-78167330	chr13	78163751	78167330	.		Chr1:7027301-7039008	chr1	7027301	7039008	.
Chr7:120041651-120049822	chr7	120041651	120049822	.		Chr13:83745224-83750117	chr13	83745224	83750117	.		Chr1:7039259-7050670	chr1	7039259	7050670	.
Chr7:122099673-122101802	chr7	122099673	122101802	.		Chr13:85404353-85407519	chr13	85404353	85407519	.		Chr1:7050671-7060543	chr1	7050671	7060543	.
Chr7:124871847-124878700	chr7	124871847	124878700	.		Chr13:94355795-94358660	chr13	94355795	94358660	.		Chr1:7060544-7065932	chr1	7060544	7065932	.
Chr7:134681816-134686730	chr7	134681816	134686730	.		Chr13:97758310-97760910	chr13	97758310	97760910	.		Chr1:7065946-7073315	chr1	7065946	7073315	.
Chr7:135034320-135037877	chr7	135034320	135037877	.		Chr13:98263448-98268375	chr13	98263448	98268375	.		Chr1:7073316-7081320	chr1	7073316	7081320	.
Chr7:135275751-135283621	chr7	135275751	135283621	.		Chr13:99433289-99436841	chr13	99433289	99436841	.		Chr1:7081354-7088517	chr1	7081354	7088517	.
Chr7:135853756-135856521	chr7	135853756	135856521	.		Chr13:104932950-104938768	chr13	104932950	104938768	.		Chr1:7089045-7092891	chr1	7089045	7092891	.
Chr7:138619405-138624788	chr7	138619405	138624788	.		Chr13:107770874-107774689	chr13	107770874	107774689	.		Chr1:7092893-7101220	chr1	7092893	7101220	.
Chr7:141092317-141095120	chr7	141092317	141095120	.		Chr13:112362471-112366747	chr13	112362471	112366747	.		Chr1:7101221-7108236	chr1	7101221	7108236	.
Chr7:141162976-141166012	chr7	141162976	141166012	.		Chr13:112970779-112975195	chr13	112970779	112975195	.		Chr1:7108237-7117874	chr1	7108237	7117874	.
Chr7:142220563-142224023	chr7	142220563	142224023	.		Chr14:23827426-23833503	chr14	23827426	23833503	.		Chr1:7117890-7125495	chr1	7117890	7125495	.
Chr8:8700291-8704969	chr8	8700291	8704969	.		Chr14:47591279-47598325	chr14	47591279	47598325	.		Chr1:7125496-7131809	chr1	7125496	7131809	.
Chr8:9404422-9409828	chr8	9404422	9409828	.		Chr14:54427294-54431413	chr14	54427294	54431413	.		Chr1:7131810-7138862	chr1	7131810	7138862	.
Chr8:9417985-9424020	chr8	9417985	9424020	.		Chr14:55101880-55104745	chr14	55101880	55104745	.		Chr1:7139253-7146243	chr1	7139253	7146243	.
Chr8:10139676-10144662	chr8	10139676	10144662	.		Chr14:57368912-57373599	chr14	57368912	57373599	.		Chr1:7146279-7153013	chr1	7146279	7153013	.
Chr8:10824797-10828402	chr8	10824797	10828402	.		Chr14:62838093-62840498	chr14	62838093	62840498	.		Chr1:7153014-7161288	chr1	7153014	7161288	.
Chr8:19159548-19162471	chr8	19159548	19162471	.		Chr14:65401437-65404956	chr14	65401437	65404956	.		Chr1:7161289-7168975	chr1	7161289	7168975	.
Chr8:19527228-19529745	chr8	19527228	19529745	.		Chr14:66340835-66345130	chr14	66340835	66345130	.		Chr1:7169550-7177766	chr1	7169550	7177766	.
Chr8:22119881-22124661	chr8	22119881	22124661	.		Chr14:78725750-78730597	chr14	78725750	78730597	.		Chr1:7177767-7181427	chr1	7177767	7181427	.
Chr8:22163730-22166281	chr8	22163730	22166281	.		Chr14:79369524-79375972	chr14	79369524	79375972	.		Chr1:7181428-7189956	chr1	7181428	7189956	.
Chr8:24949159-24954371	chr8	24949159	24954371	.		Chr14:98895473-98900836	chr14	98895473	98900836	.		Chr1:7197166-7206567	chr1	7197166	7206567	.
Chr8:25834372-25840340	chr8	25834372	25840340	.		Chr14:118442057-118445828	chr14	118442057	118445828	.		Chr1:7206568-7216687	chr1	7206568	7216687	.
Chr8:30932076-30937636	chr8	30932076	30937636	.		Chr14:120380493-120383749	chr14	120380493	120383749	.		Chr1:7216690-7229988	chr1	7216690	7229988	.
Chr8:35871318-35877623	chr8	35871318	35877623	.		Chr14:121064122-121068795	chr14	121064122	121068795	.		Chr1:7230075-7237983	chr1	7230075	7237983	.
Chr8:42865917-42874345	chr8	42865917	42874345	.		Chr14:121274559-121276974	chr14	121274559	121276974	.		Chr1:7238045-7246754	chr1	7238045	7246754	.
Chr8:44165326-44180785	chr8	44165326	44180785	.		Chr14:122488325-122490826	chr14	122488325	122490826	.		Chr1:7246755-7264454	chr1	7246755	7264454	.
Chr8:44949999-44951371	chr8	44949999	44951371	.		Chr15:7454216-7459232	chr15	7454216	7459232	.		Chr1:7264455-7272168	chr1	7264455	7272168	.
Chr8:45010527-45013400	chr8	45010527	45013400	.		Chr15:31452429-31453634	chr15	31452429	31453634	.		Chr1:7272216-7279624	chr1	7272216	7279624	.
Chr8:45016096-45019039	chr8	45016096	45019039	.		Chr15:35326617-35329171	chr15	35326617	35329171	.		Chr1:7279864-7287976	chr1	7279864	7287976	.
Chr8:45770002-45775011	chr8	45770002	45775011	.		Chr15:43477073-43481589	chr15	43477073	43481589	.		Chr1:7287980-7293555	chr1	7287980	7293555	.
Chr8:46552184-46555530	chr8	46552184	46555530	.		Chr15:55112713-55114244	chr15	55112713	55114244	.		Chr1:7293556-7297609	chr1	7293556	7297609	.
Chr8:48187668-48196982	chr8	48187668	48196982	.		Chr15:57870482-57874168	chr15	57870482	57874168	.		Chr1:7297627-7303141	chr1	7297627	7303141	.
Chr8:51528647-51540905	chr8	51528647	51540905	.		Chr15:59306182-59308473	chr15	59306182	59308473	.		Chr1:7303142-7310248	chr1	7303142	7310248	.
Chr8:58226977-58239272	chr8	58226977	58239272	.		Chr15:76034676-76036247	chr15	76034676	76036247	.		Chr1:7310322-7319378	chr1	7310322	7319378	.
Chr8:65325209-65333333	chr8	65325209	65333333	.		Chr15:76933538-76935373	chr15	76933538	76935373	.		Chr1:7319700-7335357	chr1	7319700	7335357	.
Chr8:66814031-66820642	chr8	66814031	66820642	.		Chr15:78994076-78997204	chr15	78994076	78997204	.		Chr1:7335361-7345940	chr1	7335361	7345940	.
Chr8:78417681-78420381	chr8	78417681	78420381	.		Chr15:79191863-79194466	chr15	79191863	79194466	.		Chr1:7346147-7350041	chr1	7346147	7350041	.
Chr8:83699063-83700806	chr8	83699063	83700806	.		Chr15:80386659-80389386	chr15	80386659	80389386	.		Chr1:7350042-7352983	chr1	7350042	7352983	.
Chr8:84006838-84010967	chr8	84006838	84010967	.		Chr15:80707718-80711102	chr15	80707718	80711102	.		Chr1:7352984-7355092	chr1	7352984	7355092	.
Chr8:84714399-84717013	chr8	84714399	84717013	.		Chr15:81494737-81499257	chr15	81494737	81499257	.		Chr1:7355093-7360530	chr1	7355093	7360530	.
Chr8:84920939-84924078	chr8	84920939	84924078	.		Chr15:85534455-85537419	chr15	85534455	85537419	.		Chr1:7360531-7364836	chr1	7360531	7364836	.
Chr8:85060672-85065030	chr8	85060672	85065030	.		Chr15:88888188-88890888	chr15	88888188	88890888	.		Chr1:7365109-7372929	chr1	7365109	7372929	.
Chr8:85093926-85096540	chr8	85093926	85096540	.		Chr15:89375213-89377416	chr15	89375213	89377416	.		Chr1:7372944-7379958	chr1	7372944	7379958	.
Chr8:94867090-94870920	chr8	94867090	94870920	.		Chr15:97219878-97222426	chr15	97219878	97222426	.		Chr1:7379959-7387481	chr1	7379959	7387481	.
Chr8:95380726-95386721	chr8	95380726	95386721	.		Chr15:97713004-97717358	chr15	97713004	97717358	.		Chr1:7387686-7397063	chr1	7387686	7397063	.
Chr8:95973630-95979447	chr8	95973630	95979447	.		Chr15:99612572-99615173	chr15	99612572	99615173	.		Chr1:7398248-7404497	chr1	7398248	7404497	.
Chr8:98439204-98449116	chr8	98439204	98449116	.		Chr15:100250398-100254245	chr15	100250398	100254245	.		Chr1:7404498-7414328	chr1	7404498	7414328	.
Chr8:104270247-104272771	chr8	104270247	104272771	.		Chr15:100264269-100270210	chr15	100264269	100270210	.		Chr1:7414329-7424015	chr1	7414329	7424015	.
Chr8:108374535-108379370	chr8	108374535	108379370	.		Chr15:100892048-100894500	chr15	100892048	100894500	.		Chr1:7424016-7438116	chr1	7424016	7438116	.
Chr8:108924369-108926523	chr8	108924369	108926523	.		Chr15:103587521-103597269	chr15	103587521	103597269	.		Chr1:7438117-7450578	chr1	7438117	7450578	.
Chr8:111808452-111814653	chr8	111808452	111814653	.		Chr16:4001105-4003738	chr16	4001105	4003738	.		Chr1:7450596-7468280	chr1	7450596	7468280	.
Chr8:111913251-111915162	chr8	111913251	111915162	.		Chr16:4077696-4080077	chr16	4077696	4080077	.		Chr1:7468281-7486399	chr1	7468281	7486399	.
Chr8:113183612-113194019	chr8	113183612	113194019	.		Chr16:8498209-8501769	chr16	8498209	8501769	.		Chr1:7486400-7493309	chr1	7486400	7493309	.
Chr8:114937220-114940843	chr8	114937220	114940843	.		Chr16:17204633-17208752	chr16	17204633	17208752	.		Chr1:7493693-7500834	chr1	7493693	7500834	.
Chr8:117913848-117917456	chr8	117913848	117917456	.		Chr16:20591500-20595541	chr16	20591500	20595541	.		Chr1:7500913-7515925	chr1	7500913	7515925	.
Chr8:120577733-120578989	chr8	120577733	120578989	.		Chr16:20669430-20672834	chr16	20669430	20672834	.		Chr1:7515962-7528499	chr1	7515962	7528499	.
Chr8:121541049-121542569	chr8	121541049	121542569	.		Chr16:21765824-21769590	chr16	21765824	21769590	.		Chr1:7528500-7539052	chr1	7528500	7539052	.
Chr8:121569555-121570983	chr8	121569555	121570983	.		Chr16:22048004-22053514	chr16	22048004	22053514	.		Chr1:7539053-7550174	chr1	7539053	7550174	.
Chr8:122833022-122835331	chr8	122833022	122835331	.		Chr16:29820868-29823865	chr16	29820868	29823865	.		Chr1:7550175-7561210	chr1	7550175	7561210	.
Chr8:124663665-124667807	chr8	124663665	124667807	.		Chr16:30100913-30105405	chr16	30100913	30105405	.		Chr1:7561211-7569298	chr1	7561211	7569298	.
Chr8:124800719-124805435	chr8	124800719	124805435	.		Chr16:30975431-30980132	chr16	30975431	30980132	.		Chr1:7569419-7584572	chr1	7569419	7584572	.
Chr8:126854713-126860117	chr8	126854713	126860117	.		Chr16:32847742-32851394	chr16	32847742	32851394	.		Chr1:7584950-7595114	chr1	7584950	7595114	.
Chr8:127899642-127906983	chr8	127899642	127906983	.		Chr16:35653723-35658408	chr16	35653723	35658408	.		Chr1:7595115-7608519	chr1	7595115	7608519	.
Chr9:3832271-3842777	chr9	3832271	3842777	.		Chr16:35740392-35743840	chr16	35740392	35743840	.		Chr1:7608521-7612447	chr1	7608521	7612447	.
Chr9:3959618-3968202	chr9	3959618	3968202	.		Chr16:43540780-43547030	chr16	43540780	43547030	.		Chr1:7612584-7630151	chr1	7612584	7630151	.
Chr9:16491251-16499909	chr9	16491251	16499909	.		Chr16:44741843-44745987	chr16	44741843	44745987	.		Chr1:7630161-7645315	chr1	7630161	7645315	.
Chr9:21802455-21804826	chr9	21802455	21804826	.		Chr16:56713291-56717137	chr16	56713291	56717137	.		Chr1:7645722-7657330	chr1	7645722	7657330	.
Chr9:24253677-24262868	chr9	24253677	24262868	.		Chr16:57243571-57248051	chr16	57243571	57248051	.		Chr1:7657720-7672676	chr1	7657720	7672676	.
Chr9:24437073-24442698	chr9	24437073	24442698	.		Chr16:84845456-84849112	chr16	84845456	84849112	.		Chr1:7672693-7684408	chr1	7672693	7684408	.
Chr9:24470724-24475318	chr9	24470724	24475318	.		Chr16:89915200-89917433	chr16	89915200	89917433	.		Chr1:7684482-7700985	chr1	7684482	7700985	.
Chr9:24727832-24737368	chr9	24727832	24737368	.		Chr16:90506256-90509614	chr16	90506256	90509614	.		Chr1:7700986-7710060	chr1	7700986	7710060	.
Chr9:29345274-29353055	chr9	29345274	29353055	.		Chr16:90672332-90675234	chr16	90672332	90675234	.		Chr1:7710069-7727351	chr1	7710069	7727351	.
Chr9:29412579-29416019	chr9	29412579	29416019	.		Chr16:91011394-91014421	chr16	91011394	91014421	.		Chr1:7727652-7740633	chr1	7727652	7740633	.
Chr9:31544669-31555679	chr9	31544669	31555679	.		Chr17:5853306-5855520	chr17	5853306	5855520	.		Chr1:7740634-7745384	chr1	7740634	7745384	.
Chr9:31911149-31913262	chr9	31911149	31913262	.		Chr17:12935450-12940743	chr17	12935450	12940743	.		Chr1:7745448-7757183	chr1	7745448	7757183	.
Chr9:32592996-32597673	chr9	32592996	32597673	.		Chr17:15690415-15694119	chr17	15690415	15694119	.		Chr1:7757184-7771920	chr1	7757184	7771920	.
Chr9:32959088-32967596	chr9	32959088	32967596	.		Chr17:17575532-17580502	chr17	17575532	17580502	.		Chr1:7771921-7781629	chr1	7771921	7781629	.
Chr9:35479170-35483285	chr9	35479170	35483285	.		Chr17:24606641-24609918	chr17	24606641	24609918	.		Chr1:7782032-7791579	chr1	7782032	7791579	.
Chr9:36146091-36153532	chr9	36146091	36153532	.		Chr17:25278177-25284003	chr17	25278177	25284003	.		Chr1:7791833-7805771	chr1	7791833	7805771	.
Chr9:37953281-37955938	chr9	37953281	37955938	.		Chr17:25951923-25954266	chr17	25951923	25954266	.		Chr1:7805772-7816362	chr1	7805772	7816362	.
Chr9:39229055-39241369	chr9	39229055	39241369	.		Chr17:29238372-29239985	chr17	29238372	29239985	.		Chr1:7816363-7820434	chr1	7816363	7820434	.
Chr9:44718062-44721332	chr9	44718062	44721332	.		Chr17:29264429-29268950	chr17	29264429	29268950	.		Chr1:7820441-7832194	chr1	7820441	7832194	.
Chr9:44882860-44886910	chr9	44882860	44886910	.		Chr17:30203559-30206113	chr17	30203559	30206113	.		Chr1:7832451-7849586	chr1	7832451	7849586	.
Chr9:51103527-51104928	chr9	51103527	51104928	.		Chr17:30856931-30860425	chr17	30856931	30860425	.		Chr1:7849722-7860372	chr1	7849722	7860372	.
Chr9:51151729-51155509	chr9	51151729	51155509	.		Chr17:31164620-31168507	chr17	31164620	31168507	.		Chr1:7860373-7867688	chr1	7860373	7867688	.
Chr9:53107902-53116558	chr9	53107902	53116558	.		Chr17:44101523-44105513	chr17	44101523	44105513	.		Chr1:7867696-7879404	chr1	7867696	7879404	.
Chr9:59288767-59291426	chr9	59288767	59291426	.		Chr17:46305782-46307692	chr17	46305782	46307692	.		Chr1:7879585-7889673	chr1	7879585	7889673	.
Chr9:62811880-62815728	chr9	62811880	62815728	.		Chr17:46866858-46869603	chr17	46866858	46869603	.		Chr1:7889683-7902817	chr1	7889683	7902817	.
Chr9:65467740-65470718	chr9	65467740	65470718	.		Chr17:47545941-47549752	chr17	47545941	47549752	.		Chr1:7902818-7922078	chr1	7902818	7922078	.
Chr9:66703101-66709102	chr9	66703101	66709102	.		Chr17:48917479-48922678	chr17	48917479	48922678	.		Chr1:7922612-7952383	chr1	7922612	7952383	.
Chr9:68116291-68123406	chr9	68116291	68123406	.		Chr17:56997436-56999190	chr17	56997436	56999190	.		Chr1:7952384-7963958	chr1	7952384	7963958	.
Chr9:70238008-70242061	chr9	70238008	70242061	.		Chr17:64662496-64669848	chr17	64662496	64669848	.		Chr1:7963959-7975226	chr1	7963959	7975226	.
Chr9:72131425-72133164	chr9	72131425	72133164	.		Chr17:68273442-68275084	chr17	68273442	68275084	.		Chr1:7975227-7988112	chr1	7975227	7988112	.
Chr9:74041646-74046543	chr9	74041646	74046543	.		Chr17:74420308-74424509	chr17	74420308	74424509	.		Chr1:7988113-8006540	chr1	7988113	8006540	.
Chr9:79619420-79627412	chr9	79619420	79627412	.		Chr17:78807592-78813598	chr17	78807592	78813598	.		Chr1:8006679-8018071	chr1	8006679	8018071	.
Chr9:80643988-80660874	chr9	80643988	80660874	.		Chr17:79052406-79054584	chr17	79052406	79054584	.		Chr1:8018088-8034997	chr1	8018088	8034997	.
Chr9:82056770-82067581	chr9	82056770	82067581	.		Chr17:87379438-87381969	chr17	87379438	87381969	.		Chr1:8035090-8043246	chr1	8035090	8043246	.
Chr9:82242425-82256234	chr9	82242425	82256234	.		Chr18:12189331-12192864	chr18	12189331	12192864	.		Chr1:8043247-8047275	chr1	8043247	8047275	.
Chr9:83426860-83431587	chr9	83426860	83431587	.		Chr18:13466403-13474998	chr18	13466403	13474998	.		Chr1:8047315-8064908	chr1	8047315	8064908	.
Chr9:85426228-85432709	chr9	85426228	85432709	.		Chr18:20953541-20958359	chr18	20953541	20958359	.		Chr1:8064926-8068439	chr1	8064926	8068439	.
Chr9:86649020-86657563	chr9	86649020	86657563	.		Chr18:33383279-33384991	chr18	33383279	33384991	.		Chr1:8068440-8071343	chr1	8068440	8071343	.
Chr9:89188139-89195349	chr9	89188139	89195349	.		Chr18:34837543-34840558	chr18	34837543	34840558	.		Chr1:8071344-8083468	chr1	8071344	8083468	.
Chr9:90815701-90823045	chr9	90815701	90823045	.		Chr18:36726119-36730067	chr18	36726119	36730067	.		Chr1:8083512-8094990	chr1	8083512	8094990	.
Chr9:92964757-92976468	chr9	92964757	92976468	.		Chr18:36892871-36902864	chr18	36892871	36902864	.		Chr1:8094991-8105000	chr1	8094991	8105000	.
Chr9:94668808-94673104	chr9	94668808	94673104	.		Chr18:37010845-37012137	chr18	37010845	37012137	.		Chr1:8105176-8122561	chr1	8105176	8122561	.
Chr9:105749102-105752060	chr9	105749102	105752060	.		Chr18:37661695-37663797	chr18	37661695	37663797	.		Chr1:8122573-8129428	chr1	8122573	8129428	.
Chr9:106244258-106247735	chr9	106244258	106247735	.		Chr18:37935426-37940969	chr18	37935426	37940969	.		Chr1:8129458-8138807	chr1	8129458	8138807	.
Chr9:107591767-107595030	chr9	107591767	107595030	.		Chr18:43473542-43482171	chr18	43473542	43482171	.		Chr1:8139593-8154664	chr1	8139593	8154664	.
Chr9:108972454-108974953	chr9	108972454	108974953	.		Chr18:46346601-46353231	chr18	46346601	46353231	.		Chr1:8154939-8178070	chr1	8154939	8178070	.
Chr9:109349767-109367204	chr9	109349767	109367204	.		Chr18:47042460-47048757	chr18	47042460	47048757	.		Chr1:8178285-8180644	chr1	8178285	8180644	.
Chr9:113042781-113056407	chr9	113042781	113056407	.		Chr18:52462325-52465687	chr18	52462325	52465687	.		Chr1:8180656-8195626	chr1	8180656	8195626	.
Chr9:113986964-113990241	chr9	113986964	113990241	.		Chr18:55064602-55071237	chr18	55064602	55071237	.		Chr1:8196518-8212699	chr1	8196518	8212699	.
Chr9:114665000-114668948	chr9	114665000	114668948	.		Chr18:55316956-55321199	chr18	55316956	55321199	.		Chr1:8212850-8244528	chr1	8212850	8244528	.
Chr9:115310928-115313118	chr9	115310928	115313118	.		Chr18:56972825-56975393	chr18	56972825	56975393	.		Chr1:8244588-8263548	chr1	8244588	8263548	.
Chr9:115635532-115641878	chr9	115635532	115641878	.		Chr18:57363310-57369230	chr18	57363310	57369230	.		Chr1:8263576-8285505	chr1	8263576	8285505	.
Chr9:117060884-117065772	chr9	117060884	117065772	.		Chr18:60735486-60739052	chr18	60735486	60739052	.		Chr1:8285506-8297864	chr1	8285506	8297864	.
Chr9:117960816-117966731	chr9	117960816	117966731	.		Chr18:65740125-65743669	chr18	65740125	65743669	.		Chr1:8298119-8310437	chr1	8298119	8310437	.
Chr9:119093398-119094670	chr9	119093398	119094670	.		Chr18:69593270-69595874	chr18	69593270	69595874	.		Chr1:8311135-8331021	chr1	8311135	8331021	.
Chr9:119556983-119560214	chr9	119556983	119560214	.		Chr18:75259488-75261750	chr18	75259488	75261750	.		Chr1:8331283-8346682	chr1	8331283	8346682	.
Chr9:119942301-119945488	chr9	119942301	119945488	.		Chr18:77254592-77256975	chr18	77254592	77256975	.		Chr1:8346683-8359609	chr1	8346683	8359609	.
Chr9:121711314-121716612	chr9	121711314	121716612	.		Chr18:77458560-77460293	chr18	77458560	77460293	.		Chr1:8360045-8372492	chr1	8360045	8372492	.
Chr9:121891090-121893956	chr9	121891090	121893956	.		Chr18:78871776-78877524	chr18	78871776	78877524	.		Chr1:8372533-8381183	chr1	8372533	8381183	.
Chr9:123135982-123142050	chr9	123135982	123142050	.		Chr18:80068047-80071957	chr18	80068047	80071957	.		Chr1:8381210-8391228	chr1	8381210	8391228	.
Chr10:4590539-4595145	chr10	4590539	4595145	.		Chr18:80233120-80236180	chr18	80233120	80236180	.		Chr1:8391505-8404210	chr1	8391505	8404210	.
Chr10:4595659-4599012	chr10	4595659	4599012	.		Chr18:80363571-80365335	chr18	80363571	80365335	.		Chr1:8404211-8416376	chr1	8404211	8416376	.
Chr10:9393012-9399815	chr10	9393012	9399815	.		Chr18:80487209-80490123	chr18	80487209	80490123	.		Chr1:8416740-8434528	chr1	8416740	8434528	.
Chr10:10054957-10062712	chr10	10054957	10062712	.		Chr18:82852071-82855749	chr18	82852071	82855749	.		Chr1:8434529-8447718	chr1	8434529	8447718	.
Chr10:14046032-14050971	chr10	14046032	14050971	.		Chr19:5818651-5822837	chr19	5818651	5822837	.		Chr1:8447719-8460727	chr1	8447719	8460727	.
Chr10:18717487-18726559	chr10	18717487	18726559	.		Chr19:7362392-7368167	chr19	7362392	7368167	.		Chr1:8462120-8469325	chr1	8462120	8469325	.
Chr10:18845220-18848674	chr10	18845220	18848674	.		Chr19:17639559-17646689	chr19	17639559	17646689	.		Chr1:8469326-8483772	chr1	8469326	8483772	.
Chr10:22908972-22915203	chr10	22908972	22915203	.		Chr19:21216618-21225928	chr19	21216618	21225928	.		Chr1:8483784-8494738	chr1	8483784	8494738	.
Chr10:23658917-23661376	chr10	23658917	23661376	.		Chr19:21850224-21853584	chr19	21850224	21853584	.		Chr1:8494739-8509804	chr1	8494739	8509804	.
Chr10:35563443-35574629	chr10	35563443	35574629	.		Chr19:25365014-25368175	chr19	25365014	25368175	.		Chr1:8509805-8518040	chr1	8509805	8518040	.
Chr10:37450616-37457610	chr10	37450616	37457610	.		Chr19:28186949-28190465	chr19	28186949	28190465	.		Chr1:8518041-8525603	chr1	8518041	8525603	.
Chr10:39725891-39731508	chr10	39725891	39731508	.		Chr19:34730777-34739192	chr19	34730777	34739192	.		Chr1:8525651-8536344	chr1	8525651	8536344	.
Chr10:40021998-40025078	chr10	40021998	40025078	.		Chr19:34815278-34820860	chr19	34815278	34820860	.		Chr1:8536430-8551389	chr1	8536430	8551389	.
Chr10:42287130-42292586	chr10	42287130	42292586	.		Chr19:37931223-37936400	chr19	37931223	37936400	.		Chr1:8551390-8563534	chr1	8551390	8563534	.
Chr10:47452911-47459461	chr10	47452911	47459461	.		Chr19:42179571-42183703	chr19	42179571	42183703	.		Chr1:8563671-8578517	chr1	8563671	8578517	.
Chr10:48229114-48239922	chr10	48229114	48239922	.		Chr19:42432359-42433950	chr19	42432359	42433950	.		Chr1:8578771-8589306	chr1	8578771	8589306	.
Chr10:49678033-49693538	chr10	49678033	49693538	.		Chr19:42672666-42676387	chr19	42672666	42676387	.		Chr1:8589314-8608932	chr1	8589314	8608932	.
Chr10:50014407-50023991	chr10	50014407	50023991	.		Chr19:47163316-47169459	chr19	47163316	47169459	.		Chr1:8609022-8627128	chr1	8609022	8627128	.
Chr10:54412552-54417604	chr10	54412552	54417604	.		Chr19:47896647-47898029	chr19	47896647	47898029	.		Chr1:8628586-8644127	chr1	8628586	8644127	.
Chr10:54752830-54761812	chr10	54752830	54761812	.		Chr19:53077393-53080244	chr19	53077393	53080244	.		Chr1:8644348-8657794	chr1	8644348	8657794	.
Chr10:56907580-56914755	chr10	56907580	56914755	.		Chr19:59075699-59078318	chr19	59075699	59078318	.		Chr1:8657795-8667410	chr1	8657795	8667410	.
Chr10:73797584-73807779	chr10	73797584	73807779	.		ChrX:57489702-57500322	chrX	57489702	57500322	.		Chr1:8667524-8677465	chr1	8667524	8677465	.
Chr10:73995084-74003453	chr10	73995084	74003453	.		ChrX:93518701-93529102	chrX	93518701	93529102	.		Chr1:8677466-8685571	chr1	8677466	8685571	.
Chr10:74033292-74043317	chr10	74033292	74043317	.		ChrX:105151947-105160792	chrX	105151947	105160792	.		Chr1:8685655-8712813	chr1	8685655	8712813	.
Chr10:76467190-76468993	chr10	76467190	76468993	.		ChrX:134686959-134691227	chrX	134686959	134691227	.		Chr1:8735364-8753045	chr1	8735364	8753045	.
Chr10:76797151-76800811	chr10	76797151	76800811	.		ChrX:151229441-151246121	chrX	151229441	151246121	.		Chr1:8754951-8775265	chr1	8754951	8775265	.
Chr10:77674040-77677793	chr10	77674040	77677793	.		ChrX:157613140-157619260	chrX	157613140	157619260	.		Chr1:8775266-8786821	chr1	8775266	8786821	.
Chr10:80186322-80188498	chr10	80186322	80188498	.								Chr1:8788852-8792174	chr1	8788852	8792174	.
Chr10:80406903-80410309	chr10	80406903	80410309	.								Chr1:8792187-8800893	chr1	8792187	8800893	.
Chr10:80993917-80996855	chr10	80993917	80996855	.								Chr1:8801526-8816937	chr1	8801526	8816937	.
Chr10:82354417-82358577	chr10	82354417	82358577	.								Chr1:8816938-8832457	chr1	8816938	8832457	.
Chr10:85571510-85576625	chr10	85571510	85576625	.								Chr1:8832526-8849224	chr1	8832526	8849224	.
Chr10:88700250-88703826	chr10	88700250	88703826	.								Chr1:8849237-8856810	chr1	8849237	8856810	.
Chr10:89504150-89509394	chr10	89504150	89509394	.								Chr1:8856815-8869012	chr1	8856815	8869012	.
Chr10:90370798-90374502	chr10	90370798	90374502	.								Chr1:8869412-8879658	chr1	8869412	8879658	.
Chr10:91269842-91273359	chr10	91269842	91273359	.								Chr1:8879659-8889580	chr1	8879659	8889580	.
Chr10:94311947-94313677	chr10	94311947	94313677	.								Chr1:8889581-8897185	chr1	8889581	8897185	.
Chr10:99349329-99354128	chr10	99349329	99354128	.								Chr1:8897483-8912499	chr1	8897483	8912499	.
Chr10:101676627-101685478	chr10	101676627	101685478	.								Chr1:8912527-8924515	chr1	8912527	8924515	.
Chr10:101857232-101870357	chr10	101857232	101870357	.								Chr1:8924649-8936703	chr1	8924649	8936703	.
Chr10:102366834-102376434	chr10	102366834	102376434	.								Chr1:8936720-8944215	chr1	8936720	8944215	.
Chr10:103215774-103225012	chr10	103215774	103225012	.								Chr1:8944216-8957618	chr1	8944216	8957618	.
Chr10:106957712-106963347	chr10	106957712	106963347	.								Chr1:8957647-8978388	chr1	8957647	8978388	.
Chr10:109550473-109560342	chr10	109550473	109560342	.								Chr1:8978503-8992417	chr1	8978503	8992417	.
Chr10:111298784-111301894	chr10	111298784	111301894	.								Chr1:8992418-9005776	chr1	8992418	9005776	.
Chr10:111983608-111987614	chr10	111983608	111987614	.								Chr1:9006406-9024464	chr1	9006406	9024464	.
Chr10:112453305-112456241	chr10	112453305	112456241	.								Chr1:9024465-9038588	chr1	9024465	9038588	.
Chr10:113762076-113774889	chr10	113762076	113774889	.								Chr1:9038841-9058336	chr1	9038841	9058336	.
Chr10:117063819-117066105	chr10	117063819	117066105	.								Chr1:9058344-9073401	chr1	9058344	9073401	.
Chr10:119505858-119509935	chr10	119505858	119509935	.								Chr1:9073506-9087056	chr1	9073506	9087056	.
Chr10:121253566-121256763	chr10	121253566	121256763	.								Chr1:9087574-9097022	chr1	9087574	9097022	.
Chr10:121817515-121819737	chr10	121817515	121819737	.								Chr1:9097112-9112939	chr1	9097112	9112939	.
Chr10:124185216-124194225	chr10	124185216	124194225	.								Chr1:9113136-9131108	chr1	9113136	9131108	.
Chr10:127549344-127550657	chr10	127549344	127550657	.								Chr1:9131109-9146233	chr1	9131109	9146233	.
Chr10:128886196-128890634	chr10	128886196	128890634	.								Chr1:9146513-9158280	chr1	9146513	9158280	.
Chr11:3771149-3774776	chr11	3771149	3774776	.								Chr1:9158405-9173481	chr1	9158405	9173481	.
Chr11:4665313-4667572	chr11	4665313	4667572	.								Chr1:9173482-9192582	chr1	9173482	9192582	.
Chr11:4725734-4729843	chr11	4725734	4729843	.								Chr1:9192635-9205740	chr1	9192635	9205740	.
Chr11:13873038-13881828	chr11	13873038	13881828	.								Chr1:9205837-9215898	chr1	9205837	9215898	.
Chr11:19635780-19641498	chr11	19635780	19641498	.								Chr1:9216175-9228411	chr1	9216175	9228411	.
Chr11:25301555-25312566	chr11	25301555	25312566	.								Chr1:9228412-9238575	chr1	9228412	9238575	.
Chr11:25531209-25537698	chr11	25531209	25537698	.								Chr1:9238576-9252219	chr1	9238576	9252219	.
Chr11:28356027-28364464	chr11	28356027	28364464	.								Chr1:9252227-9264332	chr1	9252227	9264332	.
Chr11:33070380-33074731	chr11	33070380	33074731	.								Chr1:9264335-9282378	chr1	9264335	9282378	.
Chr11:34830140-34833601	chr11	34830140	34833601	.								Chr1:9282379-9292783	chr1	9282379	9292783	.
Chr11:35957986-35962843	chr11	35957986	35962843	.								Chr1:9292784-9298875	chr1	9292784	9298875	.
Chr11:37071129-37077163	chr11	37071129	37077163	.								Chr1:9298878-9299774	chr1	9298878	9299774	.
Chr11:37491231-37498554	chr11	37491231	37498554	.								Chr1:9299775-9304327	chr1	9299775	9304327	.
Chr11:37744341-37755875	chr11	37744341	37755875	.								Chr1:9304328-9315968	chr1	9304328	9315968	.
Chr11:38995675-39005824	chr11	38995675	39005824	.								Chr1:9316072-9327920	chr1	9316072	9327920	.
Chr11:43230572-43236347	chr11	43230572	43236347	.								Chr1:9327941-9345250	chr1	9327941	9345250	.
Chr11:43445649-43449292	chr11	43445649	43449292	.								Chr1:9345251-9357202	chr1	9345251	9357202	.
Chr11:43912765-43918215	chr11	43912765	43918215	.								Chr1:9357203-9367732	chr1	9357203	9367732	.
Chr11:50740117-50744107	chr11	50740117	50744107	.								Chr1:9367815-9378529	chr1	9367815	9378529	.
Chr11:53520920-53524070	chr11	53520920	53524070	.								Chr1:9378754-9387927	chr1	9378754	9387927	.
Chr11:55311607-55314352	chr11	55311607	55314352	.								Chr1:9387928-9399819	chr1	9387928	9399819	.
Chr11:60187270-60188759	chr11	60187270	60188759	.								Chr1:9399936-9407360	chr1	9399936	9407360	.
Chr11:63006627-63014005	chr11	63006627	63014005	.								Chr1:9407361-9420388	chr1	9407361	9420388	.
Chr11:66455168-66461115	chr11	66455168	66461115	.								Chr1:9420389-9432341	chr1	9420389	9432341	.
Chr11:69828519-69832379	chr11	69828519	69832379	.								Chr1:9432342-9442062	chr1	9432342	9442062	.
Chr11:75281938-75286121	chr11	75281938	75286121	.								Chr1:9442171-9452973	chr1	9442171	9452973	.
Chr11:75584763-75588098	chr11	75584763	75588098	.								Chr1:9453094-9465944	chr1	9453094	9465944	.
Chr11:76407121-76409802	chr11	76407121	76409802	.								Chr1:9465945-9477034	chr1	9465945	9477034	.
Chr11:77834635-77838468	chr11	77834635	77838468	.								Chr1:9477384-9486228	chr1	9477384	9486228	.
Chr11:81228786-81233405	chr11	81228786	81233405	.								Chr1:9486234-9494756	chr1	9486234	9494756	.
Chr11:82596178-82600394	chr11	82596178	82600394	.								Chr1:9494757-9506646	chr1	9494757	9506646	.
Chr11:90478283-90483220	chr11	90478283	90483220	.								Chr1:9506647-9515585	chr1	9506647	9515585	.
Chr11:90960061-90968258	chr11	90960061	90968258	.								Chr1:9515646-9524744	chr1	9515646	9524744	.
Chr11:91180445-91192742	chr11	91180445	91192742	.								Chr1:9524994-9537651	chr1	9524994	9537651	.
Chr11:98435885-98438470	chr11	98435885	98438470	.								Chr1:9537652-9545278	chr1	9537652	9545278	.
Chr11:99406844-99411379	chr11	99406844	99411379	.								Chr1:9545825-9546633	chr1	9545825	9546633	.
Chr11:102914714-102917551	chr11	102914714	102917551	.								Chr1:9546681-9550688	chr1	9546681	9550688	.
Chr11:103042126-103045047	chr11	103042126	103045047	.								Chr1:9550699-9555967	chr1	9550699	9555967	.
Chr11:103193159-103195306	chr11	103193159	103195306	.								Chr1:9555968-9563867	chr1	9555968	9563867	.
Chr11:104104641-104107998	chr11	104104641	104107998	.								Chr1:9563879-9570643	chr1	9563879	9570643	.
Chr11:104571185-104573564	chr11	104571185	104573564	.								Chr1:9570890-9577684	chr1	9570890	9577684	.
Chr11:105360747-105363209	chr11	105360747	105363209	.								Chr1:9577773-9586104	chr1	9577773	9586104	.
Chr11:105544662-105548765	chr11	105544662	105548765	.								Chr1:9586105-9594578	chr1	9586105	9594578	.
Chr11:105995428-105998027	chr11	105995428	105998027	.								Chr1:9594579-9601672	chr1	9594579	9601672	.
Chr11:112005507-112014717	chr11	112005507	112014717	.								Chr1:9601673-9607681	chr1	9601673	9607681	.
Chr11:114456230-114465221	chr11	114456230	114465221	.								Chr1:9607682-9613297	chr1	9607682	9613297	.
Chr11:115403936-115406153	chr11	115403936	115406153	.								Chr1:9613298-9619878	chr1	9613298	9619878	.
Chr11:117761538-117763525	chr11	117761538	117763525	.								Chr1:9619893-9626508	chr1	9619893	9626508	.
Chr11:119118639-119121852	chr11	119118639	119121852	.								Chr1:9626509-9632764	chr1	9626509	9632764	.
Chr12:8500282-8502432	chr12	8500282	8502432	.								Chr1:9632766-9641478	chr1	9632766	9641478	.
Chr12:9511186-9518986	chr12	9511186	9518986	.								Chr1:9641785-9649059	chr1	9641785	9649059	.
Chr12:11204423-11208952	chr12	11204423	11208952	.								Chr1:9649060-9655448	chr1	9649060	9655448	.
Chr12:22695120-22708828	chr12	22695120	22708828	.								Chr1:9655563-9660817	chr1	9655563	9660817	.
Chr12:24571031-24572277	chr12	24571031	24572277	.								Chr1:9660864-9672622	chr1	9660864	9672622	.
Chr12:29435703-29442662	chr12	29435703	29442662	.								Chr1:9672623-9681838	chr1	9672623	9681838	.
Chr12:31319952-31323926	chr12	31319952	31323926	.								Chr1:9681839-9694058	chr1	9681839	9694058	.
Chr12:43677383-43686761	chr12	43677383	43686761	.								Chr1:9694239-9700161	chr1	9694239	9700161	.
Chr12:50500024-50507826	chr12	50500024	50507826	.								Chr1:9701100-9707728	chr1	9701100	9707728	.
Chr12:51319139-51323689	chr12	51319139	51323689	.								Chr1:9707729-9716590	chr1	9707729	9716590	.
Chr12:55391720-55395813	chr12	55391720	55395813	.								Chr1:9716591-9725032	chr1	9716591	9725032	.
Chr12:56993130-56998357	chr12	56993130	56998357	.								Chr1:9725188-9736743	chr1	9725188	9736743	.
Chr12:57195382-57196995	chr12	57195382	57196995	.								Chr1:9736744-9746103	chr1	9736744	9746103	.
Chr12:57999801-58009259	chr12	57999801	58009259	.								Chr1:9746176-9748070	chr1	9746176	9748070	.
Chr12:60770092-60777428	chr12	60770092	60777428	.								Chr1:9748071-9748635	chr1	9748071	9748635	.
Chr12:61625046-61631986	chr12	61625046	61631986	.								Chr1:9748644-9757368	chr1	9748644	9757368	.
Chr12:63587858-63599805	chr12	63587858	63599805	.								Chr1:9757369-9763198	chr1	9757369	9763198	.
Chr12:66458025-66469211	chr12	66458025	66469211	.								Chr1:9763199-9769192	chr1	9763199	9769192	.
Chr12:69240479-69241960	chr12	69240479	69241960	.								Chr1:9769238-9775192	chr1	9769238	9775192	.
Chr12:70938047-70942778	chr12	70938047	70942778	.								Chr1:9775193-9784337	chr1	9775193	9784337	.
Chr12:71132707-71136464	chr12	71132707	71136464	.								Chr1:9784338-9791838	chr1	9784338	9791838	.
Chr12:73571542-73575834	chr12	73571542	73575834	.								Chr1:9791839-9796395	chr1	9791839	9796395	.
Chr12:76323094-76324980	chr12	76323094	76324980	.								Chr1:9796396-9798068	chr1	9796396	9798068	.
Chr12:80995951-80999174	chr12	80995951	80999174	.								Chr1:9798639-9802522	chr1	9798639	9802522	.
Chr12:85744277-85746441	chr12	85744277	85746441	.								Chr1:9802523-9807064	chr1	9802523	9807064	.
Chr12:86175171-86179150	chr12	86175171	86179150	.								Chr1:9807065-9816745	chr1	9807065	9816745	.
Chr12:86319073-86321094	chr12	86319073	86321094	.								Chr1:9816746-9825121	chr1	9816746	9825121	.
Chr12:89893899-89903540	chr12	89893899	89903540	.								Chr1:9825122-9830777	chr1	9825122	9830777	.
Chr12:91040315-91049116	chr12	91040315	91049116	.								Chr1:9830778-9837926	chr1	9830778	9837926	.
Chr12:94676065-94686542	chr12	94676065	94686542	.								Chr1:9838047-9845513	chr1	9838047	9845513	.
Chr12:95901728-95911803	chr12	95901728	95911803	.								Chr1:9845520-9848639	chr1	9845520	9848639	.
Chr12:97209139-97218458	chr12	97209139	97218458	.								Chr1:9848640-9852961	chr1	9848640	9852961	.
Chr12:97586660-97597513	chr12	97586660	97597513	.								Chr1:9852962-9857886	chr1	9852962	9857886	.
Chr12:105077813-105083208	chr12	105077813	105083208	.								Chr1:9857887-9863184	chr1	9857887	9863184	.
Chr12:106926555-106929862	chr12	106926555	106929862	.								Chr1:9863185-9869340	chr1	9863185	9869340	.
Chr12:107066669-107073222	chr12	107066669	107073222	.								Chr1:9869355-9874693	chr1	9869355	9874693	.
Chr12:107976822-107979269	chr12	107976822	107979269	.								Chr1:9874729-9880476	chr1	9874729	9880476	.
Chr12:108845228-108850872	chr12	108845228	108850872	.								Chr1:9880498-9884397	chr1	9880498	9884397	.
Chr12:109107276-109111065	chr12	109107276	109111065	.								Chr1:9884398-9891927	chr1	9884398	9891927	.
Chr12:110145895-110148464	chr12	110145895	110148464	.								Chr1:9891928-9898390	chr1	9891928	9898390	.
Chr12:110317675-110320078	chr12	110317675	110320078	.								Chr1:9898577-9906628	chr1	9898577	9906628	.
Chr12:110841043-110843905	chr12	110841043	110843905	.								Chr1:9906629-9910099	chr1	9906629	9910099	.
Chr12:116405575-116410439	chr12	116405575	116410439	.								Chr1:9910100-9918900	chr1	9910100	9918900	.
Chr13:9494089-9499284	chr13	9494089	9499284	.								Chr1:9919213-9925136	chr1	9919213	9925136	.
Chr13:10830337-10839499	chr13	10830337	10839499	.								Chr1:9925137-9935394	chr1	9925137	9935394	.
Chr13:21530988-21537595	chr13	21530988	21537595	.								Chr1:9935395-9943293	chr1	9935395	9943293	.
Chr13:26157354-26167905	chr13	26157354	26167905	.								Chr1:9943327-9944195	chr1	9943327	9944195	.
Chr13:28253141-28259135	chr13	28253141	28259135	.								Chr1:9944196-9950194	chr1	9944196	9950194	.
Chr13:29207647-29210810	chr13	29207647	29210810	.								Chr1:9950195-9954422	chr1	9950195	9954422	.
Chr13:29511633-29517045	chr13	29511633	29517045	.								Chr1:9954435-9959194	chr1	9954435	9959194	.
Chr13:31675402-31681125	chr13	31675402	31681125	.								Chr1:9959200-9964328	chr1	9959200	9964328	.
Chr13:34794961-34803239	chr13	34794961	34803239	.								Chr1:9964378-9967293	chr1	9964378	9967293	.
Chr13:39599383-39607570	chr13	39599383	39607570	.								Chr1:9968517-9973907	chr1	9968517	9973907	.
Chr13:40873637-40880181	chr13	40873637	40880181	.								Chr1:9973908-9981952	chr1	9973908	9981952	.
Chr13:41373165-41378674	chr13	41373165	41378674	.								Chr1:9982069-9988677	chr1	9982069	9988677	.
Chr13:41709752-41714103	chr13	41709752	41714103	.								Chr1:9988735-9995483	chr1	9988735	9995483	.
Chr13:42043746-42048343	chr13	42043746	42048343	.								Chr1:9995497-9999258	chr1	9995497	9999258	.
Chr13:42815895-42820463	chr13	42815895	42820463	.								Chr1:9999259-10004481	chr1	9999259	10004481	.
Chr13:44354571-44357413	chr13	44354571	44357413	.								Chr1:10004482-10009478	chr1	10004482	10009478	.
Chr13:49764873-49767448	chr13	49764873	49767448	.								Chr1:10009479-10013653	chr1	10009479	10013653	.
Chr13:52070174-52074986	chr13	52070174	52074986	.								Chr1:10013654-10019886	chr1	10013654	10019886	.
Chr13:52225987-52232943	chr13	52225987	52232943	.								Chr1:10020123-10027143	chr1	10020123	10027143	.
Chr13:52644185-52647142	chr13	52644185	52647142	.								Chr1:10027178-10032539	chr1	10027178	10032539	.
Chr13:52814752-52818270	chr13	52814752	52818270	.								Chr1:10032556-10037687	chr1	10032556	10037687	.
Chr13:55504541-55508111	chr13	55504541	55508111	.								Chr1:10037688-10038660	chr1	10037688	10038660	.
Chr13:56063426-56066360	chr13	56063426	56066360	.								Chr1:10039936-10042799	chr1	10039936	10042799	.
Chr13:56066361-56069250	chr13	56066361	56069250	.								Chr1:10042863-10048927	chr1	10042863	10048927	.
Chr13:57364575-57368790	chr13	57364575	57368790	.								Chr1:10049027-10056111	chr1	10049027	10056111	.
Chr13:59049672-59054013	chr13	59049672	59054013	.								Chr1:10056129-10061968	chr1	10056129	10061968	.
Chr13:70454713-70462774	chr13	70454713	70462774	.								Chr1:10062023-10068107	chr1	10062023	10068107	.
Chr13:70844400-70848905	chr13	70844400	70848905	.								Chr1:10068185-10076290	chr1	10068185	10076290	.
Chr13:72525061-72532236	chr13	72525061	72532236	.								Chr1:10076291-10082265	chr1	10076291	10082265	.
Chr13:76795630-76803679	chr13	76795630	76803679	.								Chr1:10082345-10088147	chr1	10082345	10088147	.
Chr13:84337007-84344327	chr13	84337007	84344327	.								Chr1:10088148-10096164	chr1	10088148	10096164	.
Chr13:86468840-86480026	chr13	86468840	86480026	.								Chr1:10096221-10105326	chr1	10096221	10105326	.
Chr13:91565646-91573538	chr13	91565646	91573538	.								Chr1:10105378-10111873	chr1	10105378	10111873	.
Chr13:92321051-92326557	chr13	92321051	92326557	.								Chr1:10111902-10116176	chr1	10111902	10116176	.
Chr13:93210999-93217818	chr13	93210999	93217818	.								Chr1:10116204-10123435	chr1	10116204	10123435	.
Chr13:94536229-94540929	chr13	94536229	94540929	.								Chr1:10123436-10129142	chr1	10123436	10129142	.
Chr13:109952693-109955459	chr13	109952693	109955459	.								Chr1:10129143-10135994	chr1	10129143	10135994	.
Chr13:111538395-111544118	chr13	111538395	111544118	.								Chr1:10136003-10141332	chr1	10136003	10141332	.
Chr13:111787007-111789462	chr13	111787007	111789462	.								Chr1:10141334-10146661	chr1	10141334	10146661	.
Chr13:114188402-114191104	chr13	114188402	114191104	.								Chr1:10146662-10152448	chr1	10146662	10152448	.
Chr13:116297540-116301503	chr13	116297540	116301503	.								Chr1:10152449-10158126	chr1	10152449	10158126	.
Chr13:118657896-118664800	chr13	118657896	118664800	.								Chr1:10158127-10167988	chr1	10158127	10167988	.
Chr14:7027282-7050761	chr14	7027282	7050761	.								Chr1:10168320-10173204	chr1	10168320	10173204	.
Chr14:13275859-13284883	chr14	13275859	13284883	.								Chr1:10173239-10184797	chr1	10173239	10184797	.
Chr14:22667186-22673612	chr14	22667186	22673612	.								Chr1:10184927-10193703	chr1	10184927	10193703	.
Chr14:24640249-24762918	chr14	24640249	24762918	.								Chr1:10193704-10203162	chr1	10193704	10203162	.
Chr14:25079862-25086016	chr14	25079862	25086016	.								Chr1:10203163-10209664	chr1	10203163	10209664	.
Chr14:28313910-28319189	chr14	28313910	28319189	.								Chr1:10209665-10220867	chr1	10209665	10220867	.
Chr14:30125320-30129630	chr14	30125320	30129630	.								Chr1:10221239-10229503	chr1	10221239	10229503	.
Chr14:32679084-32682920	chr14	32679084	32682920	.								Chr1:10229504-10232412	chr1	10229504	10232412	.
Chr14:32855084-32857066	chr14	32855084	32857066	.								Chr1:10233160-10234443	chr1	10233160	10234443	.
Chr14:37724260-37734047	chr14	37724260	37734047	.								Chr1:10234444-10241308	chr1	10234444	10241308	.
Chr14:39747200-39759430	chr14	39747200	39759430	.								Chr1:10241309-10252843	chr1	10241309	10252843	.
Chr14:40894743-40897377	chr14	40894743	40897377	.								Chr1:10252844-10259937	chr1	10252844	10259937	.
Chr14:42623029-42635448	chr14	42623029	42635448	.								Chr1:10259943-10272043	chr1	10259943	10272043	.
Chr14:49124388-49128240	chr14	49124388	49128240	.								Chr1:10273615-10282898	chr1	10273615	10282898	.
Chr14:51514081-51523899	chr14	51514081	51523899	.								Chr1:10282954-10298899	chr1	10282954	10298899	.
Chr14:54255201-54259627	chr14	54255201	54259627	.								Chr1:10298900-10310031	chr1	10298900	10310031	.
Chr14:56144353-56150841	chr14	56144353	56150841	.								Chr1:10310165-10317632	chr1	10310165	10317632	.
Chr14:56378687-56383051	chr14	56378687	56383051	.								Chr1:10317680-10325824	chr1	10317680	10325824	.
Chr14:60655725-60659026	chr14	60655725	60659026	.								Chr1:10325909-10332448	chr1	10325909	10332448	.
Chr14:60863173-60866847	chr14	60863173	60866847	.								Chr1:10332629-10340804	chr1	10332629	10340804	.
Chr14:61358434-61360800	chr14	61358434	61360800	.								Chr1:10340805-10354154	chr1	10340805	10354154	.
Chr14:61638777-61647388	chr14	61638777	61647388	.								Chr1:10354155-10365739	chr1	10354155	10365739	.
Chr14:66665295-66672045	chr14	66665295	66672045	.								Chr1:10365740-10375824	chr1	10365740	10375824	.
Chr14:70638647-70641995	chr14	70638647	70641995	.								Chr1:10375825-10382660	chr1	10375825	10382660	.
Chr14:73090368-73095461	chr14	73090368	73095461	.								Chr1:10382661-10388727	chr1	10382661	10388727	.
Chr14:75995361-76004041	chr14	75995361	76004041	.								Chr1:10388876-10397215	chr1	10388876	10397215	.
Chr14:76242866-76247340	chr14	76242866	76247340	.								Chr1:10397216-10405990	chr1	10397216	10405990	.
Chr14:81396434-81408237	chr14	81396434	81408237	.								Chr1:10405991-10414620	chr1	10405991	10414620	.
Chr14:85487964-85498802	chr14	85487964	85498802	.								Chr1:10415269-10427804	chr1	10415269	10427804	.
Chr14:88067451-88075403	chr14	88067451	88075403	.								Chr1:10427884-10437728	chr1	10427884	10437728	.
Chr14:88142053-88155377	chr14	88142053	88155377	.								Chr1:10437977-10450297	chr1	10437977	10450297	.
Chr14:88604103-88613736	chr14	88604103	88613736	.								Chr1:10450298-10463701	chr1	10450298	10463701	.
Chr14:93811876-93819731	chr14	93811876	93819731	.								Chr1:10463708-10468318	chr1	10463708	10468318	.
Chr14:94856568-94867191	chr14	94856568	94867191	.								Chr1:10468324-10475567	chr1	10468324	10475567	.
Chr14:97911819-97919332	chr14	97911819	97919332	.								Chr1:10475674-10485778	chr1	10475674	10485778	.
Chr14:101728682-101729822	chr14	101728682	101729822	.								Chr1:10485828-10494633	chr1	10485828	10494633	.
Chr14:102800727-102806550	chr14	102800727	102806550	.								Chr1:10494691-10503936	chr1	10494691	10503936	.
Chr14:103676092-103679343	chr14	103676092	103679343	.								Chr1:10503937-10514893	chr1	10503937	10514893	.
Chr14:107685289-107692077	chr14	107685289	107692077	.								Chr1:10514903-10529208	chr1	10514903	10529208	.
Chr14:110497231-110510175	chr14	110497231	110510175	.								Chr1:10529357-10535152	chr1	10529357	10535152	.
Chr14:113585816-113595520	chr14	113585816	113595520	.								Chr1:10535196-10542943	chr1	10535196	10542943	.
Chr14:114833798-114838247	chr14	114833798	114838247	.								Chr1:10543150-10557933	chr1	10543150	10557933	.
Chr14:116065969-116074450	chr14	116065969	116074450	.								Chr1:10557934-10571399	chr1	10557934	10571399	.
Chr14:116324919-116335807	chr14	116324919	116335807	.								Chr1:10571400-10583341	chr1	10571400	10583341	.
Chr14:116513245-116517595	chr14	116513245	116517595	.								Chr1:10583444-10595304	chr1	10583444	10595304	.
Chr14:118669013-118672894	chr14	118669013	118672894	.								Chr1:10595371-10605303	chr1	10595371	10605303	.
Chr14:118934605-118937631	chr14	118934605	118937631	.								Chr1:10605304-10615890	chr1	10605304	10615890	.
Chr14:123671371-123676305	chr14	123671371	123676305	.								Chr1:10615891-10628327	chr1	10615891	10628327	.
Chr15:8217168-8220908	chr15	8217168	8220908	.								Chr1:10628328-10640240	chr1	10628328	10640240	.
Chr15:8818242-8822433	chr15	8818242	8822433	.								Chr1:10640482-10653298	chr1	10640482	10653298	.
Chr15:13232223-13241095	chr15	13232223	13241095	.								Chr1:10653424-10668785	chr1	10653424	10668785	.
Chr15:15054470-15057628	chr15	15054470	15057628	.								Chr1:10668786-10681638	chr1	10668786	10681638	.
Chr15:15890944-15908271	chr15	15890944	15908271	.								Chr1:10681872-10690685	chr1	10681872	10690685	.
Chr15:21061162-21071863	chr15	21061162	21071863	.								Chr1:10690686-10697251	chr1	10690686	10697251	.
Chr15:22055117-22057921	chr15	22055117	22057921	.								Chr1:10697252-10707917	chr1	10697252	10707917	.
Chr15:23729387-23738629	chr15	23729387	23738629	.								Chr1:10708295-10717666	chr1	10708295	10717666	.
Chr15:25694046-25698578	chr15	25694046	25698578	.								Chr1:10717667-10726855	chr1	10717667	10726855	.
Chr15:25791598-25794657	chr15	25791598	25794657	.								Chr1:10726856-10741962	chr1	10726856	10741962	.
Chr15:26273809-26284047	chr15	26273809	26284047	.								Chr1:10741963-10757021	chr1	10741963	10757021	.
Chr15:27816611-27819796	chr15	27816611	27819796	.								Chr1:10757022-10767304	chr1	10757022	10767304	.
Chr15:29374911-29383746	chr15	29374911	29383746	.								Chr1:10767305-10775860	chr1	10767305	10775860	.
Chr15:29777472-29791768	chr15	29777472	29791768	.								Chr1:10775861-10787120	chr1	10775861	10787120	.
Chr15:31614893-31618140	chr15	31614893	31618140	.								Chr1:10787121-10794292	chr1	10787121	10794292	.
Chr15:32386021-32401597	chr15	32386021	32401597	.								Chr1:10794293-10805473	chr1	10794293	10805473	.
Chr15:45480595-45490207	chr15	45480595	45490207	.								Chr1:10805474-10811670	chr1	10805474	10811670	.
Chr15:47877925-47884747	chr15	47877925	47884747	.								Chr1:10812051-10821876	chr1	10812051	10821876	.
Chr15:49748699-49761097	chr15	49748699	49761097	.								Chr1:10821919-10826968	chr1	10821919	10826968	.
Chr15:54255248-54261540	chr15	54255248	54261540	.								Chr1:10827124-10839168	chr1	10827124	10839168	.
Chr15:56423850-56431302	chr15	56423850	56431302	.								Chr1:10839169-10853032	chr1	10839169	10853032	.
Chr15:57821545-57823048	chr15	57821545	57823048	.								Chr1:10853302-10866468	chr1	10853302	10866468	.
Chr15:58969080-58970906	chr15	58969080	58970906	.								Chr1:10867003-10874586	chr1	10867003	10874586	.
Chr15:59376820-59382951	chr15	59376820	59382951	.								Chr1:10874587-10885137	chr1	10874587	10885137	.
Chr15:60571943-60581333	chr15	60571943	60581333	.								Chr1:10885138-10899757	chr1	10885138	10899757	.
Chr15:64125276-64130146	chr15	64125276	64130146	.								Chr1:10899758-10911121	chr1	10899758	10911121	.
Chr15:64703252-64710156	chr15	64703252	64710156	.								Chr1:10911122-10922436	chr1	10911122	10922436	.
Chr15:73160833-73164032	chr15	73160833	73164032	.								Chr1:10922437-10925730	chr1	10922437	10925730	.
Chr15:73401388-73409293	chr15	73401388	73409293	.								Chr1:10925731-10936114	chr1	10925731	10936114	.
Chr15:76010441-76013283	chr15	76010441	76013283	.								Chr1:10936337-10947973	chr1	10936337	10947973	.
Chr15:79252518-79253796	chr15	79252518	79253796	.								Chr1:10948650-10960750	chr1	10948650	10960750	.
Chr15:83367286-83370520	chr15	83367286	83370520	.								Chr1:10960751-10982211	chr1	10960751	10982211	.
Chr15:84900624-84905735	chr15	84900624	84905735	.								Chr1:10982212-10993268	chr1	10982212	10993268	.
Chr15:85786392-85788988	chr15	85786392	85788988	.								Chr1:10993932-10999742	chr1	10993932	10999742	.
Chr15:85807330-85811069	chr15	85807330	85811069	.								Chr1:10999815-11011823	chr1	10999815	11011823	.
Chr15:87662245-87667514	chr15	87662245	87667514	.								Chr1:11011824-11022595	chr1	11011824	11022595	.
Chr15:89765907-89770902	chr15	89765907	89770902	.								Chr1:11022596-11029426	chr1	11022596	11029426	.
Chr15:89957853-89966832	chr15	89957853	89966832	.								Chr1:11029427-11039619	chr1	11029427	11039619	.
Chr15:90342937-90347575	chr15	90342937	90347575	.								Chr1:11039620-11049796	chr1	11039620	11049796	.
Chr15:90482674-90489704	chr15	90482674	90489704	.								Chr1:11049797-11057704	chr1	11049797	11057704	.
Chr15:90742447-90750198	chr15	90742447	90750198	.								Chr1:11057705-11068406	chr1	11057705	11068406	.
Chr15:92420814-92426508	chr15	92420814	92426508	.								Chr1:11068407-11078869	chr1	11068407	11078869	.
Chr15:94031509-94037705	chr15	94031509	94037705	.								Chr1:11078870-11094069	chr1	11078870	11094069	.
Chr15:96451906-96458809	chr15	96451906	96458809	.								Chr1:11094070-11106947	chr1	11094070	11106947	.
Chr15:96722306-96726064	chr15	96722306	96726064	.								Chr1:11106948-11116875	chr1	11106948	11116875	.
Chr15:99148512-99150952	chr15	99148512	99150952	.								Chr1:11117077-11126795	chr1	11117077	11126795	.
Chr15:100852554-100856415	chr15	100852554	100856415	.								Chr1:11126796-11138067	chr1	11126796	11138067	.
Chr15:101078866-101080885	chr15	101078866	101080885	.								Chr1:11138172-11148025	chr1	11138172	11148025	.
Chr15:101251049-101254073	chr15	101251049	101254073	.								Chr1:11148173-11156209	chr1	11148173	11156209	.
Chr15:102200491-102203708	chr15	102200491	102203708	.								Chr1:11156210-11164566	chr1	11156210	11164566	.
Chr15:102971081-102973336	chr15	102971081	102973336	.								Chr1:11164567-11170047	chr1	11164567	11170047	.
Chr15:103027584-103030432	chr15	103027584	103030432	.								Chr1:11170048-11180082	chr1	11170048	11180082	.
Chr16:3679968-3689855	chr16	3679968	3689855	.								Chr1:11180083-11190847	chr1	11180083	11190847	.
Chr16:3739795-3743726	chr16	3739795	3743726	.								Chr1:11191682-11206278	chr1	11191682	11206278	.
Chr16:6354168-6360312	chr16	6354168	6360312	.								Chr1:11206279-11217288	chr1	11206279	11217288	.
Chr16:11519199-11524221	chr16	11519199	11524221	.								Chr1:11217363-11226280	chr1	11217363	11226280	.
Chr16:13125620-13128752	chr16	13125620	13128752	.								Chr1:11226281-11235656	chr1	11226281	11235656	.
Chr16:17137534-17142724	chr16	17137534	17142724	.								Chr1:11235657-11245347	chr1	11235657	11245347	.
Chr16:21420576-21423218	chr16	21420576	21423218	.								Chr1:11245348-11258138	chr1	11245348	11258138	.
Chr16:23471588-23475881	chr16	23471588	23475881	.								Chr1:11258139-11267767	chr1	11258139	11267767	.
Chr16:23521972-23527192	chr16	23521972	23527192	.								Chr1:11267871-11276293	chr1	11267871	11276293	.
Chr16:32147283-32153185	chr16	32147283	32153185	.								Chr1:11276312-11286254	chr1	11276312	11286254	.
Chr16:33827962-33829755	chr16	33827962	33829755	.								Chr1:11286255-11295656	chr1	11286255	11295656	.
Chr16:34574531-34582666	chr16	34574531	34582666	.								Chr1:11295657-11307210	chr1	11295657	11307210	.
Chr16:41400093-41408630	chr16	41400093	41408630	.								Chr1:11308979-11320390	chr1	11308979	11320390	.
Chr16:43749747-43754184	chr16	43749747	43754184	.								Chr1:11320443-11326333	chr1	11320443	11326333	.
Chr16:45014222-45023805	chr16	45014222	45023805	.								Chr1:11326445-11329295	chr1	11326445	11329295	.
Chr16:51082219-51098212	chr16	51082219	51098212	.								Chr1:11329306-11337680	chr1	11329306	11337680	.
Chr16:53493021-53508273	chr16	53493021	53508273	.								Chr1:11337681-11349857	chr1	11337681	11349857	.
Chr16:54006639-54016871	chr16	54006639	54016871	.								Chr1:11350188-11361347	chr1	11350188	11361347	.
Chr16:54687077-54697943	chr16	54687077	54697943	.								Chr1:11361396-11367721	chr1	11361396	11367721	.
Chr16:59950648-59960430	chr16	59950648	59960430	.								Chr1:11367766-11370073	chr1	11367766	11370073	.
Chr16:61077045-61095528	chr16	61077045	61095528	.								Chr1:11370080-11378534	chr1	11370080	11378534	.
Chr16:61095529-61101816	chr16	61095529	61101816	.								Chr1:11378535-11389734	chr1	11378535	11389734	.
Chr16:61968794-61976605	chr16	61968794	61976605	.								Chr1:11389787-11403897	chr1	11389787	11403897	.
Chr16:62414974-62422647	chr16	62414974	62422647	.								Chr1:11403901-11413532	chr1	11403901	11413532	.
Chr16:63869602-63874921	chr16	63869602	63874921	.								Chr1:11413754-11414440	chr1	11413754	11414440	.
Chr16:65517873-65523882	chr16	65517873	65523882	.								Chr1:11414448-11419366	chr1	11414448	11419366	.
Chr16:66136654-66140404	chr16	66136654	66140404	.								Chr1:11419367-11430041	chr1	11419367	11430041	.
Chr16:67620844-67624998	chr16	67620844	67624998	.								Chr1:11430132-11440420	chr1	11430132	11440420	.
Chr16:67666504-67683403	chr16	67666504	67683403	.								Chr1:11441349-11450345	chr1	11441349	11450345	.
Chr16:68118440-68125489	chr16	68118440	68125489	.								Chr1:11450346-11463098	chr1	11450346	11463098	.
Chr16:69536898-69552141	chr16	69536898	69552141	.								Chr1:11463099-11475150	chr1	11463099	11475150	.
Chr16:70172936-70178700	chr16	70172936	70178700	.								Chr1:11475683-11487903	chr1	11475683	11487903	.
Chr16:80278945-80293968	chr16	80278945	80293968	.								Chr1:11487904-11496679	chr1	11487904	11496679	.
Chr16:81258626-81264570	chr16	81258626	81264570	.								Chr1:11496680-11510660	chr1	11496680	11510660	.
Chr16:83371459-83383000	chr16	83371459	83383000	.								Chr1:11510735-11521766	chr1	11510735	11521766	.
Chr16:84955264-84957942	chr16	84955264	84957942	.								Chr1:11521783-11532892	chr1	11521783	11532892	.
Chr16:86261896-86281507	chr16	86261896	86281507	.								Chr1:11532909-11537133	chr1	11532909	11537133	.
Chr16:97357572-97362582	chr16	97357572	97362582	.								Chr1:11537139-11546375	chr1	11537139	11546375	.
Chr17:4694677-4705337	chr17	4694677	4705337	.								Chr1:11546477-11560729	chr1	11546477	11560729	.
Chr17:6270853-6273264	chr17	6270853	6273264	.								Chr1:11560938-11570086	chr1	11560938	11570086	.
Chr17:6979201-6983787	chr17	6979201	6983787	.								Chr1:11570437-11583785	chr1	11570437	11583785	.
Chr17:12192558-12196626	chr17	12192558	12196626	.								Chr1:11584230-11592232	chr1	11584230	11592232	.
Chr17:21648046-21655201	chr17	21648046	21655201	.								Chr1:11592233-11602109	chr1	11592233	11602109	.
Chr17:23613794-23620166	chr17	23613794	23620166	.								Chr1:11602292-11613524	chr1	11602292	11613524	.
Chr17:25373331-25375904	chr17	25373331	25375904	.								Chr1:11613525-11636472	chr1	11613525	11636472	.
Chr17:27133932-27138670	chr17	27133932	27138670	.								Chr1:11636473-11647406	chr1	11636473	11647406	.
Chr17:38870799-38879169	chr17	38870799	38879169	.								Chr1:11647944-11658012	chr1	11647944	11658012	.
Chr17:44592294-44596569	chr17	44592294	44596569	.								Chr1:11658013-11666100	chr1	11658013	11666100	.
Chr17:45848212-45851689	chr17	45848212	45851689	.								Chr1:11666722-11683374	chr1	11666722	11683374	.
Chr17:46487561-46489978	chr17	46487561	46489978	.								Chr1:11683375-11700978	chr1	11683375	11700978	.
Chr17:47730928-47733886	chr17	47730928	47733886	.								Chr1:11702134-11721089	chr1	11702134	11721089	.
Chr17:47738782-47742039	chr17	47738782	47742039	.								Chr1:11721243-11741438	chr1	11721243	11741438	.
Chr17:49773916-49779330	chr17	49773916	49779330	.								Chr1:11741503-11752558	chr1	11741503	11752558	.
Chr17:50308820-50316436	chr17	50308820	50316436	.								Chr1:11752681-11763763	chr1	11752681	11763763	.
Chr17:54320682-54335218	chr17	54320682	54335218	.								Chr1:11763764-11776781	chr1	11763764	11776781	.
Chr17:54349617-54360168	chr17	54349617	54360168	.								Chr1:11776782-11794214	chr1	11776782	11794214	.
Chr17:57518918-57534295	chr17	57518918	57534295	.								Chr1:11794780-11805498	chr1	11794780	11805498	.
Chr17:58457290-58467929	chr17	58457290	58467929	.								Chr1:11805520-11814090	chr1	11805520	11814090	.
Chr17:59914793-59926478	chr17	59914793	59926478	.								Chr1:11814554-11830939	chr1	11814554	11830939	.
Chr17:65659927-65663696	chr17	65659927	65663696	.								Chr1:11831415-11842689	chr1	11831415	11842689	.
Chr17:67021977-67027546	chr17	67021977	67027546	.								Chr1:11842690-11853832	chr1	11842690	11853832	.
Chr17:77527944-77540617	chr17	77527944	77540617	.								Chr1:11853833-11861446	chr1	11853833	11861446	.
Chr17:81424360-81428615	chr17	81424360	81428615	.								Chr1:11861447-11871158	chr1	11861447	11871158	.
Chr17:84422148-84427611	chr17	84422148	84427611	.								Chr1:11871159-11881927	chr1	11871159	11881927	.
Chr17:87502969-87507379	chr17	87502969	87507379	.								Chr1:11881928-11898006	chr1	11881928	11898006	.
Chr17:87596207-87602690	chr17	87596207	87602690	.								Chr1:11898007-11911737	chr1	11898007	11911737	.
Chr17:92628981-92644392	chr17	92628981	92644392	.								Chr1:11912032-11928460	chr1	11912032	11928460	.
Chr17:93870926-93883927	chr17	93870926	93883927	.								Chr1:11928461-11937284	chr1	11928461	11937284	.
Chr18:16158938-16170320	chr18	16158938	16170320	.								Chr1:11937285-11946655	chr1	11937285	11946655	.
Chr18:17440260-17448955	chr18	17440260	17448955	.								Chr1:11946656-11951832	chr1	11946656	11951832	.
Chr18:18087656-18100404	chr18	18087656	18100404	.								Chr1:11951871-11961514	chr1	11951871	11961514	.
Chr18:20678859-20682295	chr18	20678859	20682295	.								Chr1:11961515-11968497	chr1	11961515	11968497	.
Chr18:22988607-23003202	chr18	22988607	23003202	.								Chr1:11968608-11978538	chr1	11968608	11978538	.
Chr18:25503160-25505342	chr18	25503160	25505342	.								Chr1:11978815-11989389	chr1	11978815	11989389	.
Chr18:27604972-27614252	chr18	27604972	27614252	.								Chr1:11989390-11998685	chr1	11989390	11998685	.
Chr18:28098200-28108139	chr18	28098200	28108139	.								Chr1:11998686-12013883	chr1	11998686	12013883	.
Chr18:31928600-31931442	chr18	31928600	31931442	.								Chr1:12013913-12027086	chr1	12013913	12027086	.
Chr18:33526673-33533916	chr18	33526673	33533916	.								Chr1:12027092-12038497	chr1	12027092	12038497	.
Chr18:34910806-34916608	chr18	34910806	34916608	.								Chr1:12038508-12041124	chr1	12038508	12041124	.
Chr18:35845398-35848303	chr18	35845398	35848303	.								Chr1:12041125-12050718	chr1	12041125	12050718	.
Chr18:36020327-36024322	chr18	36020327	36024322	.								Chr1:12050719-12060408	chr1	12050719	12060408	.
Chr18:43084089-43091718	chr18	43084089	43091718	.								Chr1:12060409-12072126	chr1	12060409	12072126	.
Chr18:43430889-43436909	chr18	43430889	43436909	.								Chr1:12072127-12080563	chr1	12072127	12080563	.
Chr18:46728264-46733342	chr18	46728264	46733342	.								Chr1:12080594-12095519	chr1	12080594	12095519	.
Chr18:49530716-49537082	chr18	49530716	49537082	.								Chr1:12095520-12106550	chr1	12095520	12106550	.
Chr18:50899622-50913553	chr18	50899622	50913553	.								Chr1:12106551-12117789	chr1	12106551	12117789	.
Chr18:53711006-53715497	chr18	53711006	53715497	.								Chr1:12117829-12126912	chr1	12117829	12126912	.
Chr18:54225631-54234985	chr18	54225631	54234985	.								Chr1:12126913-12138823	chr1	12126913	12138823	.
Chr18:55687766-55693865	chr18	55687766	55693865	.								Chr1:12138824-12154116	chr1	12138824	12154116	.
Chr18:58659856-58663624	chr18	58659856	58663624	.								Chr1:12154182-12163983	chr1	12154182	12163983	.
Chr18:63041026-63043926	chr18	63041026	63043926	.								Chr1:12163984-12172702	chr1	12163984	12172702	.
Chr18:66289264-66291366	chr18	66289264	66291366	.								Chr1:12172721-12183671	chr1	12172721	12183671	.
Chr18:69936991-69941894	chr18	69936991	69941894	.								Chr1:12183751-12193189	chr1	12183751	12193189	.
Chr18:72894589-72905917	chr18	72894589	72905917	.								Chr1:12193242-12206879	chr1	12193242	12206879	.
Chr18:77438534-77441550	chr18	77438534	77441550	.								Chr1:12206880-12219135	chr1	12206880	12219135	.
Chr18:78766569-78770876	chr18	78766569	78770876	.								Chr1:12219136-12230912	chr1	12219136	12230912	.
Chr18:80201623-80206474	chr18	80201623	80206474	.								Chr1:12230913-12239829	chr1	12230913	12239829	.
Chr18:84040446-84043229	chr18	84040446	84043229	.								Chr1:12239830-12259123	chr1	12239830	12259123	.
Chr18:87953920-87963490	chr18	87953920	87963490	.								Chr1:12259124-12266409	chr1	12259124	12266409	.
Chr18:90510433-90518355	chr18	90510433	90518355	.								Chr1:12266455-12273131	chr1	12266455	12273131	.
Chr19:3998367-4000477	chr19	3998367	4000477	.								Chr1:12273132-12284340	chr1	12273132	12284340	.
Chr19:6992591-6994817	chr19	6992591	6994817	.								Chr1:12285040-12293889	chr1	12285040	12293889	.
Chr19:7170014-7173587	chr19	7170014	7173587	.								Chr1:12293953-12309029	chr1	12293953	12309029	.
Chr19:10102145-10105310	chr19	10102145	10105310	.								Chr1:12309030-12319161	chr1	12309030	12319161	.
Chr19:11413476-11422280	chr19	11413476	11422280	.								Chr1:12319180-12333763	chr1	12319180	12333763	.
Chr19:11932506-11939984	chr19	11932506	11939984	.								Chr1:12333764-12344798	chr1	12333764	12344798	.
Chr19:15563217-15571927	chr19	15563217	15571927	.								Chr1:12344874-12358080	chr1	12344874	12358080	.
Chr19:24996858-24999376	chr19	24996858	24999376	.								Chr1:12358081-12366197	chr1	12358081	12366197	.
Chr19:27720503-27726809	chr19	27720503	27726809	.								Chr1:12366499-12375400	chr1	12366499	12375400	.
Chr19:28851927-28859945	chr19	28851927	28859945	.								Chr1:12375614-12386709	chr1	12375614	12386709	.
Chr19:30605645-30617936	chr19	30605645	30617936	.								Chr1:12387444-12397437	chr1	12387444	12397437	.
Chr19:31355968-31365202	chr19	31355968	31365202	.								Chr1:12397523-12406099	chr1	12397523	12406099	.
Chr19:40325863-40327181	chr19	40325863	40327181	.								Chr1:12406195-12415226	chr1	12406195	12415226	.
Chr19:41862303-41865673	chr19	41862303	41865673	.								Chr1:12415227-12423334	chr1	12415227	12423334	.
Chr19:45500355-45504411	chr19	45500355	45504411	.								Chr1:12423335-12434775	chr1	12423335	12434775	.
Chr19:48430167-48441212	chr19	48430167	48441212	.								Chr1:12435213-12443779	chr1	12435213	12443779	.
Chr19:48568328-48573617	chr19	48568328	48573617	.								Chr1:12444374-12454058	chr1	12444374	12454058	.
Chr19:51367918-51382379	chr19	51367918	51382379	.								Chr1:12454059-12463752	chr1	12454059	12463752	.
Chr19:51447422-51459108	chr19	51447422	51459108	.								Chr1:12463753-12473698	chr1	12463753	12473698	.
Chr19:51541667-51550554	chr19	51541667	51550554	.								Chr1:12473699-12482541	chr1	12473699	12482541	.
Chr19:53165264-53171094	chr19	53165264	53171094	.								Chr1:12482542-12492536	chr1	12482542	12492536	.
Chr19:53655994-53659298	chr19	53655994	53659298	.								Chr1:12492738-12501305	chr1	12492738	12501305	.
Chr19:57102198-57106809	chr19	57102198	57106809	.								Chr1:12501806-12510530	chr1	12501806	12510530	.
Chr19:57374885-57377939	chr19	57374885	57377939	.								Chr1:12510531-12517548	chr1	12510531	12517548	.
ChrX:8887244-8892651	chrX	8887244	8892651	.								Chr1:12517549-12527325	chr1	12517549	12527325	.
ChrX:15419883-15435967	chrX	15419883	15435967	.								Chr1:12527326-12539426	chr1	12527326	12539426	.
ChrX:20393833-20402143	chrX	20393833	20402143	.								Chr1:12539427-12551051	chr1	12539427	12551051	.
ChrX:44236098-44247292	chrX	44236098	44247292	.								Chr1:12551052-12555996	chr1	12551052	12555996	.
ChrX:45471490-45476633	chrX	45471490	45476633	.								Chr1:12556019-12566105	chr1	12556019	12566105	.
ChrX:45608344-45622222	chrX	45608344	45622222	.								Chr1:12566263-12574912	chr1	12566263	12574912	.
ChrX:50743935-50751420	chrX	50743935	50751420	.								Chr1:12574913-12583651	chr1	12574913	12583651	.
ChrX:53756519-53757958	chrX	53756519	53757958	.								Chr1:12583652-12588954	chr1	12583652	12588954	.
ChrX:56476977-56481750	chrX	56476977	56481750	.								Chr1:12588959-12592560	chr1	12588959	12592560	.
ChrX:77058621-77066063	chrX	77058621	77066063	.								Chr1:12592563-12596142	chr1	12592563	12596142	.
ChrX:79212646-79226224	chrX	79212646	79226224	.								Chr1:12596185-12601597	chr1	12596185	12601597	.
ChrX:86399096-86415706	chrX	86399096	86415706	.								Chr1:12601634-12609642	chr1	12601634	12609642	.
ChrX:93280563-93283863	chrX	93280563	93283863	.								Chr1:12609649-12616307	chr1	12609649	12616307	.
ChrX:108459831-108474381	chrX	108459831	108474381	.								Chr1:12616308-12622505	chr1	12616308	12622505	.
ChrX:109215340-109226442	chrX	109215340	109226442	.								Chr1:12622672-12632905	chr1	12622672	12632905	.
ChrX:115519626-115541769	chrX	115519626	115541769	.								Chr1:12633093-12641401	chr1	12633093	12641401	.
ChrX:120890204-120905880	chrX	120890204	120905880	.								Chr1:12641490-12647822	chr1	12641490	12647822	.
ChrX:134186905-134193100	chrX	134186905	134193100	.								Chr1:12647906-12658634	chr1	12647906	12658634	.
ChrX:143035362-143042806	chrX	143035362	143042806	.								Chr1:12659007-12670707	chr1	12659007	12670707	.
ChrX:145836982-145849843	chrX	145836982	145849843	.								Chr1:12670708-12676850	chr1	12670708	12676850	.
ChrX:152237778-152245257	chrX	152237778	152245257	.								Chr1:12676867-12687202	chr1	12676867	12687202	.
ChrX:156968196-156977386	chrX	156968196	156977386	.								Chr1:12687713-12692538	chr1	12687713	12692538	.
ChrX:161777125-161781979	chrX	161777125	161781979	.								Chr1:12692671-12697446	chr1	12692671	12697446	.
ChrX:165568941-165584256	chrX	165568941	165584256	.								Chr1:12697771-12702274	chr1	12697771	12702274	.
ChrX:166470274-166477087	chrX	166470274	166477087	.								Chr1:12702277-12708080	chr1	12702277	12708080	.
ChrY:34803389-34846146	chrY	34803389	34846146	.								Chr1:12708081-12714697	chr1	12708081	12714697	.
												Chr1:12714698-12718776	chr1	12714698	12718776	.
												Chr1:12718777-12725032	chr1	12718777	12725032	.
												Chr1:12725036-12731611	chr1	12725036	12731611	.
												Chr1:12731612-12738316	chr1	12731612	12738316	.
												Chr1:12738317-12746125	chr1	12738317	12746125	.
												Chr1:12746143-12751357	chr1	12746143	12751357	.
												Chr1:12751358-12758142	chr1	12751358	12758142	.
												Chr1:12758143-12764802	chr1	12758143	12764802	.
												Chr1:12764803-12771110	chr1	12764803	12771110	.
												Chr1:12771111-12776595	chr1	12771111	12776595	.
												Chr1:12776596-12782044	chr1	12776596	12782044	.
												Chr1:12782058-12786758	chr1	12782058	12786758	.
												Chr1:12786838-12792113	chr1	12786838	12792113	.
												Chr1:12792992-12797161	chr1	12792992	12797161	.
												Chr1:12797162-12803170	chr1	12797162	12803170	.
												Chr1:12803395-12807289	chr1	12803395	12807289	.
												Chr1:12807306-12810758	chr1	12807306	12810758	.
												Chr1:12810759-12815339	chr1	12810759	12815339	.
												Chr1:12815340-12820252	chr1	12815340	12820252	.
												Chr1:12820283-12825920	chr1	12820283	12825920	.
												Chr1:12826067-12830604	chr1	12826067	12830604	.
												Chr1:12830605-12835041	chr1	12830605	12835041	.
												Chr1:12835061-12837534	chr1	12835061	12837534	.
												Chr1:12837599-12841393	chr1	12837599	12841393	.
												Chr1:12841471-12848213	chr1	12841471	12848213	.
												Chr1:12848214-12853117	chr1	12848214	12853117	.
												Chr1:12853118-12857703	chr1	12853118	12857703	.
												Chr1:12857789-12861841	chr1	12857789	12861841	.
												Chr1:12861842-12865597	chr1	12861842	12865597	.
												Chr1:12865604-12872228	chr1	12865604	12872228	.
												Chr1:12872257-12876897	chr1	12872257	12876897	.
												Chr1:12876984-12882837	chr1	12876984	12882837	.
												Chr1:12882841-12893230	chr1	12882841	12893230	.
												Chr1:12893520-12903320	chr1	12893520	12903320	.
												Chr1:12903321-12910452	chr1	12903321	12910452	.
												Chr1:12910453-12918006	chr1	12910453	12918006	.
												Chr1:12918309-12925775	chr1	12918309	12925775	.
												Chr1:12925776-12933904	chr1	12925776	12933904	.
												Chr1:12933947-12940436	chr1	12933947	12940436	.
												Chr1:12940437-12946384	chr1	12940437	12946384	.
												Chr1:12946385-12953243	chr1	12946385	12953243	.
												Chr1:12953307-12961497	chr1	12953307	12961497	.
												Chr1:12961695-12970596	chr1	12961695	12970596	.
												Chr1:12970601-12976513	chr1	12970601	12976513	.
												Chr1:12976514-12980880	chr1	12976514	12980880	.
												Chr1:12981145-12985624	chr1	12981145	12985624	.
												Chr1:12985625-12990478	chr1	12985625	12990478	.
												Chr1:12990479-12991497	chr1	12990479	12991497	.
												Chr1:12991498-12992331	chr1	12991498	12992331	.
												Chr1:12992345-12993862	chr1	12992345	12993862	.
												Chr1:12993894-12997397	chr1	12993894	12997397	.
												Chr1:12997411-13001742	chr1	12997411	13001742	.
												Chr1:13001823-13007662	chr1	13001823	13007662	.
												Chr1:13007663-13013405	chr1	13007663	13013405	.
												Chr1:13014125-13019752	chr1	13014125	13019752	.
												Chr1:13019896-13025238	chr1	13019896	13025238	.
												Chr1:13025239-13032749	chr1	13025239	13032749	.
												Chr1:13033021-13041686	chr1	13033021	13041686	.
												Chr1:13041687-13047999	chr1	13041687	13047999	.
												Chr1:13048051-13051329	chr1	13048051	13051329	.
												Chr1:13051330-13056915	chr1	13051330	13056915	.
												Chr1:13056966-13062131	chr1	13056966	13062131	.
												Chr1:13062135-13066828	chr1	13062135	13066828	.
												Chr1:13066834-13071039	chr1	13066834	13071039	.
												Chr1:13071197-13076487	chr1	13071197	13076487	.
												Chr1:13076514-13082134	chr1	13076514	13082134	.
												Chr1:13082148-13087464	chr1	13082148	13087464	.
												Chr1:13087465-13091879	chr1	13087465	13091879	.
												Chr1:13091880-13097408	chr1	13091880	13097408	.
												Chr1:13097409-13102776	chr1	13097409	13102776	.
												Chr1:13102777-13105132	chr1	13102777	13105132	.
												Chr1:13105133-13109833	chr1	13105133	13109833	.
												Chr1:13109997-13115419	chr1	13109997	13115419	.
												Chr1:13115468-13119496	chr1	13115468	13119496	.
												Chr1:13119497-13124374	chr1	13119497	13124374	.
												Chr1:13124401-13126134	chr1	13124401	13126134	.
												Chr1:13126135-13127209	chr1	13126135	13127209	.
												Chr1:13127282-13128902	chr1	13127282	13128902	.
												Chr1:13128903-13135280	chr1	13128903	13135280	.
												Chr1:13135281-13140397	chr1	13135281	13140397	.
												Chr1:13140475-13143656	chr1	13140475	13143656	.
												Chr1:13143657-13147522	chr1	13143657	13147522	.
												Chr1:13147606-13150655	chr1	13147606	13150655	.
												Chr1:13150665-13153769	chr1	13150665	13153769	.
												Chr1:13153770-13157858	chr1	13153770	13157858	.
												Chr1:13157862-13162542	chr1	13157862	13162542	.
												Chr1:13162595-13166475	chr1	13162595	13166475	.
												Chr1:13166495-13170667	chr1	13166495	13170667	.
												Chr1:13170668-13175036	chr1	13170668	13175036	.
												Chr1:13175037-13178980	chr1	13175037	13178980	.
												Chr1:13178981-13182787	chr1	13178981	13182787	.
												Chr1:13182788-13186778	chr1	13182788	13186778	.
												Chr1:13186779-13190315	chr1	13186779	13190315	.
												Chr1:13190316-13194610	chr1	13190316	13194610	.
												Chr1:13194625-13199633	chr1	13194625	13199633	.
												Chr1:13199701-13203525	chr1	13199701	13203525	.
												Chr1:13203559-13208129	chr1	13203559	13208129	.
												Chr1:13208135-13217870	chr1	13208135	13217870	.
												Chr1:13218228-13221819	chr1	13218228	13221819	.
												Chr1:13221833-13227438	chr1	13221833	13227438	.
												Chr1:13227552-13234571	chr1	13227552	13234571	.
												Chr1:13234982-13240152	chr1	13234982	13240152	.
												Chr1:13240153-13244937	chr1	13240153	13244937	.
												Chr1:13245100-13250022	chr1	13245100	13250022	.
												Chr1:13250023-13254417	chr1	13250023	13254417	.
												Chr1:13254675-13259521	chr1	13254675	13259521	.
												Chr1:13259522-13264269	chr1	13259522	13264269	.
												Chr1:13264270-13270362	chr1	13264270	13270362	.
												Chr1:13270406-13277476	chr1	13270406	13277476	.
												Chr1:13277477-13283197	chr1	13277477	13283197	.
												Chr1:13283696-13288985	chr1	13283696	13288985	.
												Chr1:13289013-13293141	chr1	13289013	13293141	.
												Chr1:13293209-13297119	chr1	13293209	13297119	.
												Chr1:13297120-13302194	chr1	13297120	13302194	.
												Chr1:13302248-13306356	chr1	13302248	13306356	.
												Chr1:13306357-13312472	chr1	13306357	13312472	.
												Chr1:13312525-13316409	chr1	13312525	13316409	.
												Chr1:13316610-13318901	chr1	13316610	13318901	.
												Chr1:13318902-13325157	chr1	13318902	13325157	.
												Chr1:13325247-13330508	chr1	13325247	13330508	.
												Chr1:13330636-13336240	chr1	13330636	13336240	.
												Chr1:13336328-13342534	chr1	13336328	13342534	.
												Chr1:13342535-13347969	chr1	13342535	13347969	.
												Chr1:13348467-13354207	chr1	13348467	13354207	.
												Chr1:13354208-13358552	chr1	13354208	13358552	.
												Chr1:13358553-13364043	chr1	13358553	13364043	.
												Chr1:13364044-13369336	chr1	13364044	13369336	.
												Chr1:13369337-13372413	chr1	13369337	13372413	.
												Chr1:13374539-13377258	chr1	13374539	13377258	.
												Chr1:13377468-13386157	chr1	13377468	13386157	.
												Chr1:13386158-13392832	chr1	13386158	13392832	.
												Chr1:13392897-13399023	chr1	13392897	13399023	.
												Chr1:13399454-13405455	chr1	13399454	13405455	.
												Chr1:13405456-13412096	chr1	13405456	13412096	.
												Chr1:13412097-13421563	chr1	13412097	13421563	.
												Chr1:13421564-13426651	chr1	13421564	13426651	.
												Chr1:13426679-13433172	chr1	13426679	13433172	.
												Chr1:13433233-13436817	chr1	13433233	13436817	.
												Chr1:13436821-13442760	chr1	13436821	13442760	.
												Chr1:13442761-13449818	chr1	13442761	13449818	.
												Chr1:13449819-13457999	chr1	13449819	13457999	.
												Chr1:13458059-13462619	chr1	13458059	13462619	.
												Chr1:13462620-13469396	chr1	13462620	13469396	.
												Chr1:13469733-13477151	chr1	13469733	13477151	.
												Chr1:13477152-13491779	chr1	13477152	13491779	.
												Chr1:13491780-13498125	chr1	13491780	13498125	.
												Chr1:13498126-13504183	chr1	13498126	13504183	.
												Chr1:13504184-13511565	chr1	13504184	13511565	.
												Chr1:13511566-13514762	chr1	13511566	13514762	.
												Chr1:13514801-13518216	chr1	13514801	13518216	.
												Chr1:13518245-13525950	chr1	13518245	13525950	.
												Chr1:13526045-13530846	chr1	13526045	13530846	.
												Chr1:13530878-13533937	chr1	13530878	13533937	.
												Chr1:13533938-13542023	chr1	13533938	13542023	.
												Chr1:13542180-13549013	chr1	13542180	13549013	.
												Chr1:13555880-13561893	chr1	13555880	13561893	.
												Chr1:13561912-13566436	chr1	13561912	13566436	.
												Chr1:13566468-13569935	chr1	13566468	13569935	.
												Chr1:13569943-13573553	chr1	13569943	13573553	.
												Chr1:13573554-13576360	chr1	13573554	13576360	.
												Chr1:13576361-13579465	chr1	13576361	13579465	.
												Chr1:13579466-13583667	chr1	13579466	13583667	.
												Chr1:13583733-13587617	chr1	13583733	13587617	.
												Chr1:13587630-13589541	chr1	13587630	13589541	.
												Chr1:13590090-13596018	chr1	13590090	13596018	.
												Chr1:13596019-13602854	chr1	13596019	13602854	.
												Chr1:13602958-13608663	chr1	13602958	13608663	.
												Chr1:13608696-13615943	chr1	13608696	13615943	.
												Chr1:13615944-13619823	chr1	13615944	13619823	.
												Chr1:13619838-13625042	chr1	13619838	13625042	.
												Chr1:13625247-13630121	chr1	13625247	13630121	.
												Chr1:13630147-13635004	chr1	13630147	13635004	.
												Chr1:13635005-13640922	chr1	13635005	13640922	.
												Chr1:13641102-13646265	chr1	13641102	13646265	.
												Chr1:13646266-13649735	chr1	13646266	13649735	.
												Chr1:13649736-13655367	chr1	13649736	13655367	.
												Chr1:13655368-13660314	chr1	13655368	13660314	.
												Chr1:13660322-13662492	chr1	13660322	13662492	.
												Chr1:13663029-13669253	chr1	13663029	13669253	.
												Chr1:13669301-13678059	chr1	13669301	13678059	.
												Chr1:13678106-13687475	chr1	13678106	13687475	.
												Chr1:13687709-13695459	chr1	13687709	13695459	.
												Chr1:13695460-13705421	chr1	13695460	13705421	.
												Chr1:13705584-13712208	chr1	13705584	13712208	.
												Chr1:13712604-13719859	chr1	13712604	13719859	.
												Chr1:13719883-13727891	chr1	13719883	13727891	.
												Chr1:13727894-13743067	chr1	13727894	13743067	.
												Chr1:13743090-13758170	chr1	13743090	13758170	.
												Chr1:13758171-13768315	chr1	13758171	13768315	.
												Chr1:13768597-13773514	chr1	13768597	13773514	.
												Chr1:13773515-13779518	chr1	13773515	13779518	.
												Chr1:13779704-13783500	chr1	13779704	13783500	.
												Chr1:13783509-13789005	chr1	13783509	13789005	.
												Chr1:13789015-13799753	chr1	13789015	13799753	.
												Chr1:13799754-13808678	chr1	13799754	13808678	.
												Chr1:13808817-13820270	chr1	13808817	13820270	.
												Chr1:13820304-13830370	chr1	13820304	13830370	.
												Chr1:13830526-13836166	chr1	13830526	13836166	.
												Chr1:13836167-13842434	chr1	13836167	13842434	.
												Chr1:13842473-13846628	chr1	13842473	13846628	.
												Chr1:13846707-13851392	chr1	13846707	13851392	.
												Chr1:13852040-13857790	chr1	13852040	13857790	.
												Chr1:13857816-13864269	chr1	13857816	13864269	.
												Chr1:13864431-13881321	chr1	13864431	13881321	.
												Chr1:13881367-13894709	chr1	13881367	13894709	.
												Chr1:13894719-13904455	chr1	13894719	13904455	.
												Chr1:13904866-13913157	chr1	13904866	13913157	.
												Chr1:13913158-13925804	chr1	13913158	13925804	.
												Chr1:13925848-13936431	chr1	13925848	13936431	.
												Chr1:13936523-13946184	chr1	13936523	13946184	.
												Chr1:13946192-13956060	chr1	13946192	13956060	.
												Chr1:13956061-13961345	chr1	13956061	13961345	.
												Chr1:13961376-13964197	chr1	13961376	13964197	.
												Chr1:13964198-13978352	chr1	13964198	13978352	.
												Chr1:13978353-13988325	chr1	13978353	13988325	.
												Chr1:13988346-13994446	chr1	13988346	13994446	.
												Chr1:13994488-14003369	chr1	13994488	14003369	.
												Chr1:14003518-14011629	chr1	14003518	14011629	.
												Chr1:14011744-14019630	chr1	14011744	14019630	.
												Chr1:14019631-14032626	chr1	14019631	14032626	.
												Chr1:14032627-14043112	chr1	14032627	14043112	.
												Chr1:14043113-14053340	chr1	14043113	14053340	.
												Chr1:14053917-14068076	chr1	14053917	14068076	.
												Chr1:14068412-14080362	chr1	14068412	14080362	.
												Chr1:14080363-14092798	chr1	14080363	14092798	.
												Chr1:14092901-14103390	chr1	14092901	14103390	.
												Chr1:14103391-14110549	chr1	14103391	14110549	.
												Chr1:14110559-14124033	chr1	14110559	14124033	.
												Chr1:14124034-14133659	chr1	14124034	14133659	.
												Chr1:14133827-14143224	chr1	14133827	14143224	.
												Chr1:14143634-14150912	chr1	14143634	14150912	.
												Chr1:14150913-14158588	chr1	14150913	14158588	.
												Chr1:14158589-14166774	chr1	14158589	14166774	.
												Chr1:14166775-14174797	chr1	14166775	14174797	.
												Chr1:14174835-14181810	chr1	14174835	14181810	.
												Chr1:14181811-14187581	chr1	14181811	14187581	.
												Chr1:14187582-14193921	chr1	14187582	14193921	.
												Chr1:14193922-14204882	chr1	14193922	14204882	.
												Chr1:14204883-14210418	chr1	14204883	14210418	.
												Chr1:14210419-14219353	chr1	14210419	14219353	.
												Chr1:14219354-14229225	chr1	14219354	14229225	.
												Chr1:14229244-14235906	chr1	14229244	14235906	.
												Chr1:14235944-14246564	chr1	14235944	14246564	.
												Chr1:14246847-14252504	chr1	14246847	14252504	.
												Chr1:14252505-14257487	chr1	14252505	14257487	.
												Chr1:14257671-14265268	chr1	14257671	14265268	.
												Chr1:14265269-14272857	chr1	14265269	14272857	.
												Chr1:14272858-14281042	chr1	14272858	14281042	.
												Chr1:14281043-14288278	chr1	14281043	14288278	.
												Chr1:14288279-14296154	chr1	14288279	14296154	.
												Chr1:14296303-14302819	chr1	14296303	14302819	.
												Chr1:14302842-14305996	chr1	14302842	14305996	.
												Chr1:14305997-14309855	chr1	14305997	14309855	.
												Chr1:14309856-14312791	chr1	14309856	14312791	.
												Chr1:14312792-14323736	chr1	14312792	14323736	.
												Chr1:14323781-14334208	chr1	14323781	14334208	.
												Chr1:14334215-14347359	chr1	14334215	14347359	.
												Chr1:14347592-14357789	chr1	14347592	14357789	.
												Chr1:14357790-14366180	chr1	14357790	14366180	.
												Chr1:14366181-14383567	chr1	14366181	14383567	.
												Chr1:14383719-14397629	chr1	14383719	14397629	.
												Chr1:14398173-14409016	chr1	14398173	14409016	.
												Chr1:14409149-14416898	chr1	14409149	14416898	.
												Chr1:14416899-14427439	chr1	14416899	14427439	.
												Chr1:14427440-14436499	chr1	14427440	14436499	.
												Chr1:14436720-14446415	chr1	14436720	14446415	.
												Chr1:14446416-14453989	chr1	14446416	14453989	.
												Chr1:14453990-14462710	chr1	14453990	14462710	.
												Chr1:14462711-14471743	chr1	14462711	14471743	.
												Chr1:14471744-14482261	chr1	14471744	14482261	.
												Chr1:14482270-14489521	chr1	14482270	14489521	.
												Chr1:14489522-14495698	chr1	14489522	14495698	.
												Chr1:14495795-14502612	chr1	14495795	14502612	.
												Chr1:14502613-14506170	chr1	14502613	14506170	.
												Chr1:14506171-14507486	chr1	14506171	14507486	.
												Chr1:14507510-14513069	chr1	14507510	14513069	.
												Chr1:14513070-14524254	chr1	14513070	14524254	.
												Chr1:14524255-14536707	chr1	14524255	14536707	.
												Chr1:14536708-14546062	chr1	14536708	14546062	.
												Chr1:14546248-14558198	chr1	14546248	14558198	.
												Chr1:14558253-14567200	chr1	14558253	14567200	.
												Chr1:14567743-14576270	chr1	14567743	14576270	.
												Chr1:14576271-14584523	chr1	14576271	14584523	.
												Chr1:14584568-14592778	chr1	14584568	14592778	.
												Chr1:14593006-14607139	chr1	14593006	14607139	.
												Chr1:14607144-14617399	chr1	14607144	14617399	.
												Chr1:14617400-14626853	chr1	14617400	14626853	.
												Chr1:14626854-14635832	chr1	14626854	14635832	.
												Chr1:14635833-14645165	chr1	14635833	14645165	.
												Chr1:14645166-14659283	chr1	14645166	14659283	.
												Chr1:14659284-14667831	chr1	14659284	14667831	.
												Chr1:14667882-14677362	chr1	14667882	14677362	.
												Chr1:14677363-14687324	chr1	14677363	14687324	.
												Chr1:14687562-14693248	chr1	14687562	14693248	.
												Chr1:14693561-14702838	chr1	14693561	14702838	.
												Chr1:14702974-14711184	chr1	14702974	14711184	.
												Chr1:14711185-14718818	chr1	14711185	14718818	.
												Chr1:14718819-14729514	chr1	14718819	14729514	.
												Chr1:14729569-14739726	chr1	14729569	14739726	.
												Chr1:14739730-14748369	chr1	14739730	14748369	.
												Chr1:14748443-14754301	chr1	14748443	14754301	.
												Chr1:14754313-14755500	chr1	14754313	14755500	.
												Chr1:14755505-14756756	chr1	14755505	14756756	.
												Chr1:14756757-14763044	chr1	14756757	14763044	.
												Chr1:14763439-14772715	chr1	14763439	14772715	.
												Chr1:14772716-14784961	chr1	14772716	14784961	.
												Chr1:14785159-14794893	chr1	14785159	14794893	.
												Chr1:14794979-14805704	chr1	14794979	14805704	.
												Chr1:14805705-14814632	chr1	14805705	14814632	.
												Chr1:14814633-14823329	chr1	14814633	14823329	.
												Chr1:14823439-14831997	chr1	14823439	14831997	.
												Chr1:14832008-14842705	chr1	14832008	14842705	.
												Chr1:14842706-14852031	chr1	14842706	14852031	.
												Chr1:14852124-14862516	chr1	14852124	14862516	.
												Chr1:14862517-14869418	chr1	14862517	14869418	.
												Chr1:14869419-14878805	chr1	14869419	14878805	.
												Chr1:14878817-14892710	chr1	14878817	14892710	.
												Chr1:14892711-14901304	chr1	14892711	14901304	.
												Chr1:14901305-14910558	chr1	14901305	14910558	.
												Chr1:14910565-14917497	chr1	14910565	14917497	.
												Chr1:14917637-14920035	chr1	14917637	14920035	.
												Chr1:14920036-14929970	chr1	14920036	14929970	.
												Chr1:14929971-14941391	chr1	14929971	14941391	.
												Chr1:14941459-14953549	chr1	14941459	14953549	.
												Chr1:14953550-14966011	chr1	14953550	14966011	.
												Chr1:14966012-14974604	chr1	14966012	14974604	.
												Chr1:14974605-14977877	chr1	14974605	14977877	.
												Chr1:14977878-14986614	chr1	14977878	14986614	.
												Chr1:14987041-14994914	chr1	14987041	14994914	.
												Chr1:14994915-15006173	chr1	14994915	15006173	.
												Chr1:15006174-15016856	chr1	15006174	15016856	.
												Chr1:15016857-15024814	chr1	15016857	15024814	.
												Chr1:15024827-15036503	chr1	15024827	15036503	.
												Chr1:15037011-15047408	chr1	15037011	15047408	.
												Chr1:15047848-15057825	chr1	15047848	15057825	.
												Chr1:15057838-15072322	chr1	15057838	15072322	.
												Chr1:15072323-15075682	chr1	15072323	15075682	.
												Chr1:15075683-15082624	chr1	15075683	15082624	.
												Chr1:15082643-15099191	chr1	15082643	15099191	.
												Chr1:15099192-15109345	chr1	15099192	15109345	.
												Chr1:15109375-15120306	chr1	15109375	15120306	.
												Chr1:15120317-15133933	chr1	15120317	15133933	.
												Chr1:15133934-15141381	chr1	15133934	15141381	.
												Chr1:15141416-15151741	chr1	15141416	15151741	.
												Chr1:15151742-15159716	chr1	15151742	15159716	.
												Chr1:15159717-15171567	chr1	15159717	15171567	.
												Chr1:15171568-15177807	chr1	15171568	15177807	.
												Chr1:15177808-15190412	chr1	15177808	15190412	.
												Chr1:15190413-15204536	chr1	15190413	15204536	.
												Chr1:15204722-15219433	chr1	15204722	15219433	.
												Chr1:15219545-15229831	chr1	15219545	15229831	.
												Chr1:15229832-15241574	chr1	15229832	15241574	.
												Chr1:15241575-15250203	chr1	15241575	15250203	.
												Chr1:15250247-15265681	chr1	15250247	15265681	.
												Chr1:15265702-15271693	chr1	15265702	15271693	.
												Chr1:15272295-15282834	chr1	15272295	15282834	.
												Chr1:15282835-15286668	chr1	15282835	15286668	.
												Chr1:15286675-15287156	chr1	15286675	15287156	.
												Chr1:15287157-15293354	chr1	15287157	15293354	.
												Chr1:15293355-15302172	chr1	15293355	15302172	.
												Chr1:15302173-15312079	chr1	15302173	15312079	.
												Chr1:15312372-15316413	chr1	15312372	15316413	.
												Chr1:15316609-15323959	chr1	15316609	15323959	.
												Chr1:15324252-15332535	chr1	15324252	15332535	.
												Chr1:15332536-15340995	chr1	15332536	15340995	.
												Chr1:15340996-15353385	chr1	15340996	15353385	.
												Chr1:15353439-15361548	chr1	15353439	15361548	.
												Chr1:15361549-15370321	chr1	15361549	15370321	.
												Chr1:15370322-15383773	chr1	15370322	15383773	.
												Chr1:15383774-15397361	chr1	15383774	15397361	.
												Chr1:15397805-15408949	chr1	15397805	15408949	.
												Chr1:15408950-15418809	chr1	15408950	15418809	.
												Chr1:15419180-15428602	chr1	15419180	15428602	.
												Chr1:15428603-15437827	chr1	15428603	15437827	.
												Chr1:15437874-15448994	chr1	15437874	15448994	.
												Chr1:15449074-15459561	chr1	15449074	15459561	.
												Chr1:15459581-15473014	chr1	15459581	15473014	.
												Chr1:15473036-15485451	chr1	15473036	15485451	.
												Chr1:15485452-15497656	chr1	15485452	15497656	.
												Chr1:15497680-15511846	chr1	15497680	15511846	.
												Chr1:15512332-15520706	chr1	15512332	15520706	.
												Chr1:15520722-15532348	chr1	15520722	15532348	.
												Chr1:15532349-15543905	chr1	15532349	15543905	.
												Chr1:15543906-15553595	chr1	15543906	15553595	.
												Chr1:15553679-15561209	chr1	15553679	15561209	.
												Chr1:15561210-15571062	chr1	15561210	15571062	.
												Chr1:15571063-15585596	chr1	15571063	15585596	.
												Chr1:15585669-15592502	chr1	15585669	15592502	.
												Chr1:15592503-15604526	chr1	15592503	15604526	.
												Chr1:15604527-15614446	chr1	15604527	15614446	.
												Chr1:15614476-15624845	chr1	15614476	15624845	.
												Chr1:15625094-15633289	chr1	15625094	15633289	.
												Chr1:15633290-15643635	chr1	15633290	15643635	.
												Chr1:15643636-15651255	chr1	15643636	15651255	.
												Chr1:15651256-15655023	chr1	15651256	15655023	.
												Chr1:15655101-15661315	chr1	15655101	15661315	.
												Chr1:15661316-15671127	chr1	15661316	15671127	.
												Chr1:15671282-15679128	chr1	15671282	15679128	.
												Chr1:15679357-15688345	chr1	15679357	15688345	.
												Chr1:15688372-15696378	chr1	15688372	15696378	.
												Chr1:15696379-15708171	chr1	15696379	15708171	.
												Chr1:15708172-15711975	chr1	15708172	15711975	.
												Chr1:15712059-15721792	chr1	15712059	15721792	.
												Chr1:15721854-15734820	chr1	15721854	15734820	.
												Chr1:15735094-15754198	chr1	15735094	15754198	.
												Chr1:15754397-15761335	chr1	15754397	15761335	.
												Chr1:15761336-15769345	chr1	15761336	15769345	.
												Chr1:15769346-15777920	chr1	15769346	15777920	.
												Chr1:15777921-15788573	chr1	15777921	15788573	.
												Chr1:15788574-15794707	chr1	15788574	15794707	.
												Chr1:15794725-15802504	chr1	15794725	15802504	.
												Chr1:15802656-15805656	chr1	15802656	15805656	.
												Chr1:15806108-15813065	chr1	15806108	15813065	.
												Chr1:15813135-15819882	chr1	15813135	15819882	.
												Chr1:15820003-15830717	chr1	15820003	15830717	.
												Chr1:15830888-15839936	chr1	15830888	15839936	.
												Chr1:15840815-15849218	chr1	15840815	15849218	.
												Chr1:15849219-15855798	chr1	15849219	15855798	.
												Chr1:15855824-15862947	chr1	15855824	15862947	.
												Chr1:15863072-15871013	chr1	15863072	15871013	.
												Chr1:15871381-15879515	chr1	15871381	15879515	.
												Chr1:15879516-15883862	chr1	15879516	15883862	.
												Chr1:15883863-15889690	chr1	15883863	15889690	.
												Chr1:15889691-15892763	chr1	15889691	15892763	.
												Chr1:15892786-15896848	chr1	15892786	15896848	.
												Chr1:15896899-15902736	chr1	15896899	15902736	.
												Chr1:15902793-15908809	chr1	15902793	15908809	.
												Chr1:15908876-15917845	chr1	15908876	15917845	.
												Chr1:15917854-15922524	chr1	15917854	15922524	.
												Chr1:15922748-15936094	chr1	15922748	15936094	.
												Chr1:15936173-15950289	chr1	15936173	15950289	.
												Chr1:15950440-15961435	chr1	15950440	15961435	.
												Chr1:15961655-15968830	chr1	15961655	15968830	.
												Chr1:15968893-15976001	chr1	15968893	15976001	.
												Chr1:15976002-15987871	chr1	15976002	15987871	.
												Chr1:15987872-15995724	chr1	15987872	15995724	.
												Chr1:15995725-16004652	chr1	15995725	16004652	.
												Chr1:16004653-16014877	chr1	16004653	16014877	.
												Chr1:16014878-16024657	chr1	16014878	16024657	.
												Chr1:16025385-16043476	chr1	16025385	16043476	.
												Chr1:16043477-16051026	chr1	16043477	16051026	.
												Chr1:16051027-16058101	chr1	16051027	16058101	.
												Chr1:16058133-16063356	chr1	16058133	16063356	.
												Chr1:16063425-16069826	chr1	16063425	16069826	.
												Chr1:16069827-16082564	chr1	16069827	16082564	.
												Chr1:16082565-16091427	chr1	16082565	16091427	.
												Chr1:16091762-16093239	chr1	16091762	16093239	.
												Chr1:16093240-16097482	chr1	16093240	16097482	.
												Chr1:16097510-16101883	chr1	16097510	16101883	.
												Chr1:16101884-16104216	chr1	16101884	16104216	.
												Chr1:16104237-16105139	chr1	16104237	16105139	.
												Chr1:16106015-16108019	chr1	16106015	16108019	.
												Chr1:16108348-16114919	chr1	16108348	16114919	.
												Chr1:16114922-16119754	chr1	16114922	16119754	.
												Chr1:16119964-16127232	chr1	16119964	16127232	.
												Chr1:16127233-16131463	chr1	16127233	16131463	.
												Chr1:16131466-16139153	chr1	16131466	16139153	.
												Chr1:16139156-16151053	chr1	16139156	16151053	.
												Chr1:16151156-16157193	chr1	16151156	16157193	.
												Chr1:16157401-16161628	chr1	16157401	16161628	.
												Chr1:16161629-16169879	chr1	16161629	16169879	.
												Chr1:16169880-16174383	chr1	16169880	16174383	.
												Chr1:16174386-16180125	chr1	16174386	16180125	.
												Chr1:16180260-16187138	chr1	16180260	16187138	.
												Chr1:16187139-16195795	chr1	16187139	16195795	.
												Chr1:16195879-16202908	chr1	16195879	16202908	.
												Chr1:16202980-16206848	chr1	16202980	16206848	.
												Chr1:16206850-16213785	chr1	16206850	16213785	.
												Chr1:16213786-16219769	chr1	16213786	16219769	.
												Chr1:16219770-16228377	chr1	16219770	16228377	.
												Chr1:16228378-16231885	chr1	16228378	16231885	.
												Chr1:16231886-16238759	chr1	16231886	16238759	.
												Chr1:16238760-16247268	chr1	16238760	16247268	.
												Chr1:16247583-16253961	chr1	16247583	16253961	.
												Chr1:16253962-16261206	chr1	16253962	16261206	.
												Chr1:16261589-16267096	chr1	16261589	16267096	.
												Chr1:16267097-16271540	chr1	16267097	16271540	.
												Chr1:16271575-16277141	chr1	16271575	16277141	.
												Chr1:16277212-16283166	chr1	16277212	16283166	.
												Chr1:16283167-16292852	chr1	16283167	16292852	.
												Chr1:16293064-16297835	chr1	16293064	16297835	.
												Chr1:16298296-16305985	chr1	16298296	16305985	.
												Chr1:16305986-16314114	chr1	16305986	16314114	.
												Chr1:16314115-16324131	chr1	16314115	16324131	.
												Chr1:16324161-16330745	chr1	16324161	16330745	.
												Chr1:16330760-16340317	chr1	16330760	16340317	.
												Chr1:16340773-16348356	chr1	16340773	16348356	.
												Chr1:16348357-16358123	chr1	16348357	16358123	.
												Chr1:16358323-16367001	chr1	16358323	16367001	.
												Chr1:16367032-16372537	chr1	16367032	16372537	.
												Chr1:16372538-16381230	chr1	16372538	16381230	.
												Chr1:16381827-16391602	chr1	16381827	16391602	.
												Chr1:16391603-16397085	chr1	16391603	16397085	.
												Chr1:16397111-16406632	chr1	16397111	16406632	.
												Chr1:16406692-16414013	chr1	16406692	16414013	.
												Chr1:16414014-16422876	chr1	16414014	16422876	.
												Chr1:16423072-16431572	chr1	16423072	16431572	.
												Chr1:16431573-16439092	chr1	16431573	16439092	.
												Chr1:16439115-16445742	chr1	16439115	16445742	.
												Chr1:16447180-16453133	chr1	16447180	16453133	.
												Chr1:16453161-16462203	chr1	16453161	16462203	.
												Chr1:16462204-16470729	chr1	16462204	16470729	.
												Chr1:16471806-16481866	chr1	16471806	16481866	.
												Chr1:16481867-16490030	chr1	16481867	16490030	.
												Chr1:16490031-16496435	chr1	16490031	16496435	.
												Chr1:16496445-16500717	chr1	16496445	16500717	.
												Chr1:16500718-16505485	chr1	16500718	16505485	.
												Chr1:16505512-16513824	chr1	16505512	16513824	.
												Chr1:16513825-16518862	chr1	16513825	16518862	.
												Chr1:16520012-16525579	chr1	16520012	16525579	.
												Chr1:16525580-16537690	chr1	16525580	16537690	.
												Chr1:16537704-16545326	chr1	16537704	16545326	.
												Chr1:16545327-16553143	chr1	16545327	16553143	.
												Chr1:16553144-16561588	chr1	16553144	16561588	.
												Chr1:16561589-16567792	chr1	16561589	16567792	.
												Chr1:16567814-16574085	chr1	16567814	16574085	.
												Chr1:16574266-16582148	chr1	16574266	16582148	.
												Chr1:16582149-16588752	chr1	16582149	16588752	.
												Chr1:16588753-16596129	chr1	16588753	16596129	.
												Chr1:16596130-16602707	chr1	16596130	16602707	.
												Chr1:16602810-16612874	chr1	16602810	16612874	.
												Chr1:16613267-16618576	chr1	16613267	16618576	.
												Chr1:16619496-16626446	chr1	16619496	16626446	.
												Chr1:16626577-16633930	chr1	16626577	16633930	.
												Chr1:16633931-16643910	chr1	16633931	16643910	.
												Chr1:16643911-16650945	chr1	16643911	16650945	.
												Chr1:16650946-16656554	chr1	16650946	16656554	.
												Chr1:16656582-16657927	chr1	16656582	16657927	.
												Chr1:16658052-16664759	chr1	16658052	16664759	.
												Chr1:16665494-16669550	chr1	16665494	16669550	.
												Chr1:16669594-16677655	chr1	16669594	16677655	.
												Chr1:16677656-16684236	chr1	16677656	16684236	.
												Chr1:16684240-16688884	chr1	16684240	16688884	.
												Chr1:16688885-16697217	chr1	16688885	16697217	.
												Chr1:16697218-16703661	chr1	16697218	16703661	.
												Chr1:16703662-16711986	chr1	16703662	16711986	.
												Chr1:16711987-16714818	chr1	16711987	16714818	.
												Chr1:16714819-16724664	chr1	16714819	16724664	.
												Chr1:16724665-16733169	chr1	16724665	16733169	.
												Chr1:16733231-16740624	chr1	16733231	16740624	.
												Chr1:16742255-16750694	chr1	16742255	16750694	.
												Chr1:16752350-16758655	chr1	16752350	16758655	.
												Chr1:16758656-16766631	chr1	16758656	16766631	.
												Chr1:16766632-16773093	chr1	16766632	16773093	.
												Chr1:16773555-16782045	chr1	16773555	16782045	.
												Chr1:16782114-16792844	chr1	16782114	16792844	.
												Chr1:16792854-16799941	chr1	16792854	16799941	.
												Chr1:16799942-16807616	chr1	16799942	16807616	.
												Chr1:16807617-16816899	chr1	16807617	16816899	.
												Chr1:16816900-16824857	chr1	16816900	16824857	.
												Chr1:16825005-16832322	chr1	16825005	16832322	.
												Chr1:16832323-16840340	chr1	16832323	16840340	.
												Chr1:16840341-16852710	chr1	16840341	16852710	.
												Chr1:16852711-16865280	chr1	16852711	16865280	.
												Chr1:16865281-16871035	chr1	16865281	16871035	.
												Chr1:16871036-16877895	chr1	16871036	16877895	.
												Chr1:16877912-16881940	chr1	16877912	16881940	.
												Chr1:16882110-16898741	chr1	16882110	16898741	.
												Chr1:16898742-16914319	chr1	16898742	16914319	.
												Chr1:16914457-16925103	chr1	16914457	16925103	.
												Chr1:16925507-16937517	chr1	16925507	16937517	.
												Chr1:16937526-16941836	chr1	16937526	16941836	.
												Chr1:16941845-16947065	chr1	16941845	16947065	.
												Chr1:16947066-16962903	chr1	16947066	16962903	.
												Chr1:16963305-16976597	chr1	16963305	16976597	.
												Chr1:16977025-16989946	chr1	16977025	16989946	.
												Chr1:16990146-16997590	chr1	16990146	16997590	.
												Chr1:16997591-17006703	chr1	16997591	17006703	.
												Chr1:17006843-17015888	chr1	17006843	17015888	.
												Chr1:17016090-17023308	chr1	17016090	17023308	.
												Chr1:17023309-17033036	chr1	17023309	17033036	.
												Chr1:17033037-17043354	chr1	17033037	17043354	.
												Chr1:17043355-17054139	chr1	17043355	17054139	.
												Chr1:17054140-17061555	chr1	17054140	17061555	.
												Chr1:17061595-17070884	chr1	17061595	17070884	.
												Chr1:17070885-17080452	chr1	17070885	17080452	.
												Chr1:17080453-17090219	chr1	17080453	17090219	.
												Chr1:17090443-17092007	chr1	17090443	17092007	.
												Chr1:17092013-17097134	chr1	17092013	17097134	.
												Chr1:17097699-17101656	chr1	17097699	17101656	.
												Chr1:17101881-17114560	chr1	17101881	17114560	.
												Chr1:17115119-17123541	chr1	17115119	17123541	.
												Chr1:17123542-17127226	chr1	17123542	17127226	.
												Chr1:17127227-17134677	chr1	17127227	17134677	.
												Chr1:17134678-17143931	chr1	17134678	17143931	.
												Chr1:17143971-17147065	chr1	17143971	17147065	.
												Chr1:17147202-17159066	chr1	17147202	17159066	.
												Chr1:17159105-17171146	chr1	17159105	17171146	.
												Chr1:17171526-17182621	chr1	17171526	17182621	.
												Chr1:17182622-17193423	chr1	17182622	17193423	.
												Chr1:17193702-17207537	chr1	17193702	17207537	.
												Chr1:17207538-17222543	chr1	17207538	17222543	.
												Chr1:17222544-17227009	chr1	17222544	17227009	.
												Chr1:17227026-17234980	chr1	17227026	17234980	.
												Chr1:17235042-17241969	chr1	17235042	17241969	.
												Chr1:17241970-17255828	chr1	17241970	17255828	.
												Chr1:17256061-17270150	chr1	17256061	17270150	.
												Chr1:17270177-17298013	chr1	17270177	17298013	.
												Chr1:17298014-17311335	chr1	17298014	17311335	.
												Chr1:17311344-17331240	chr1	17311344	17331240	.
												Chr1:17332135-17344684	chr1	17332135	17344684	.
												Chr1:17345325-17359829	chr1	17345325	17359829	.
												Chr1:17359832-17373974	chr1	17359832	17373974	.
												Chr1:17373984-17389746	chr1	17373984	17389746	.
												Chr1:17389779-17395392	chr1	17389779	17395392	.
												Chr1:17395393-17401192	chr1	17395393	17401192	.
												Chr1:17401193-17413082	chr1	17401193	17413082	.
												Chr1:17413749-17425462	chr1	17413749	17425462	.
												Chr1:17425514-17437877	chr1	17425514	17437877	.
												Chr1:17437878-17450011	chr1	17437878	17450011	.
												Chr1:17450012-17467463	chr1	17450012	17467463	.
												Chr1:17467484-17481073	chr1	17467484	17481073	.
												Chr1:17481074-17490738	chr1	17481074	17490738	.
												Chr1:17490739-17506119	chr1	17490739	17506119	.
												Chr1:17506460-17517682	chr1	17506460	17517682	.
												Chr1:17517958-17525522	chr1	17517958	17525522	.
												Chr1:17525523-17531927	chr1	17525523	17531927	.
												Chr1:17532691-17543370	chr1	17532691	17543370	.
												Chr1:17543371-17556651	chr1	17543371	17556651	.
												Chr1:17556652-17572292	chr1	17556652	17572292	.
												Chr1:17572327-17581398	chr1	17572327	17581398	.
												Chr1:17581399-17598678	chr1	17581399	17598678	.
												Chr1:17598679-17610325	chr1	17598679	17610325	.
												Chr1:17610447-17623701	chr1	17610447	17623701	.
												Chr1:17623702-17636798	chr1	17623702	17636798	.
												Chr1:17636799-17655192	chr1	17636799	17655192	.
												Chr1:17655581-17668678	chr1	17655581	17668678	.
												Chr1:17668679-17673491	chr1	17668679	17673491	.
												Chr1:17673556-17684773	chr1	17673556	17684773	.
												Chr1:17684940-17693578	chr1	17684940	17693578	.
												Chr1:17693579-17717276	chr1	17693579	17717276	.
												Chr1:17717277-17727595	chr1	17717277	17727595	.
												Chr1:17727596-17738670	chr1	17727596	17738670	.
												Chr1:17738875-17749715	chr1	17738875	17749715	.
												Chr1:17749716-17760952	chr1	17749716	17760952	.
												Chr1:17760953-17773758	chr1	17760953	17773758	.
												Chr1:17773759-17791434	chr1	17773759	17791434	.
												Chr1:17791435-17801702	chr1	17791435	17801702	.
												Chr1:17802294-17825318	chr1	17802294	17825318	.
												Chr1:17825319-17841310	chr1	17825319	17841310	.
												Chr1:17841311-17856803	chr1	17841311	17856803	.
												Chr1:17856804-17872256	chr1	17856804	17872256	.
												Chr1:17872257-17885109	chr1	17872257	17885109	.
												Chr1:17885127-17896081	chr1	17885127	17896081	.
												Chr1:17896089-17905791	chr1	17896089	17905791	.
												Chr1:17906028-17918356	chr1	17906028	17918356	.
												Chr1:17918359-17933971	chr1	17918359	17933971	.
												Chr1:17933972-17940832	chr1	17933972	17940832	.
												Chr1:17940897-17944486	chr1	17940897	17944486	.
												Chr1:17944487-17953223	chr1	17944487	17953223	.
												Chr1:17953224-17956996	chr1	17953224	17956996	.
												Chr1:17964807-17980653	chr1	17964807	17980653	.
												Chr1:17980775-17994515	chr1	17980775	17994515	.
												Chr1:17994547-18007484	chr1	17994547	18007484	.
												Chr1:18008201-18017500	chr1	18008201	18017500	.
												Chr1:18017699-18029792	chr1	18017699	18029792	.
												Chr1:18029816-18041830	chr1	18029816	18041830	.
												Chr1:18041907-18047992	chr1	18041907	18047992	.
												Chr1:18048006-18057219	chr1	18048006	18057219	.
												Chr1:18057220-18058310	chr1	18057220	18058310	.
												Chr1:18058313-18058778	chr1	18058313	18058778	.
												Chr1:18058779-18068181	chr1	18058779	18068181	.
												Chr1:18068182-18075842	chr1	18068182	18075842	.
												Chr1:18075843-18078707	chr1	18075843	18078707	.
												Chr1:18078708-18084000	chr1	18078708	18084000	.
												Chr1:18084099-18092716	chr1	18084099	18092716	.
												Chr1:18092717-18097475	chr1	18092717	18097475	.
												Chr1:18097476-18102584	chr1	18097476	18102584	.
												Chr1:18102585-18115838	chr1	18102585	18115838	.
												Chr1:18116369-18125572	chr1	18116369	18125572	.
												Chr1:18125573-18135540	chr1	18125573	18135540	.
												Chr1:18135541-18150929	chr1	18135541	18150929	.
												Chr1:18150930-18159582	chr1	18150930	18159582	.
												Chr1:18159583-18175118	chr1	18159583	18175118	.
												Chr1:18175551-18191808	chr1	18175551	18191808	.
												Chr1:18191898-18204730	chr1	18191898	18204730	.
												Chr1:18205035-18215962	chr1	18205035	18215962	.
												Chr1:18215993-18226758	chr1	18215993	18226758	.
												Chr1:18227128-18239173	chr1	18227128	18239173	.
												Chr1:18239968-18250568	chr1	18239968	18250568	.
												Chr1:18251265-18266626	chr1	18251265	18266626	.
												Chr1:18266891-18281354	chr1	18266891	18281354	.
												Chr1:18281581-18292652	chr1	18281581	18292652	.
												Chr1:18292653-18306839	chr1	18292653	18306839	.
												Chr1:18306840-18316625	chr1	18306840	18316625	.
												Chr1:18317176-18324901	chr1	18317176	18324901	.
												Chr1:18324907-18338731	chr1	18324907	18338731	.
												Chr1:18338732-18353460	chr1	18338732	18353460	.
												Chr1:18353484-18363436	chr1	18353484	18363436	.
												Chr1:18363437-18375725	chr1	18363437	18375725	.
												Chr1:18375748-18385133	chr1	18375748	18385133	.
												Chr1:18385527-18395105	chr1	18385527	18395105	.
												Chr1:18395138-18408886	chr1	18395138	18408886	.
												Chr1:18408893-18416500	chr1	18408893	18416500	.
												Chr1:18416501-18430147	chr1	18416501	18430147	.
												Chr1:18430148-18454137	chr1	18430148	18454137	.
												Chr1:18454138-18465985	chr1	18454138	18465985	.
												Chr1:18466028-18478832	chr1	18466028	18478832	.
												Chr1:18479621-18492940	chr1	18479621	18492940	.
												Chr1:18492941-18503797	chr1	18492941	18503797	.
												Chr1:18504453-18516493	chr1	18504453	18516493	.
												Chr1:18521041-18533952	chr1	18521041	18533952	.
												Chr1:18533953-18548750	chr1	18533953	18548750	.
												Chr1:18548751-18560957	chr1	18548751	18560957	.
												Chr1:18560958-18575771	chr1	18560958	18575771	.
												Chr1:18575873-18587118	chr1	18575873	18587118	.
												Chr1:18587119-18598309	chr1	18587119	18598309	.
												Chr1:18598861-18611428	chr1	18598861	18611428	.
												Chr1:18611466-18626290	chr1	18611466	18626290	.
												Chr1:18626630-18634566	chr1	18626630	18634566	.
												Chr1:18634567-18646141	chr1	18634567	18646141	.
												Chr1:18646142-18657875	chr1	18646142	18657875	.
												Chr1:18658051-18662560	chr1	18658051	18662560	.
												Chr1:18662940-18670512	chr1	18662940	18670512	.
												Chr1:18670513-18682851	chr1	18670513	18682851	.
												Chr1:18682866-18693370	chr1	18682866	18693370	.
												Chr1:18693469-18706098	chr1	18693469	18706098	.
												Chr1:18706099-18723921	chr1	18706099	18723921	.
												Chr1:18723922-18738040	chr1	18723922	18738040	.
												Chr1:18738041-18752576	chr1	18738041	18752576	.
												Chr1:18752673-18761284	chr1	18752673	18761284	.
												Chr1:18761285-18765955	chr1	18761285	18765955	.
												Chr1:18765956-18777268	chr1	18765956	18777268	.
												Chr1:18777269-18789096	chr1	18777269	18789096	.
												Chr1:18789320-18803451	chr1	18789320	18803451	.
												Chr1:18803541-18814959	chr1	18803541	18814959	.
												Chr1:18814960-18821365	chr1	18814960	18821365	.
												Chr1:18821366-18835180	chr1	18821366	18835180	.
												Chr1:18835181-18845817	chr1	18835181	18845817	.
												Chr1:18845818-18857833	chr1	18845818	18857833	.
												Chr1:18858307-18872285	chr1	18858307	18872285	.
												Chr1:18872319-18883984	chr1	18872319	18883984	.
												Chr1:18884090-18895726	chr1	18884090	18895726	.
												Chr1:18895727-18909492	chr1	18895727	18909492	.
												Chr1:18909493-18921521	chr1	18909493	18921521	.
												Chr1:18922223-18935480	chr1	18922223	18935480	.
												Chr1:18935481-18949964	chr1	18935481	18949964	.
												Chr1:18949977-18958357	chr1	18949977	18958357	.
												Chr1:18958358-18966769	chr1	18958358	18966769	.
												Chr1:18967250-18974518	chr1	18967250	18974518	.
												Chr1:18974571-18979962	chr1	18974571	18979962	.
												Chr1:18980035-18987665	chr1	18980035	18987665	.
												Chr1:18987666-18998875	chr1	18987666	18998875	.
												Chr1:18998876-19007885	chr1	18998876	19007885	.
												Chr1:19007947-19018741	chr1	19007947	19018741	.
												Chr1:19018745-19030498	chr1	19018745	19030498	.
												Chr1:19030601-19042771	chr1	19030601	19042771	.
												Chr1:19042983-19052673	chr1	19042983	19052673	.
												Chr1:19052674-19063010	chr1	19052674	19063010	.
												Chr1:19063011-19073456	chr1	19063011	19073456	.
												Chr1:19073509-19087048	chr1	19073509	19087048	.
												Chr1:19087049-19094996	chr1	19087049	19094996	.
												Chr1:19094999-19102502	chr1	19094999	19102502	.
												Chr1:19102503-19104491	chr1	19102503	19104491	.
												Chr1:19104492-19106987	chr1	19104492	19106987	.
												Chr1:19107165-19111042	chr1	19107165	19111042	.
												Chr1:19111043-19114599	chr1	19111043	19114599	.
												Chr1:19114847-19120716	chr1	19114847	19120716	.
												Chr1:19120808-19134796	chr1	19120808	19134796	.
												Chr1:19135684-19141962	chr1	19135684	19141962	.
												Chr1:19141963-19148739	chr1	19141963	19148739	.
												Chr1:19148768-19155759	chr1	19148768	19155759	.
												Chr1:19155773-19166384	chr1	19155773	19166384	.
												Chr1:19166385-19177774	chr1	19166385	19177774	.
												Chr1:19177823-19186055	chr1	19177823	19186055	.
												Chr1:19186396-19195365	chr1	19186396	19195365	.
												Chr1:19195366-19205898	chr1	19195366	19205898	.
												Chr1:19205899-19209196	chr1	19205899	19209196	.
												Chr1:19209197-19210257	chr1	19209197	19210257	.
												Chr1:19210274-19212473	chr1	19210274	19212473	.
												Chr1:19212474-19214733	chr1	19212474	19214733	.
												Chr1:19214734-19219827	chr1	19214734	19219827	.
												Chr1:19219848-19225686	chr1	19219848	19225686	.
												Chr1:19225763-19230805	chr1	19225763	19230805	.
												Chr1:19230821-19234183	chr1	19230821	19234183	.
												Chr1:19234190-19236162	chr1	19234190	19236162	.
												Chr1:19236320-19239233	chr1	19236320	19239233	.
												Chr1:19239234-19242237	chr1	19239234	19242237	.
												Chr1:19242241-19252141	chr1	19242241	19252141	.
												Chr1:19252148-19262419	chr1	19252148	19262419	.
												Chr1:19262420-19266322	chr1	19262420	19266322	.
												Chr1:19266323-19275437	chr1	19266323	19275437	.
												Chr1:19275494-19283788	chr1	19275494	19283788	.
												Chr1:19283789-19289160	chr1	19283789	19289160	.
												Chr1:19289161-19300162	chr1	19289161	19300162	.
												Chr1:19300163-19311635	chr1	19300163	19311635	.
												Chr1:19312088-19320544	chr1	19312088	19320544	.
												Chr1:19320545-19331279	chr1	19320545	19331279	.
												Chr1:19331327-19334184	chr1	19331327	19334184	.
												Chr1:19334213-19344001	chr1	19334213	19344001	.
												Chr1:19344231-19354073	chr1	19344231	19354073	.
												Chr1:19354242-19365526	chr1	19354242	19365526	.
												Chr1:19365663-19379124	chr1	19365663	19379124	.
												Chr1:19379125-19389823	chr1	19379125	19389823	.
												Chr1:19389824-19399276	chr1	19389824	19399276	.
												Chr1:19399277-19413705	chr1	19399277	19413705	.
												Chr1:19414251-19426671	chr1	19414251	19426671	.
												Chr1:19426760-19438980	chr1	19426760	19438980	.
												Chr1:19439311-19445487	chr1	19439311	19445487	.
												Chr1:19445492-19451904	chr1	19445492	19451904	.
												Chr1:19451905-19459155	chr1	19451905	19459155	.
												Chr1:19459253-19464895	chr1	19459253	19464895	.
												Chr1:19464896-19483149	chr1	19464896	19483149	.
												Chr1:19483150-19495566	chr1	19483150	19495566	.
												Chr1:19496289-19509282	chr1	19496289	19509282	.
												Chr1:19509450-19519446	chr1	19509450	19519446	.
												Chr1:19519447-19533400	chr1	19519447	19533400	.
												Chr1:19533585-19548479	chr1	19533585	19548479	.
												Chr1:19548480-19561438	chr1	19548480	19561438	.
												Chr1:19561797-19568425	chr1	19561797	19568425	.
												Chr1:19568426-19579358	chr1	19568426	19579358	.
												Chr1:19579359-19587302	chr1	19579359	19587302	.
												Chr1:19587541-19594771	chr1	19587541	19594771	.
												Chr1:19594895-19605647	chr1	19594895	19605647	.
												Chr1:19605648-19616859	chr1	19605648	19616859	.
												Chr1:19616863-19631613	chr1	19616863	19631613	.
												Chr1:19631807-19639205	chr1	19631807	19639205	.
												Chr1:19639327-19649536	chr1	19639327	19649536	.
												Chr1:19649966-19656650	chr1	19649966	19656650	.
												Chr1:19657026-19667980	chr1	19657026	19667980	.
												Chr1:19667984-19677143	chr1	19667984	19677143	.
												Chr1:19677299-19687025	chr1	19677299	19687025	.
												Chr1:19687026-19701579	chr1	19687026	19701579	.
												Chr1:19701580-19713814	chr1	19701580	19713814	.
												Chr1:19714213-19726703	chr1	19714213	19726703	.
												Chr1:19726704-19740401	chr1	19726704	19740401	.
												Chr1:19740402-19751929	chr1	19740402	19751929	.
												Chr1:19752436-19766589	chr1	19752436	19766589	.
												Chr1:19766590-19774891	chr1	19766590	19774891	.
												Chr1:19774892-19782368	chr1	19774892	19782368	.
												Chr1:19782369-19793841	chr1	19782369	19793841	.
												Chr1:19794375-19799699	chr1	19794375	19799699	.
												Chr1:19799720-19812613	chr1	19799720	19812613	.
												Chr1:19812773-19822111	chr1	19812773	19822111	.
												Chr1:19822112-19832822	chr1	19822112	19832822	.
												Chr1:19832823-19839311	chr1	19832823	19839311	.
												Chr1:19839318-19850479	chr1	19839318	19850479	.
												Chr1:19850480-19861225	chr1	19850480	19861225	.
												Chr1:19862335-19870299	chr1	19862335	19870299	.
												Chr1:19870300-19881139	chr1	19870300	19881139	.
												Chr1:19881168-19887735	chr1	19881168	19887735	.
												Chr1:19887736-19898826	chr1	19887736	19898826	.
												Chr1:19898833-19905224	chr1	19898833	19905224	.
												Chr1:19905225-19915880	chr1	19905225	19915880	.
												Chr1:19915881-19924728	chr1	19915881	19924728	.
												Chr1:19924805-19937508	chr1	19924805	19937508	.
												Chr1:19937782-19951678	chr1	19937782	19951678	.
												Chr1:19951696-19959321	chr1	19951696	19959321	.
												Chr1:19959454-19968911	chr1	19959454	19968911	.
												Chr1:19968912-19973751	chr1	19968912	19973751	.
												Chr1:19973803-19983387	chr1	19973803	19983387	.
												Chr1:19983585-19994433	chr1	19983585	19994433	.
												Chr1:19999620-20014737	chr1	19999620	20014737	.
												Chr1:20014738-20023919	chr1	20014738	20023919	.
												Chr1:20023999-20031304	chr1	20023999	20031304	.
												Chr1:20031451-20040373	chr1	20031451	20040373	.
												Chr1:20040374-20045048	chr1	20040374	20045048	.
												Chr1:20045049-20055751	chr1	20045049	20055751	.
												Chr1:20055841-20066010	chr1	20055841	20066010	.
												Chr1:20066011-20077857	chr1	20066011	20077857	.
												Chr1:20077858-20090552	chr1	20077858	20090552	.
												Chr1:20090553-20099881	chr1	20090553	20099881	.
												Chr1:20100059-20106622	chr1	20100059	20106622	.
												Chr1:20106662-20120414	chr1	20106662	20120414	.
												Chr1:20120415-20133033	chr1	20120415	20133033	.
												Chr1:20133034-20143143	chr1	20133034	20143143	.
												Chr1:20143195-20154381	chr1	20143195	20154381	.
												Chr1:20154382-20167869	chr1	20154382	20167869	.
												Chr1:20167870-20178772	chr1	20167870	20178772	.
												Chr1:20178773-20189289	chr1	20178773	20189289	.
												Chr1:20189290-20199300	chr1	20189290	20199300	.
												Chr1:20199469-20210786	chr1	20199469	20210786	.
												Chr1:20211591-20223753	chr1	20211591	20223753	.
												Chr1:20223755-20232215	chr1	20223755	20232215	.
												Chr1:20232316-20239551	chr1	20232316	20239551	.
												Chr1:20239874-20251959	chr1	20239874	20251959	.
												Chr1:20251960-20260784	chr1	20251960	20260784	.
												Chr1:20260785-20272300	chr1	20260785	20272300	.
												Chr1:20272301-20288568	chr1	20272301	20288568	.
												Chr1:20288569-20298959	chr1	20288569	20298959	.
												Chr1:20298960-20306324	chr1	20298960	20306324	.
												Chr1:20306692-20314181	chr1	20306692	20314181	.
												Chr1:20314241-20326908	chr1	20314241	20326908	.
												Chr1:20326909-20340553	chr1	20326909	20340553	.
												Chr1:20340554-20346835	chr1	20340554	20346835	.
												Chr1:20346836-20355489	chr1	20346836	20355489	.
												Chr1:20355490-20369829	chr1	20355490	20369829	.
												Chr1:20369830-20380157	chr1	20369830	20380157	.
												Chr1:20380293-20393809	chr1	20380293	20393809	.
												Chr1:20394361-20404138	chr1	20394361	20404138	.
												Chr1:20404645-20413795	chr1	20404645	20413795	.
												Chr1:20413796-20427275	chr1	20413796	20427275	.
												Chr1:20427276-20432396	chr1	20427276	20432396	.
												Chr1:20432408-20444060	chr1	20432408	20444060	.
												Chr1:20444265-20450957	chr1	20444265	20450957	.
												Chr1:20450958-20460535	chr1	20450958	20460535	.
												Chr1:20460685-20470134	chr1	20460685	20470134	.
												Chr1:20470172-20475840	chr1	20470172	20475840	.
												Chr1:20475841-20479056	chr1	20475841	20479056	.
												Chr1:20479057-20486831	chr1	20479057	20486831	.
												Chr1:20486832-20495781	chr1	20486832	20495781	.
												Chr1:20495793-20502795	chr1	20495793	20502795	.
												Chr1:20502986-20508402	chr1	20502986	20508402	.
												Chr1:20508503-20514479	chr1	20508503	20514479	.
												Chr1:20514606-20525721	chr1	20514606	20525721	.
												Chr1:20525744-20532103	chr1	20525744	20532103	.
												Chr1:20532104-20545797	chr1	20532104	20545797	.
												Chr1:20545991-20552688	chr1	20545991	20552688	.
												Chr1:20552689-20558643	chr1	20552689	20558643	.
												Chr1:20558644-20566851	chr1	20558644	20566851	.
												Chr1:20566867-20573997	chr1	20566867	20573997	.
												Chr1:20573998-20586392	chr1	20573998	20586392	.
												Chr1:20586437-20593384	chr1	20586437	20593384	.
												Chr1:20593567-20601085	chr1	20593567	20601085	.
												Chr1:20601086-20610056	chr1	20601086	20610056	.
												Chr1:20610105-20616874	chr1	20610105	20616874	.
												Chr1:20616875-20622102	chr1	20616875	20622102	.
												Chr1:20622103-20630960	chr1	20622103	20630960	.
												Chr1:20630973-20640560	chr1	20630973	20640560	.
												Chr1:20640644-20648503	chr1	20640644	20648503	.
												Chr1:20648504-20657603	chr1	20648504	20657603	.
												Chr1:20657604-20668073	chr1	20657604	20668073	.
												Chr1:20668074-20675455	chr1	20668074	20675455	.
												Chr1:20675456-20682054	chr1	20675456	20682054	.
												Chr1:20682055-20689211	chr1	20682055	20689211	.
												Chr1:20689212-20699342	chr1	20689212	20699342	.
												Chr1:20699343-20708197	chr1	20699343	20708197	.
												Chr1:20708393-20719962	chr1	20708393	20719962	.
												Chr1:20719963-20727813	chr1	20719963	20727813	.
												Chr1:20728279-20733684	chr1	20728279	20733684	.
												Chr1:20733696-20740196	chr1	20733696	20740196	.
												Chr1:20740353-20749108	chr1	20740353	20749108	.
												Chr1:20749373-20757216	chr1	20749373	20757216	.
												Chr1:20757349-20762470	chr1	20757349	20762470	.
												Chr1:20763127-20769746	chr1	20763127	20769746	.
												Chr1:20769747-20773165	chr1	20769747	20773165	.
												Chr1:20773173-20780298	chr1	20773173	20780298	.
												Chr1:20780379-20785181	chr1	20780379	20785181	.
												Chr1:20785182-20788652	chr1	20785182	20788652	.
												Chr1:20788685-20792639	chr1	20788685	20792639	.
												Chr1:20792681-20798781	chr1	20792681	20798781	.
												Chr1:20798784-20804785	chr1	20798784	20804785	.
												Chr1:20804786-20807891	chr1	20804786	20807891	.
												Chr1:20808085-20811743	chr1	20808085	20811743	.
												Chr1:20811744-20814595	chr1	20811744	20814595	.
												Chr1:20814627-20817672	chr1	20814627	20817672	.
												Chr1:20817673-20820244	chr1	20817673	20820244	.
												Chr1:20820245-20826303	chr1	20820245	20826303	.
												Chr1:20826304-20836442	chr1	20826304	20836442	.
												Chr1:20836625-20845844	chr1	20836625	20845844	.
												Chr1:20845845-20856594	chr1	20845845	20856594	.
												Chr1:20856595-20865692	chr1	20856595	20865692	.
												Chr1:20865710-20872071	chr1	20865710	20872071	.
												Chr1:20872072-20879566	chr1	20872072	20879566	.
												Chr1:20879640-20887301	chr1	20879640	20887301	.
												Chr1:20887302-20890676	chr1	20887302	20890676	.
												Chr1:20890677-20892132	chr1	20890677	20892132	.
												Chr1:20892133-20897338	chr1	20892133	20897338	.
												Chr1:20897339-20901837	chr1	20897339	20901837	.
												Chr1:20901838-20906706	chr1	20901838	20906706	.
												Chr1:20906718-20911616	chr1	20906718	20911616	.
												Chr1:20911764-20916234	chr1	20911764	20916234	.
												Chr1:20916336-20921176	chr1	20916336	20921176	.
												Chr1:20921186-20925674	chr1	20921186	20925674	.
												Chr1:20925898-20931871	chr1	20925898	20931871	.
												Chr1:20931894-20935098	chr1	20931894	20935098	.
												Chr1:20935124-20937068	chr1	20935124	20937068	.
												Chr1:20937143-20942182	chr1	20937143	20942182	.
												Chr1:20942184-20951131	chr1	20942184	20951131	.
												Chr1:20952651-20956206	chr1	20952651	20956206	.
												Chr1:20956207-20961240	chr1	20956207	20961240	.
												Chr1:20961241-20968244	chr1	20961241	20968244	.
												Chr1:20968245-20977050	chr1	20968245	20977050	.
												Chr1:20977330-20981612	chr1	20977330	20981612	.
												Chr1:20981613-20986642	chr1	20981613	20986642	.
												Chr1:20986730-20990638	chr1	20986730	20990638	.
												Chr1:20990671-20996981	chr1	20990671	20996981	.
												Chr1:20996982-21001561	chr1	20996982	21001561	.
												Chr1:21001587-21004894	chr1	21001587	21004894	.
												Chr1:21004900-21009572	chr1	21004900	21009572	.
												Chr1:21009573-21013207	chr1	21009573	21013207	.
												Chr1:21013208-21017983	chr1	21013208	21017983	.
												Chr1:21018335-21024956	chr1	21018335	21024956	.
												Chr1:21024964-21028967	chr1	21024964	21028967	.
												Chr1:21029168-21035293	chr1	21029168	21035293	.
												Chr1:21035486-21040394	chr1	21035486	21040394	.
												Chr1:21040401-21043610	chr1	21040401	21043610	.
												Chr1:21043621-21049189	chr1	21043621	21049189	.
												Chr1:21049216-21053155	chr1	21049216	21053155	.
												Chr1:21053194-21058063	chr1	21053194	21058063	.
												Chr1:21058077-21062235	chr1	21058077	21062235	.
												Chr1:21062236-21065923	chr1	21062236	21065923	.
												Chr1:21065953-21070336	chr1	21065953	21070336	.
												Chr1:21070347-21073384	chr1	21070347	21073384	.
												Chr1:21073406-21077786	chr1	21073406	21077786	.
												Chr1:21077787-21079277	chr1	21077787	21079277	.
												Chr1:21079283-21080414	chr1	21079283	21080414	.
												Chr1:21080415-21087642	chr1	21080415	21087642	.
												Chr1:21087965-21093643	chr1	21087965	21093643	.
												Chr1:21094013-21097658	chr1	21094013	21097658	.
												Chr1:21097666-21101888	chr1	21097666	21101888	.
												Chr1:21101903-21107596	chr1	21101903	21107596	.
												Chr1:21107597-21114533	chr1	21107597	21114533	.
												Chr1:21114629-21123642	chr1	21114629	21123642	.
												Chr1:21124043-21130032	chr1	21124043	21130032	.
												Chr1:21130457-21140646	chr1	21130457	21140646	.
												Chr1:21140647-21147003	chr1	21140647	21147003	.
												Chr1:21147194-21154548	chr1	21147194	21154548	.
												Chr1:21154549-21159218	chr1	21154549	21159218	.
												Chr1:21159309-21163708	chr1	21159309	21163708	.
												Chr1:21163779-21168609	chr1	21163779	21168609	.
												Chr1:21168610-21176545	chr1	21168610	21176545	.
												Chr1:21176591-21184187	chr1	21176591	21184187	.
												Chr1:21184992-21191247	chr1	21184992	21191247	.
												Chr1:21191359-21200046	chr1	21191359	21200046	.
												Chr1:21200062-21207818	chr1	21200062	21207818	.
												Chr1:21207819-21214249	chr1	21207819	21214249	.
												Chr1:21214250-21218783	chr1	21214250	21218783	.
												Chr1:21218784-21223060	chr1	21218784	21223060	.
[truncated: 357,193+ more rows]
