# Supplementary material for: Quantifying propagation of DNA methylation and hydroxymethylation with iDEMS
Source: Nat Cell Biol. 2023 Jan 12;25(1):183–93. doi: 10.1038/s41556-022-01048-x (PMC9859752; doi:10.1038/s41556-022-01048-x)
Supplement: Source Data Extended Data Fig. 5 — Statistical source data. [file 41556_2022_1048_MOESM14_ESM.xlsx]

## Sheet: Ext Data Fig 5a
	Light 5mdC/dG (%)			Heavy 5mdC/dG (%)
	KST061	KST062	KST063	KST061	KST062	KST063
Nascent	1.416	1.328	1.446	0.393	0.402	0.399
30 min	1.549	1.501	1.554	0.617	0.587	0.602
1 h	1.795	1.837	1.765	0.93	0.883	0.926
2 h	1.867	1.573	1.744	1.192	1.001	1.072
4 h	1.849	1.701	1.921	1.425	1.283	1.403
6 h	1.863	1.814	1.771	1.567	1.506	1.389
8 h	1.818	1.762	1.958	1.569	1.52	1.694

## Sheet: Ext Data Fig 5b
	Light 5mdC/dG (%)				Heavy 5mdC/dG (%)
12h	1.859	2.019	2.075	2.006	2.123	2.375	2.5	2.411

## Sheet: Ext Data Fig 5c
	Light 5mdC/dC(t) (%)				Heavy 5mdC/dC(t) (%)
EdU+ ssDNA	0.431	0.444	0.442	0.446	3.755	4.023	3.84	3.969
Parental ssDNA	3.465	3.825	3.226	3.289	0.707	0.678	0.707	0.775

## Sheet: Ext Data Fig 5d
	Light 5mdC/dC(t) (%)			Heavy 5mdC/dC(t) (%)
	KST073	KST074	KST075	KST073	KST074	KST075
Nascent (1h EdU)	0.294	0.289	0.255	2.042	1.953	1.754
2 h	0.368	0.366	0.329	2.716	2.709	2.669
8 h	0.385	0.401	0.375	2.893	3.348	3.181
16 h	0.353	0.276	0.362	3.167	2.475	3.322

## Sheet: Ext Data Fig 5e
	Light 5mdC/dC(t) (%)			Heavy 5mdC/dC(t) (%)
	KST073	KST074	KST075	KST073	KST074	KST075
Nascent (1h EdU)	2.637	2.02	2.514	0.379	0.198	0.318
2 h	3.093	2.418	3.357	0.505	0.399	0.529
8 h	2.504	2.773	3.221	0.72	0.463	0.623
16 h	2.647	2.416	3.04	0.713	0.747	0.792

## Sheet: Ext Data Fig 5f
	Light 5hmdC/dG (%)			Heavy 5hmdC/dG (%)
	KST061	KST062	KST063	KST061	KST062	KST063
4h	0.105	0.133	0.079	<LOD	0.004	<LOD
8h	0.093	0.092	0.078	0.007	0.005	0.006
12h	0.087	0.074	0.076	0.01	0.009	0.01

## Sheet: Ext Data Fig 5g
	Light 5hmdC/dG (%)		Heavy 5hmdC/dG (%)
	KST073	KST074	KST073	KST074
6h	0.003	0.002	<LOD	<LOD
12h	0.002	0.002	<LOD	<LOD
20h	0.002	0.001	<LOD	<LOD

## Sheet: Ext Data Fig 5h
	Light 5hmdC/dC(t) (%)				Heavy 5hmdC/dC(t) (%)
EdU+ ssDNA	0.012	0.013	0.013	0.014	0.041	0.046	0.044	0.044
Parental ssDNA	0.097	0.117	0.087	0.078	<LOD	<LOD	<LOD	<LOD
