# Supplementary material for: Quantifying propagation of DNA methylation and hydroxymethylation with iDEMS
Source: Nat Cell Biol. 2023 Jan 12;25(1):183–93. doi: 10.1038/s41556-022-01048-x (PMC9859752; doi:10.1038/s41556-022-01048-x)
Supplement: Source Data Extended Data Fig. 6 — Statistical source data. [file 41556_2022_1048_MOESM15_ESM.xlsx]

## Sheet: Ext Data Fig 6b
	5hmdC/dG (t)
	KST076	KST077	KST078
Total gDNA	0.104	0.091	0.083
H3K9me3 DNA	0.058	0.058	0.039
H3K36me3 DNA	0.156	0.152	0.112
H4K20me2 DNA	0.09	0.084	0.073
H4K20me0 DNA	0.094	0.096	0.078
H4K5ac DNA	0.118	0.112	0.079

## Sheet: Ext Data Fig 6c
	% of Total
	KST076	KST077	KST078
EdU+ ssDNA	19.64	22.79	21.01
H3K9me3	19.86	22.87	22.88
H3K36me3	17.59	20.88	19.74
